# Supplementary material for: Formate overflow drives toxic folate trapping in MTHFD1 inhibited cancer cells
Source: Nat Metab. 2023 Apr 3;5(4):642–59. doi: 10.1038/s42255-023-00771-5 (PMC10132981; doi:10.1038/s42255-023-00771-5)
Supplement: Supplementary file 3 — EC50 table. [file 42255_2023_771_MOESM3_ESM.xlsx]

## Sheet: Supplementary Table 1
Supplementary Table 1. Summary of EC50 values
Figure panel	Cell line	Media	Metabolite	Compound	EC50 compound	Bottom plateau (% viability)
Figure 1
1b	SW620	RPMI+GlutaMAX (10% FBS, 1% P/S)	Vehicle	TH9619	2.065e-08
			Thymidine	TH9619	4.582e-07
			Sodium Formate	TH9619	1.532e-08
			Thymidine + Sodium Formate	TH9619	5.385e-07
1c	SW620	RPMI+GlutaMAX (10% FBS, 1% P/S)	Vehicle	TH9975	1.141e-08
			Thymidine	TH9975	No response
			Sodium Formate	TH9975	1.269e-08
			Thymidine + Sodium Formate	TH9975	No response
1d	SW620	RPMI+GlutaMAX (10% FBS, 1% P/S)	Vehicle	DS18561882	4.911e-07
			Thymidine	DS18561882	4.472e-07
			Sodium Formate	DS18561882	6.169e-06
			Thymidine + Sodium Formate	DS18561882	>10 uM
1e	SW620	RPMI+GlutaMAX (10% FBS, 1% P/S)	Vehicle	SHIN1	1.601e-06
			Thymidine	SHIN1	1.884e-06
			Sodium Formate	SHIN1	>10 uM
			Thymidine + Sodium Formate	SHIN1	>10 uM
2a	SW620	RPMI+GlutaMAX (10% FBS, 1% P/S)	Vehicle	TH9619	2.065e-08
			Thymidine	TH9619	4.582e-07
			Hypoxanthine	TH9619	1.361e-08
			Thymidine + Hypoxanthine	TH9619	No response
Figure 2
2b	SW620	RPMI+GlutaMAX (10% FBS, 1% P/S)	Vehicle	TH9975	1.141e-08
			Thymidine	TH9975	No response
			Hypoxanthine	TH9975	1.039e-08
			Thymidine + Hypoxanthine	TH9975	No response
2c	SW620	RPMI+GlutaMAX (10% FBS, 1% P/S)	Vehicle	DS18561882	4.911e-07
			Thymidine	DS18561882	4.472e-07
			Hypoxanthine	DS18561882	7.046e-06
			Thymidine + Hypoxanthine	DS18561882	> 10 uM
2d	SW620	RPMI+GlutaMAX (10% FBS, 1% P/S)	Vehicle	SHIN1	1.601e-06
			Thymidine	SHIN1	1.884e-06
			Hypoxanthine	SHIN1	> 10 uM
			Thymidine + Hypoxanthine	SHIN1	> 10 uM
2e	SW620	RPMI+GlutaMAX (10% FBS, 1% P/S)	Vehicle	MTX	1.701e-08
			Thymidine	MTX	1.045e-08
			Hypoxanthine	MTX	2.625e-08
			Thymidine + Hypoxanthine	MTX	No response
2f	SW620	RPMI+GlutaMAX (10% FBS, 1% P/S)	Vehicle	5-FU	5.354e-06
			Thymidine	5-FU	4.733e-06
			Hypoxanthine	5-FU	7.634e-06
			Thymidine + Hypoxanthine	5-FU	7.416e-06
Figure 3
3a	SW620	RPMI+GlutaMAX (5% dFBS, 1% P/S)	Vehicle	TH9619	6.033e-07
		RPMI+GlutaMAX (5% FBS, 1% P/S)	Vehicle	TH9619	2.492e-08
		RPMI+GlutaMAX (5% dFBS, 1% P/S)	50 µM Hypoxanthine	TH9619	1.651e-08
3b	SW620	RPMI+GlutaMAX (5% dFBS, 1% P/S)	Vehicle	TH9975	1.471e-08
		RPMI+GlutaMAX (5% FBS, 1% P/S)	Vehicle	TH9975	1.338e-08
		RPMI+GlutaMAX (5% dFBS, 1% P/S)	50 µM Hypoxanthine	TH9975	1.738e-08
3c	SW620	RPMI+GlutaMAX (5% dFBS, 1% P/S)	Vehicle	MTX	7.115e-09
		RPMI+GlutaMAX (5% FBS, 1% P/S)	Vehicle	MTX	1.233e-08
		RPMI+GlutaMAX (5% dFBS, 1% P/S)	50 µM Hypoxanthine	MTX	2.367e-08
3d	SW620	RPMI+GlutaMAX (5% dFBS, 1% P/S)	Vehicle	DS18561882	9.542e-07
		RPMI+GlutaMAX (5% FBS, 1% P/S)	Vehicle	DS18561882	> 10 uM
		RPMI+GlutaMAX (5% dFBS, 1% P/S)	50 µM Hypoxanthine	DS18561882	> 10 uM
3e	SW620	RPMI+GlutaMAX (5% dFBS, 1% P/S)	0 µM Hypoxanthine	TH9619	5.717e-07
			0.5 µM Hypoxanthine	TH9619	2.873e-07
			1.0 µM Hypoxanthine	TH9619	7.552e-08
			5.0 µM Hypoxanthine	TH9619	1.413e-08
			10 µM Hypoxanthine	TH9619	1.316e-08
			25 µM Hypoxanthine	TH9619	1.464e-08
			50 µM Hypoxanthine	TH9619	1.226e-08
3f	SW620 WT	RPMI+GlutaMAX (10% FBS, 1% P/S)	None	TH9619	3.291e-08	0.3469
	SW620 MTHFD2 -/-	RPMI+GlutaMAX (10% FBS, 1% P/S)	None	TH9619	~ 2.819e-009	0.6939
3g	SW620 WT	RPMI+GlutaMAX (10% dFBS, 1% P/S)	None	TH9619	4.927e-09	0.1393
	SW620 MTHFD2 -/-	RPMI+GlutaMAX (10% dFBS, 1% P/S)	None	TH9619	9.928e-07	0.1395
3h	SW620 WT	RPMI+GlutaMAX (5% dFBS, 1% P/S)	Vehicle	TH9619	9.928e-07
			Thymidine	TH9619	3.015e-06
			Hypoxanthine	TH9619	1.651e-08
			Thymidine + Hypoxanthine	TH9619	No response
3i	SW620 WT	RPMI+GlutaMAX (5% dFBS, 1% P/S)	Vehicle	TH9975	No response
			Thymidine	TH9975	No response
			Hypoxanthine	TH9975	1.738e-08
			Thymidine + Hypoxanthine	TH9975	No response
3j	SW620 WT	RPMI+GlutaMAX (5% dFBS, 1% P/S)	Vehicle	MTX	6.361e-09
			Thymidine	MTX	9.858e-09
			Hypoxanthine	MTX	2.172e-08
			Thymidine + Hypoxanthine	MTX	No response
3k	SW620 WT	RPMI+GlutaMAX (5% dFBS, 1% P/S)	Vehicle	DS18561882	9.542e-07
			Thymidine	DS18561882	1.066e-06
			Hypoxanthine	DS18561882	>10 uM
			Thymidine + Hypoxanthine	DS18561882	No response
3l	SW620 MTHFD2 -/-	RPMI+GlutaMAX (5% dFBS, 1% P/S)	Vehicle	TH9619	6.257e-10
			Thymidine	TH9619	4.994e-10
			Hypoxanthine	TH9619	2.496e-08
			Thymidine + Hypoxanthine	TH9619	No response
3m	SW620 MTHFD2 -/-	RPMI+GlutaMAX (5% dFBS, 1% P/S)	Vehicle	TH9975	2.26e-10	13.56
			Thymidine	TH9975	2.279e-10	17.46
			Hypoxanthine	TH9975	1.532e-09	83.66
			Thymidine + Hypoxanthine	TH9975	No response	106.4
3n	SW620 MTHFD2 -/-	RPMI+GlutaMAX (5% dFBS, 1% P/S)	Vehicle	MTX	1.066e-09
			Thymidine	MTX	1.788e-09
			Hypoxanthine	MTX	1.672e-08
			Thymidine + Hypoxanthine	MTX	No response
3o	SW620 MTHFD2 -/-	RPMI+GlutaMAX (5% dFBS, 1% P/S)	Vehicle	DS18561882	5.51e-07
			Thymidine	DS18561882	8.825e-08
			Hypoxanthine	DS18561882	No response
			Thymidine + Hypoxanthine	DS18561882	No response
Figure 6
6c	SW620 MTHFD2-/-	RPMI+GlutaMAX (5% dFBS, 1% P/S)	Vehicle	TH9619	1.243e-09
			Hypoxanthine	TH9619	4.229e-06
			Formate	TH9619	No response
			Hypoxanthine + Formate	TH9619	3.005e-08
			Hypoxanthine + Formate + Thymidine	TH9619	No response
6d	SW620 MTHFD2-/-	RPMI+GlutaMAX (5% dFBS, 1% P/S)	Vehicle	TH9975	5.013e-10
			Hypoxanthine	TH9975	No response
			Formate	TH9975	No response
			Hypoxanthine + Formate	TH9975	1.582e-08
			Hypoxanthine + Formate + Thymidine	TH9975	No response
6e	SW620 MTHFD2-/-	RPMI+GlutaMAX (5% dFBS, 1% P/S)	Vehicle	MTX	1.209e-09
			Hypoxanthine	MTX	1.203e-08
			Formate	MTX	2.139e-09
			Hypoxanthine + Formate	MTX	1.289e-08
			Hypoxanthine + Formate + Thymidine	MTX	No response
6f	SW620 MTHFD2-/-	RPMI+GlutaMAX (5% dFBS, 1% P/S)	Vehicle	DS18561882	1.616e-07
			Hypoxanthine	DS18561882	No response
			Formate	DS18561882	No response
			Hypoxanthine + Formate	DS18561882	>10 uM
6g	SW620 MTHFD2-/-	RPMI+GlutaMAX (5% dFBS, 1% P/S)	Vehicle	SHIN1	2.354e-09
			Hypoxanthine	SHIN1	No response
			Formate	SHIN1	No response
			Hypoxanthine + Formate	SHIN1	No response
6i	SW620 WT	RPMI+GlutaMAX (5% dFBS, 1% P/S)	Vehicle	TH9619	1.42e-06
			Hypoxanthine	TH9619	2.31e-08
			Hypoxanthine + AICAr 10 µM	TH9619	1.97e-08
			Hypoxanthine + AICAr 30 µM	TH9619	3.03e-08
			Hypoxanthine + AICAr 50 µM	TH9619	7.59e-08
			Hypoxanthine + AICAr 100 µM	TH9619	1.67e-06
6j	SW620 WT	RPMI+GlutaMAX (5% dFBS, 1% P/S)	Vehicle	TH9975	No response
			Hypoxanthine	TH9975	1.14e-08
			Hypoxanthine + AICAr 10 µM	TH9975	1.23e-08
			Hypoxanthine + AICAr 30 µM	TH9975	1.64e-08
			Hypoxanthine + AICAr 50 µM	TH9975	2e-08
			Hypoxanthine + AICAr 100 µM	TH9975	>10 uM
6k	SW620 WT	RPMI+GlutaMAX (5% dFBS, 1% P/S)	Vehicle	MTX	5.99e-09
			Hypoxanthine	MTX	2.05e-08
			Hypoxanthine + AICAr 10 µM	MTX	1.81e-08
			Hypoxanthine + AICAr 30 µM	MTX	2.19e-08
			Hypoxanthine + AICAr 50 µM	MTX	1.42e-08
			Hypoxanthine + AICAr 100 µM	MTX	1.13e-08
Extended Data Figure 2
Extended Data Fig. 2a	HCT116	RPMI+GlutaMAX (10% FBS, 1% P/S)	Vehicle	TH9619	5.243e-08
			Thymidine	TH9619	1.187e-06
			Hypoxanthine	TH9619	1.354e-08
			Thymidine + Hypoxanthine	TH9619	No response
Extended Data Fig. 2a	HCT116	RPMI+GlutaMAX (10% FBS, 1% P/S)	Vehicle	TH9975	1.306e-08
			Thymidine	TH9975	No response
			Hypoxanthine	TH9975	6.566e-09
			Thymidine + Hypoxanthine	TH9975	No response
Extended Data Fig. 2a	HCT116	RPMI+GlutaMAX (10% FBS, 1% P/S)	Vehicle	MTX	9.477e-09
			Thymidine	MTX	1.26e-08
			Hypoxanthine	MTX	~ 2.027e-008
			Thymidine + Hypoxanthine	MTX	No response
Extended Data Fig. 2a	HCT116	RPMI+GlutaMAX (10% FBS, 1% P/S)	Vehicle	5-FU	2.144e-06
			Thymidine	5-FU	2.223e-06
			Hypoxanthine	5-FU	3.075e-06
			Thymidine + Hypoxanthine	5-FU	3.294e-06
Extended Data Fig. 2b	SW620	RPMI+GlutaMAX (10% FBS, 1% P/S)	Vehicle	TH9619	2.775e-08
			Thymidine	TH9619	5.439e-07
			Folinic acid	TH9619	>10 μM
			Thymidine + Folinic acid	TH9619	No response
Extended Data Fig. 2b	SW620	RPMI+GlutaMAX (10% FBS, 1% P/S)	Vehicle	TH9975	7.224e-09
			Thymidine	TH9975	>10 μM
			Folinic acid	TH9975	6.873e-07
			Thymidine + Folinic acid	TH9975	No response
Extended Data Fig. 2b	SW620	RPMI+GlutaMAX (10% FBS, 1% P/S)	Vehicle	MTX	9.209e-09
			Thymidine	MTX	1.455e-08
			Folinic acid	MTX	3.663e-07
			Thymidine + Folinic acid	MTX	3.883e-07
Extended Data Fig. 2b	SW620	RPMI+GlutaMAX (10% FBS, 1% P/S)	Vehicle	5-FU	5.17e-06
			Thymidine	5-FU	4.383e-06
			Folinic acid	5-FU	4.284e-06
			Thymidine + Folinic acid	5-FU	4.32e-06
Extended Data Fig. 2c	SW620	RPMI+GlutaMAX (10% FBS, 1% P/S)	Vehicle	TH9619	2.189e-08
			Thymidine	TH9619	6.211e-07
			Folic acid	TH9619	4.002e-06
			Thymidine + Folic acid	TH9619	8.885e-06
Extended Data Fig. 2c	SW620	RPMI+GlutaMAX (10% FBS, 1% P/S)	Vehicle	TH9975	8.543e-09
			Thymidine	TH9975	1.424e+43
			Folic acid	TH9975	5.969e-07
			Thymidine + Folic acid	TH9975	1.917e-06
Extended Data Fig. 2c	SW620	RPMI+GlutaMAX (10% FBS, 1% P/S)	Vehicle	MTX	9.959e-09
			Thymidine	MTX	1.267e-08
			Folic acid	MTX	9.634e-08
			Thymidine + Folic acid	MTX	8.185e-08
Extended Data Fig. 2c	SW620	RPMI+GlutaMAX (10% FBS, 1% P/S)	Vehicle	5-FU	4.628e-06
			Thymidine	5-FU	4.076e-06
			Folic acid	5-FU	4.724e-06
			Thymidine + Folic acid	5-FU	4.497e-06
Extended Data Figure 3
Extended Data Fig. 3b	SW620 WT	RPMI+GlutaMAX (5% dFBS, 1% P/S)	Vehicle	TH9619	5.618e-07
			Adenine	TH9619	1.89e-08
			Adenosine	TH9619	1.827e-08
			Guanosine	TH9619	2.415e-08
Extended Data Fig. 3b	SW620 WT	RPMI+GlutaMAX (5% dFBS, 1% P/S)	Vehicle	TH9975	No response
			Adenine	TH9975	1.534e-08
			Adenosine	TH9975	1.664e-08
			Guanosine	TH9975	1.989e-08
Extended Data Fig. 3b	SW620 WT	RPMI+GlutaMAX (5% dFBS, 1% P/S)	Vehicle	MTX	7.328e-09
			Adenine	MTX	3.103e-08
			Adenosine	MTX	3.452e-08
			Guanosine	MTX	1.976e-08
Extended Data Fig. 3b	SW620 WT	RPMI+GlutaMAX (5% dFBS, 1% P/S)	Vehicle	DS18561882	7.721e-07
			Adenine	DS18561882	3.429e-05
			Adenosine	DS18561882	2.797e-05
			Guanosine	DS18561882	2.974e-06
Extended Data Fig. 3c	SW620 WT	RPMI+GlutaMAX (5% dFBS, 1% P/S)	Vehicle	TH9619	6.944e-07
			Thymidine	TH9619	1.195e-06
			Sodium Formate	TH9619	9.439e-07
			Thymidine + Sodium Formate	TH9619	1.5e-05
Extended Data Fig. 3c	SW620 WT	RPMI+GlutaMAX (5% dFBS, 1% P/S)	Vehicle	TH9975	No response
			Thymidine	TH9975	No response
			Sodium Formate	TH9975	No response
			Thymidine + Sodium Formate	TH9975	No response
Extended Data Fig. 3c	SW620 WT	RPMI+GlutaMAX (5% dFBS, 1% P/S)	Vehicle	MTX	6.522e-09
			Thymidine	MTX	7.272e-09
			Sodium Formate	MTX	6.737e-09
			Thymidine + Sodium Formate	MTX	6.785e-09
Extended Data Fig. 3c	SW620 WT	RPMI+GlutaMAX (5% dFBS, 1% P/S)	Vehicle	DS18561882	9.542e-07
			Thymidine	DS18561882	1.066e-06
			Sodium Formate	DS18561882	No response
			Thymidine + Sodium Formate	DS18561882	No response
Extended Data Fig. 3d	SW620 MTHFD2 -/-	RPMI+GlutaMAX (5% dFBS, 1% P/S)	Vehicle	TH9619	1.707e-09
			Thymidine	TH9619	1.349e-09
			Sodium Formate	TH9619	6.43e-09
			Thymidine + Sodium Formate	TH9619	3.93e-05
Extended Data Fig. 3d	SW620 MTHFD2 -/-	RPMI+GlutaMAX (5% dFBS, 1% P/S)	Vehicle	TH9975	1.134e-09
			Thymidine	TH9975	1.602e-09
			Sodium Formate	TH9975	1.247e-08
			Thymidine + Sodium Formate	TH9975	1.288e-07
Extended Data Fig. 3d	SW620 MTHFD2 -/-	RPMI+GlutaMAX (5% dFBS, 1% P/S)	Vehicle	MTX	5.091e-09
			Thymidine	MTX	3.992e-09
			Sodium Formate	MTX	1.064e-08
			Thymidine + Sodium Formate	MTX	9.385e-09
Extended Data Fig. 3d	SW620 MTHFD2 -/-	RPMI+GlutaMAX (5% dFBS, 1% P/S)	Vehicle	DS18561882	5.743e-08
			Thymidine	DS18561882	8.439e-08
			Sodium Formate	DS18561882	2.065e-05
			Thymidine + Sodium Formate	DS18561882	3.834e-10
Extended Data Fig. 3e	PA-TU-8988T	DMEM+GlutaMAX (5% dFBS, 1% P/S)	Vehicle	TH9619	2.222e-08
			Thymidine	TH9619	2.953e-08
			Hypoxanthine	TH9619	No response
			Sodium Formate	TH9619	No response
			Thymidine + Hypoxanthine	TH9619	No response
Extended Data Fig. 3e	PA-TU-8988T	DMEM+GlutaMAX (5% dFBS, 1% P/S)	Vehicle	TH9975	1.313e-09
			Thymidine	TH9975	1.605e-09
			Hypoxanthine	TH9975	No response
			Sodium Formate	TH9975	No response
			Thymidine + Hypoxanthine	TH9975	No response
Extended Data Fig. 3e	PA-TU-8988T	DMEM+GlutaMAX (5% dFBS, 1% P/S)	Vehicle	MTX	3.079e-08
			Thymidine	MTX	5.001e-08
			Hypoxanthine	MTX	2.368e-07
			Sodium Formate	MTX	8.554e-08
			Thymidine + Hypoxanthine	MTX	No response
Extended Data Fig. 3f	SW620 WT	RPMI+GlutaMAX (5% dFBS, 1% P/S, 10 uM Hypoxanthine)	Vehicle	TH9619	1.692e-08	6.404
			Thymidine 0.1 uM	TH9619	1.893e-08	11.81
			Thymidine 0.5 uM	TH9619	6.691e-08	39.25
			Thymidine 1uM	TH9619	3.913e-06	45.45
			Thymidine 5uM	TH9619	> 10 uM
			Thymidine 10 uM	TH9619	> 10 uM
			Thymidine 25 uM	TH9619	> 10 uM
			Thymidine 50 uM	TH9619	> 10 uM
Extended Data Fig. 3f	SW620 WT	RPMI+GlutaMAX (5% dFBS, 1% P/S, 10 uM Hypoxanthine)	Vehicle	TH9975	1.363e-08	5.885
			Thymidine 0.1 uM	TH9975	1.652e-08	13.68
			Thymidine 0.5 uM	TH9975	2.431e-08	55.54
			Thymidine 1uM	TH9975	1.373e-08	92.63
			Thymidine 5uM	TH9975	> 10 uM
			Thymidine 10 uM	TH9975	> 10 uM
			Thymidine 25 uM	TH9975	> 10 uM
			Thymidine 50 uM	TH9975	> 10 uM
Extended Data Fig. 3f	SW620 WT	RPMI+GlutaMAX (5% dFBS, 1% P/S, 50 uM Hypoxanthine)	Vehicle	TH9619	1.297e-08	6.659
			Thymidine 0.1 uM	TH9619	1.736e-08	11.82
			Thymidine 0.5 uM	TH9619	2.628e-08	41.22
			Thymidine 1uM	TH9619	3.19e-08	67.62
			Thymidine 5uM	TH9619	> 10 uM
			Thymidine 10 uM	TH9619	> 10 uM
			Thymidine 25 uM	TH9619	> 10 uM
			Thymidine 50 uM	TH9619	> 10 uM
Extended Data Fig. 3f	SW620 WT	RPMI+GlutaMAX (5% dFBS, 1% P/S, 50 uM Hypoxanthine)	Vehicle	TH9975	1.297e-08	6.309
			Thymidine 0.1 uM	TH9975	1.752e-08	13.48
			Thymidine 0.5 uM	TH9975	1.45e-08	47.48
			Thymidine 1uM	TH9975	1.251e-08	70.89
			Thymidine 5uM	TH9975	> 10 uM
			Thymidine 10 uM	TH9975	> 10 uM
			Thymidine 25 uM	TH9975	> 10 uM
			Thymidine 50 uM	TH9975	> 10 uM
Extended Data Figure 5
Extended Data Fig.5a	SW620	RPMI+GlutaMAX (5% dFBS, 1% P/S)	Vehicle	TH9619	5.72e-07
		RPMI+GlutaMAX (5% dFBS, 1% P/S)	50 µM Hypoxanthine	TH9619	1.315e-08
		HPLM (5% dFBS, 1% P/S)	Vehicle	TH9619	1.129e-08
Extended Data Fig.5b	SW620	RPMI+GlutaMAX (5% dFBS, 1% P/S)	Vehicle	TH9975	No response
		RPMI+GlutaMAX (5% dFBS, 1% P/S)	50 µM Hypoxanthine	TH9975	1.13e-08
		HPLM (5% dFBS, 1% P/S)	Vehicle	TH9975	1.272e-08
Extended Data Fig.5c	SW620	RPMI+GlutaMAX (5% dFBS, 1% P/S)	Vehicle	MTX	1.063e-08
		RPMI+GlutaMAX (5% dFBS, 1% P/S)	50 µM Hypoxanthine	MTX	1.999e-08
		HPLM (5% dFBS, 1% P/S)	Vehicle	MTX	2.7e-08
Extended Data Fig.5d	SW620	RPMI+GlutaMAX (5% dFBS, 1% P/S)	Vehicle	DS18561882	3.203e-07
		RPMI+GlutaMAX (5% dFBS, 1% P/S)	50 µM Hypoxanthine	DS18561882	>10 uM
		HPLM (5% dFBS, 1% P/S)	Vehicle	DS18561882	>10 uM
Extended Data Fig.5f	SW620	RPMI+GlutaMAX (5% dFBS, 1% P/S)	Vehicle	TH9619	4.387e-07
			Hypoxanthine	TH9619	1.71e-08
			Uric acid	TH9619	5.018e-07
Extended Data Fig.5g	SW620	RPMI+GlutaMAX (5% dFBS, 1% P/S, 50 µM Hypoxanthine)	0	TH9619	1.334e-08
		RPMI+GlutaMAX (5% dFBS, 1% P/S)	0 nM Pyrazofurin	TH9619	1.03e-06
			12,5 nM Pyrazofurin	TH9619	1.42e-06
			25 nM Pyrazofurin	TH9619	1.16e-06
			50 nM Pyrazofurin	TH9619	3.65e-07	Viability starts only at ~50 %
			100 nM Pyrazofurin	TH9619	N/A
			250 nM Pyrazofurin	TH9619	N/A
Extended Data Fig.5h	SW620	RPMI+GlutaMAX (5% dFBS, 1% P/S)	Vehicle	TH9619	2.387e-07
			Hypoxanthine	TH9619	1.278e-08
			Orotic acid	TH9619	3.087e-07
			Orotic acid + Hypoxanthine	TH9619	1.28e-08
			Deoxyuridine	TH9619	2.669e-07
			Deoxyuridine + Hypoxanthine	TH9619	9.783e-09
Extended Data Fig.5i	SW620	RPMI+GlutaMAX (5% dFBS, 1% P/S)	Vehicle	TH9619	4.387e-07
			Hypoxanthine	TH9619	1.71e-08
			Allopurinol	TH9619	3.121e-07
			Allopurinol + Hypoxanthine	TH9619	1.548e-08
			Febuxostat	TH9619	7.662e-07
			Febuxostat + Hypoxanthine	TH9619	2.517e-08
Extended Data Fig. 5j	SW620	RPMI+GlutaMAX (5% dFBS, 1% P/S)	Vehicle	TH9619	2.582e-07
			Hypoxanthine	TH9619	1.507e-08
			H2O2	TH9619	4.063e-07
			H2O2 + Hypoxanthine	TH9619	1.634e-08
