# Supplementary material for: Formate overflow drives toxic folate trapping in MTHFD1 inhibited cancer cells
Source: Nat Metab. 2023 Apr 3;5(4):642–59. doi: 10.1038/s42255-023-00771-5 (PMC10132981; doi:10.1038/s42255-023-00771-5)
Supplement: Supplementary file 4 — ChemDraw files of TH9619 and TH9975. [file 42255_2023_771_MOESM4_ESM.cdxml]

<?xml version="1.0" encoding="UTF-8" ?>
<!DOCTYPE CDXML SYSTEM "http://www.cambridgesoft.com/xml/cdxml.dtd" >
<CDXML
 CreationProgram="ChemDraw 19.1.1.32"
 Name="TH compounds.cdxml"
 BoundingBox="121.03 216.32 356.12 529.27"
 WindowPosition="0 0"
 WindowSize="0 0"
 FractionalWidths="yes"
 InterpretChemically="yes"
 ShowAtomQuery="yes"
 ShowAtomStereo="no"
 ShowAtomEnhancedStereo="yes"
 ShowAtomNumber="no"
 ShowResidueID="no"
 ShowBondQuery="yes"
 ShowBondRxn="yes"
 ShowBondStereo="no"
 ShowTerminalCarbonLabels="no"
 ShowNonTerminalCarbonLabels="no"
 HideImplicitHydrogens="no"
 LabelFont="21"
 LabelSize="10"
 LabelFace="96"
 CaptionFont="21"
 CaptionSize="10"
 HashSpacing="2.50"
 MarginWidth="1.60"
 LineWidth="0.60"
 BoldWidth="2"
 BondLength="14.40"
 BondSpacing="18"
 ChainAngle="120"
 LabelJustification="Auto"
 CaptionJustification="Left"
 AminoAcidTermini="HOH"
 ShowSequenceTermini="yes"
 ShowSequenceBonds="yes"
 ShowSequenceUnlinkedBranches="no"
 ResidueWrapCount="40"
 ResidueBlockCount="10"
 ResidueZigZag="yes"
 NumberResidueBlocks="no"
 PrintMargins="36 36 36 36"
 MacPrintInfo="0003000000480048000000000300024CFFF4FFF4030C02580367052803FC0002000000480048000000000300024C000100000064000000010001010100000001270F000100010000000000000000000000000002001901900000000000400000000000000000000100000000000000000000000000000000"
 ChemPropName=""
 ChemPropFormula="Chemical Formula: "
 ChemPropExactMass="Exact Mass: "
 ChemPropMolWt="Molecular Weight: "
 ChemPropMOverZ="m/z: "
 ChemPropAnalysis="Elemental Analysis: "
 ChemPropBoilingPt="Boiling Point: "
 ChemPropMeltingPt="Melting Point: "
 ChemPropCritTemp="Critical Temp: "
 ChemPropCritPres="Critical Pres: "
 ChemPropCritVol="Critical Vol: "
 ChemPropGibbs="Gibbs Energy: "
 ChemPropLogP="Log P: "
 ChemPropMR="MR: "
 ChemPropHenry="Henry&apos;s Law: "
 ChemPropEForm="Heat of Form: "
 ChemProptPSA="tPSA: "
 ChemPropID=""
 ChemPropFragmentLabel=""
 color="0"
 bgcolor="1"
 RxnAutonumberStart="1"
 RxnAutonumberConditions="no"
 RxnAutonumberStyle="Roman"
 RxnAutonumberFormat="(#)"
><colortable>
<color r="1" g="1" b="1"/>
<color r="0" g="0" b="0"/>
<color r="1" g="0" b="0"/>
<color r="1" g="1" b="0"/>
<color r="0" g="1" b="0"/>
<color r="0" g="1" b="1"/>
<color r="0" g="0" b="1"/>
<color r="1" g="0" b="1"/>
</colortable><fonttable>
<font id="21" charset="x-mac-roman" name="Helvetica"/>
</fonttable><page
 id="205"
 BoundingBox="0 0 540 720"
 HeaderPosition="36"
 FooterPosition="36"
 PrintTrimMarks="yes"
 HeightPages="1"
 WidthPages="1"
><fragment
 id="5"
 BoundingBox="132.03 216.32 356.12 290.68"
 Z="4"
><n
 id="2"
 p="233.53 248.80"
 Z="1"
 AS="N"
/><n
 id="4"
 p="233.53 263.20"
 Z="3"
 AS="N"
/><n
 id="6"
 p="246 270.40"
 Z="5"
 AS="N"
/><n
 id="8"
 p="258.47 263.20"
 Z="7"
 Element="7"
 NumHydrogens="0"
 NeedsClean="yes"
 AS="N"
><t
 p="254.86 266.79"
 BoundingBox="255.62 259.61 261.31 266.79"
 LabelJustification="Left"
><s font="21" size="10" color="0" face="96">N</s></t></n><n
 id="10"
 p="258.47 248.80"
 Z="9"
 AS="N"
/><n
 id="12"
 p="246 241.60"
 Z="11"
 AS="N"
/><n
 id="20"
 p="270.94 241.60"
 Z="19"
 AS="N"
/><n
 id="22"
 p="221.06 270.40"
 Z="21"
 Element="7"
 NumHydrogens="1"
 NeedsClean="yes"
 AS="N"
><t
 p="217.45 273.98"
 BoundingBox="218.21 266.81 223.93 282.35"
 LabelJustification="Left"
 LabelAlignment="Below"
 LineStarts="2 3"
><s font="21" size="10" color="0" face="96">NH</s></t></n><n
 id="24"
 p="208.59 263.20"
 Z="23"
 AS="N"
/><n
 id="26"
 p="196.12 270.40"
 Z="25"
 AS="N"
/><n
 id="28"
 p="208.59 248.80"
 Z="27"
 Element="8"
 NumHydrogens="0"
 NeedsClean="yes"
 AS="N"
><t
 p="204.70 252.48"
 BoundingBox="205.09 245.12 212.09 252.69"
 LabelJustification="Left"
><s font="21" size="10" color="0" face="96">O</s></t></n><n
 id="33"
 p="183.65 263.20"
 Z="32"
 AS="N"
/><n
 id="35"
 p="183.65 248.80"
 Z="34"
 AS="N"
/><n
 id="37"
 p="171.18 241.60"
 Z="36"
 Element="7"
 NumHydrogens="1"
 NeedsClean="yes"
 AS="N"
><t
 p="167.57 236.82"
 BoundingBox="168.33 229.65 174.05 245.19"
 LabelJustification="Left"
 LabelAlignment="Above"
 LineStarts="2 4"
><s font="21" size="10" color="0" face="96">NH</s></t></n><n
 id="39"
 p="158.71 248.80"
 Z="38"
 AS="N"
/><n
 id="41"
 p="158.71 263.20"
 Z="40"
 Element="7"
 NumHydrogens="0"
 NeedsClean="yes"
 AS="N"
><t
 p="155.10 266.79"
 BoundingBox="155.86 259.61 161.56 266.79"
 LabelJustification="Left"
 LabelAlignment="Below"
><s font="21" size="10" color="0" face="96">N</s></t></n><n
 id="59"
 p="146.24 241.60"
 Z="58"
 Element="7"
 NumHydrogens="2"
 NeedsClean="yes"
 AS="N"
><t
 p="149.86 245.19"
 BoundingBox="132.03 238.02 149.09 247.49"
 LabelJustification="Right"
 Justification="Right"
 LabelAlignment="Right"
><s font="21" size="10" color="0" face="96">NH2</s></t></n><n
 id="61"
 p="196.12 241.60"
 Z="60"
 Element="8"
 NumHydrogens="0"
 NeedsClean="yes"
 AS="N"
><t
 p="192.23 245.29"
 BoundingBox="192.62 237.92 199.62 245.50"
 LabelJustification="Left"
 LabelAlignment="Left"
><s font="21" size="10" color="0" face="96">O</s></t></n><n
 id="80"
 p="171.18 270.40"
 Z="79"
 AS="N"
/><n
 id="90"
 p="171.18 284.80"
 Z="89"
 Element="7"
 NumHydrogens="2"
 NeedsClean="yes"
 AS="N"
><t
 p="167.57 288.38"
 BoundingBox="168.33 281.21 185.88 290.68"
 LabelJustification="Left"
 LabelAlignment="Left"
><s font="21" size="10" color="0" face="96">NH2</s></t></n><n
 id="92"
 p="283.41 248.80"
 Z="91"
 Element="7"
 NumHydrogens="1"
 NeedsClean="yes"
 AS="N"
><t
 p="279.80 252.39"
 BoundingBox="280.56 245.21 286.28 260.76"
 LabelJustification="Left"
 LabelAlignment="Below"
 LineStarts="2 3"
><s font="21" size="10" color="0" face="96">NH</s></t></n><n
 id="94"
 p="270.94 227.20"
 Z="93"
 Element="8"
 NumHydrogens="0"
 NeedsClean="yes"
 AS="N"
><t
 p="267.05 230.89"
 BoundingBox="267.44 223.52 274.43 231.10"
 LabelJustification="Left"
><s font="21" size="10" color="0" face="96">O</s></t></n><n
 id="99"
 p="295.88 241.60"
 Z="98"
 Geometry="Tetrahedral"
 AS="S"
 BondOrdering="100 102 104 0"
/><n
 id="101"
 p="308.35 248.80"
 Z="100"
 AS="N"
/><n
 id="103"
 p="295.88 227.20"
 Z="102"
 AS="N"
/><n
 id="105"
 p="320.82 241.60"
 Z="104"
 AS="N"
/><n
 id="107"
 p="333.29 248.80"
 Z="106"
 AS="N"
/><n
 id="109"
 p="345.76 241.60"
 Z="108"
 Element="8"
 NumHydrogens="1"
 NeedsClean="yes"
 AS="N"
><t
 p="341.87 245.29"
 BoundingBox="342.26 237.92 356.12 245.50"
 LabelJustification="Left"
 LabelAlignment="Left"
><s font="21" size="10" color="0" face="96">OH</s></t></n><n
 id="111"
 p="333.29 263.20"
 Z="110"
 Element="8"
 NumHydrogens="0"
 NeedsClean="yes"
 AS="N"
><t
 p="329.40 266.88"
 BoundingBox="329.79 259.52 336.78 267.09"
 LabelJustification="Left"
><s font="21" size="10" color="0" face="96">O</s></t></n><n
 id="113"
 p="283.41 220"
 Z="112"
 Element="8"
 NumHydrogens="0"
 NeedsClean="yes"
 AS="N"
><t
 p="279.52 223.69"
 BoundingBox="279.91 216.32 286.90 223.90"
 LabelJustification="Left"
><s font="21" size="10" color="0" face="96">O</s></t></n><n
 id="115"
 p="308.35 220"
 Z="114"
 Element="8"
 NumHydrogens="1"
 NeedsClean="yes"
 AS="N"
><t
 p="304.46 223.69"
 BoundingBox="304.85 216.32 318.72 223.90"
 LabelJustification="Left"
 LabelAlignment="Left"
><s font="21" size="10" color="0" face="96">OH</s></t></n><n
 id="117"
 p="246 227.20"
 Z="116"
 Element="9"
 NumHydrogens="0"
 NeedsClean="yes"
 AS="N"
><t
 p="242.95 230.79"
 BoundingBox="243.80 223.62 248.78 230.79"
 LabelJustification="Left"
><s font="21" size="10" color="0" face="96">F</s></t></n><b
 id="14"
 Z="13"
 B="2"
 E="4"
 Order="2"
 BS="N"
 BondCircularOrdering="19 0 23 15"
/><b
 id="15"
 Z="14"
 B="4"
 E="6"
 BS="N"
/><b
 id="16"
 Z="15"
 B="6"
 E="8"
 Order="2"
 BS="N"
 BondCircularOrdering="15 0 0 17"
/><b
 id="17"
 Z="16"
 B="8"
 E="10"
 BS="N"
/><b
 id="18"
 Z="17"
 B="10"
 E="12"
 Order="2"
 BS="N"
 BondCircularOrdering="17 21 118 19"
/><b
 id="19"
 Z="18"
 B="12"
 E="2"
 BS="N"
/><b
 id="21"
 Z="20"
 B="10"
 E="20"
 BS="N"
/><b
 id="23"
 Z="22"
 B="4"
 E="22"
 BS="N"
/><b
 id="25"
 Z="24"
 B="22"
 E="24"
 BS="N"
/><b
 id="27"
 Z="26"
 B="24"
 E="26"
 BS="N"
/><b
 id="29"
 Z="28"
 B="24"
 E="28"
 Order="2"
 BS="N"
/><b
 id="34"
 Z="33"
 B="26"
 E="33"
 BS="N"
/><b
 id="45"
 Z="44"
 B="33"
 E="35"
 BS="N"
/><b
 id="46"
 Z="45"
 B="35"
 E="37"
 BS="N"
/><b
 id="47"
 Z="46"
 B="37"
 E="39"
 BS="N"
/><b
 id="48"
 Z="47"
 B="39"
 E="41"
 Order="2"
 BS="N"
 BondCircularOrdering="47 60 0 82"
/><b
 id="60"
 Z="59"
 B="39"
 E="59"
 BS="N"
/><b
 id="62"
 Z="61"
 B="35"
 E="61"
 Order="2"
 BS="N"
/><b
 id="82"
 Z="81"
 B="41"
 E="80"
 BS="N"
/><b
 id="83"
 Z="82"
 B="80"
 E="33"
 Order="2"
 BS="N"
 BondCircularOrdering="82 91 34 45"
/><b
 id="91"
 Z="90"
 B="80"
 E="90"
 BS="N"
/><b
 id="93"
 Z="92"
 B="20"
 E="92"
 BS="N"
/><b
 id="95"
 Z="94"
 B="20"
 E="94"
 Order="2"
 BS="N"
/><b
 id="100"
 Z="99"
 B="92"
 E="99"
 BS="N"
/><b
 id="102"
 Z="101"
 B="99"
 E="101"
 BS="N"
/><b
 id="104"
 Z="103"
 B="99"
 E="103"
 Display="WedgedHashBegin"
 BS="N"
/><b
 id="106"
 Z="105"
 B="101"
 E="105"
 BS="N"
/><b
 id="108"
 Z="107"
 B="105"
 E="107"
 BS="N"
/><b
 id="110"
 Z="109"
 B="107"
 E="109"
 BS="N"
/><b
 id="112"
 Z="111"
 B="107"
 E="111"
 Order="2"
 BS="N"
/><b
 id="114"
 Z="113"
 B="103"
 E="113"
 Order="2"
 BS="N"
/><b
 id="116"
 Z="115"
 B="103"
 E="115"
 BS="N"
/><b
 id="118"
 Z="117"
 B="12"
 E="117"
 BS="N"
/></fragment><fragment
 id="119"
 BoundingBox="121.03 429.32 347.92 503.68"
 Z="186"
><n
 id="120"
 p="222.53 461.80"
 Z="184"
 AS="N"
/><n
 id="121"
 p="222.53 476.20"
 Z="185"
 AS="N"
/><n
 id="122"
 p="235 483.40"
 Z="187"
 AS="N"
/><n
 id="123"
 p="247.47 476.20"
 Z="188"
 Element="7"
 NumHydrogens="0"
 NeedsClean="yes"
 AS="N"
><t
 p="243.86 479.79"
 BoundingBox="244.62 472.61 250.31 479.79"
 LabelJustification="Left"
><s font="21" size="10" color="0" face="96">N</s></t></n><n
 id="124"
 p="247.47 461.80"
 Z="189"
 AS="N"
/><n
 id="125"
 p="235 454.60"
 Z="190"
 AS="N"
/><n
 id="126"
 p="259.94 454.60"
 Z="197"
 AS="N"
/><n
 id="127"
 p="210.06 483.40"
 Z="199"
 Element="7"
 NumHydrogens="1"
 NeedsClean="yes"
 AS="N"
><t
 p="206.45 486.98"
 BoundingBox="207.21 479.81 212.93 495.35"
 LabelJustification="Left"
 LabelAlignment="Below"
 LineStarts="2 3"
><s font="21" size="10" color="0" face="96">NH</s></t></n><n
 id="128"
 p="197.59 476.20"
 Z="201"
 AS="N"
/><n
 id="129"
 p="185.12 483.40"
 Z="203"
 Element="7"
 NumHydrogens="1"
 NeedsClean="yes"
 AS="N"
><t
 p="181.51 486.98"
 BoundingBox="182.27 479.81 187.99 495.35"
 LabelJustification="Left"
 LabelAlignment="Below"
 LineStarts="2 3"
><s font="21" size="10" color="0" face="96">NH</s></t></n><n
 id="130"
 p="197.59 461.80"
 Z="205"
 Element="8"
 NumHydrogens="0"
 NeedsClean="yes"
 AS="N"
><t
 p="193.70 465.48"
 BoundingBox="194.09 458.12 201.09 465.69"
 LabelJustification="Left"
><s font="21" size="10" color="0" face="96">O</s></t></n><n
 id="131"
 p="172.65 476.20"
 Z="207"
 AS="N"
/><n
 id="132"
 p="172.65 461.80"
 Z="209"
 AS="N"
/><n
 id="133"
 p="160.18 454.60"
 Z="210"
 Element="7"
 NumHydrogens="1"
 NeedsClean="yes"
 AS="N"
><t
 p="156.57 449.82"
 BoundingBox="157.33 442.65 163.05 458.19"
 LabelJustification="Left"
 LabelAlignment="Above"
 LineStarts="2 4"
><s font="21" size="10" color="0" face="96">NH</s></t></n><n
 id="134"
 p="147.71 461.80"
 Z="211"
 AS="N"
/><n
 id="135"
 p="147.71 476.20"
 Z="212"
 Element="7"
 NumHydrogens="0"
 NeedsClean="yes"
 AS="N"
><t
 p="144.10 479.79"
 BoundingBox="144.86 472.61 150.56 479.79"
 LabelJustification="Left"
 LabelAlignment="Below"
><s font="21" size="10" color="0" face="96">N</s></t></n><n
 id="136"
 p="135.24 454.60"
 Z="217"
 Element="7"
 NumHydrogens="2"
 NeedsClean="yes"
 AS="N"
><t
 p="138.86 458.19"
 BoundingBox="121.03 451.02 138.09 460.49"
 LabelJustification="Right"
 Justification="Right"
 LabelAlignment="Right"
><s font="21" size="10" color="0" face="96">NH2</s></t></n><n
 id="137"
 p="185.12 454.60"
 Z="219"
 Element="8"
 NumHydrogens="0"
 NeedsClean="yes"
 AS="N"
><t
 p="181.23 458.29"
 BoundingBox="181.62 450.92 188.62 458.50"
 LabelJustification="Left"
 LabelAlignment="Left"
><s font="21" size="10" color="0" face="96">O</s></t></n><n
 id="138"
 p="160.18 483.40"
 Z="221"
 AS="N"
/><n
 id="139"
 p="160.18 497.80"
 Z="224"
 Element="7"
 NumHydrogens="2"
 NeedsClean="yes"
 AS="N"
><t
 p="156.57 501.38"
 BoundingBox="157.33 494.21 174.88 503.68"
 LabelJustification="Left"
 LabelAlignment="Left"
><s font="21" size="10" color="0" face="96">NH2</s></t></n><n
 id="140"
 p="272.41 461.80"
 Z="226"
 Element="7"
 NumHydrogens="1"
 NeedsClean="yes"
 AS="N"
><t
 p="268.80 465.39"
 BoundingBox="269.56 458.21 275.28 473.76"
 LabelJustification="Left"
 LabelAlignment="Below"
 LineStarts="2 3"
><s font="21" size="10" color="0" face="96">NH</s></t></n><n
 id="141"
 p="259.94 440.20"
 Z="228"
 Element="8"
 NumHydrogens="0"
 NeedsClean="yes"
 AS="N"
><t
 p="256.05 443.89"
 BoundingBox="256.44 436.52 263.43 444.10"
 LabelJustification="Left"
><s font="21" size="10" color="0" face="96">O</s></t></n><n
 id="142"
 p="284.88 454.60"
 Z="230"
 Geometry="Tetrahedral"
 AS="S"
 BondOrdering="175 176 177 0"
/><n
 id="143"
 p="297.35 461.80"
 Z="232"
 AS="N"
/><n
 id="144"
 p="284.88 440.20"
 Z="234"
 AS="N"
/><n
 id="145"
 p="309.82 454.60"
 Z="236"
 AS="N"
/><n
 id="149"
 p="272.41 433"
 Z="244"
 Element="8"
 NumHydrogens="0"
 NeedsClean="yes"
 AS="N"
><t
 p="268.52 436.69"
 BoundingBox="268.91 429.32 275.90 436.90"
 LabelJustification="Left"
><s font="21" size="10" color="0" face="96">O</s></t></n><n
 id="150"
 p="297.35 433"
 Z="246"
 Element="8"
 NumHydrogens="1"
 NeedsClean="yes"
 AS="N"
><t
 p="293.46 436.69"
 BoundingBox="293.85 429.32 307.72 436.90"
 LabelJustification="Left"
 LabelAlignment="Left"
><s font="21" size="10" color="0" face="96">OH</s></t></n><n
 id="151"
 p="235 440.20"
 Z="248"
 Element="9"
 NumHydrogens="0"
 NeedsClean="yes"
 AS="N"
><t
 p="231.95 443.79"
 BoundingBox="232.80 436.62 237.78 443.79"
 LabelJustification="Left"
><s font="21" size="10" color="0" face="96">F</s></t></n><n
 id="186"
 p="322.29 461.80"
 Z="251"
 AS="N"
/><n
 id="188"
 p="323.79 476.12"
 Z="253"
 Element="7"
 NumHydrogens="0"
 NeedsClean="yes"
 AS="N"
><t
 p="320.18 479.71"
 BoundingBox="320.94 472.53 326.64 479.71"
 LabelJustification="Left"
><s font="21" size="10" color="0" face="96">N</s></t></n><n
 id="190"
 p="337.87 479.11"
 Z="255"
 Element="7"
 NumHydrogens="0"
 NeedsClean="yes"
 AS="N"
><t
 p="334.26 482.70"
 BoundingBox="335.03 475.53 340.72 482.70"
 LabelJustification="Left"
><s font="21" size="10" color="0" face="96">N</s></t></n><n
 id="192"
 p="345.07 466.64"
 Z="257"
 Element="7"
 NumHydrogens="0"
 NeedsClean="yes"
 AS="N"
><t
 p="341.46 470.23"
 BoundingBox="342.22 463.06 347.92 470.23"
 LabelJustification="Left"
><s font="21" size="10" color="0" face="96">N</s></t></n><n
 id="194"
 p="335.44 455.94"
 Z="259"
 Element="7"
 NumHydrogens="1"
 NeedsClean="yes"
 AS="N"
><t
 p="331.83 451.16"
 BoundingBox="332.59 443.99 338.31 459.53"
 LabelJustification="Left"
 LabelAlignment="Above"
 LineStarts="2 4"
><s font="21" size="10" color="0" face="96">NH</s></t></n><b
 id="152"
 Z="191"
 B="120"
 E="121"
 Order="2"
 BS="N"
 BondCircularOrdering="157 0 159 153"
/><b
 id="153"
 Z="192"
 B="121"
 E="122"
 BS="N"
/><b
 id="154"
 Z="193"
 B="122"
 E="123"
 Order="2"
 BS="N"
 BondCircularOrdering="153 0 0 155"
/><b
 id="155"
 Z="194"
 B="123"
 E="124"
 BS="N"
/><b
 id="156"
 Z="195"
 B="124"
 E="125"
 Order="2"
 BS="N"
 BondCircularOrdering="155 158 184 157"
/><b
 id="157"
 Z="196"
 B="125"
 E="120"
 BS="N"
/><b
 id="158"
 Z="198"
 B="124"
 E="126"
 BS="N"
/><b
 id="159"
 Z="200"
 B="121"
 E="127"
 BS="N"
/><b
 id="160"
 Z="202"
 B="127"
 E="128"
 BS="N"
/><b
 id="161"
 Z="204"
 B="128"
 E="129"
 BS="N"
/><b
 id="162"
 Z="206"
 B="128"
 E="130"
 Order="2"
 BS="N"
/><b
 id="163"
 Z="208"
 B="129"
 E="131"
 BS="N"
/><b
 id="164"
 Z="213"
 B="131"
 E="132"
 BS="N"
/><b
 id="165"
 Z="214"
 B="132"
 E="133"
 BS="N"
/><b
 id="166"
 Z="215"
 B="133"
 E="134"
 BS="N"
/><b
 id="167"
 Z="216"
 B="134"
 E="135"
 Order="2"
 BS="N"
 BondCircularOrdering="166 168 0 170"
/><b
 id="168"
 Z="218"
 B="134"
 E="136"
 BS="N"
/><b
 id="169"
 Z="220"
 B="132"
 E="137"
 Order="2"
 BS="N"
/><b
 id="170"
 Z="222"
 B="135"
 E="138"
 BS="N"
/><b
 id="171"
 Z="223"
 B="138"
 E="131"
 Order="2"
 BS="N"
 BondCircularOrdering="170 172 163 164"
/><b
 id="172"
 Z="225"
 B="138"
 E="139"
 BS="N"
/><b
 id="173"
 Z="227"
 B="126"
 E="140"
 BS="N"
/><b
 id="174"
 Z="229"
 B="126"
 E="141"
 Order="2"
 BS="N"
/><b
 id="175"
 Z="231"
 B="140"
 E="142"
 BS="N"
/><b
 id="176"
 Z="233"
 B="142"
 E="143"
 BS="N"
/><b
 id="177"
 Z="235"
 B="142"
 E="144"
 Display="WedgedHashBegin"
 BS="N"
/><b
 id="178"
 Z="237"
 B="143"
 E="145"
 BS="N"
/><b
 id="182"
 Z="245"
 B="144"
 E="149"
 Order="2"
 BS="N"
/><b
 id="183"
 Z="247"
 B="144"
 E="150"
 BS="N"
/><b
 id="184"
 Z="249"
 B="125"
 E="151"
 BS="N"
/><b
 id="187"
 Z="252"
 B="145"
 E="186"
 BS="N"
/><b
 id="196"
 Z="261"
 B="186"
 E="188"
 Order="2"
 BS="N"
 BondCircularOrdering="200 187 0 197"
/><b
 id="197"
 Z="262"
 B="188"
 E="190"
 BS="N"
/><b
 id="198"
 Z="263"
 B="190"
 E="192"
 Order="2"
 BS="N"
 BondCircularOrdering="197 0 0 199"
/><b
 id="199"
 Z="264"
 B="192"
 E="194"
 BS="N"
/><b
 id="200"
 Z="265"
 B="194"
 E="186"
 BS="N"
/></fragment><t
 id="201"
 p="222 529"
 BoundingBox="222.23 518.96 271.21 529.27"
 Z="266"
 Warning="Chemical Interpretation is not possible for this label"
 LineHeight="auto"
><s font="21" size="14" color="0">TH9975</s></t><t
 id="202"
 p="222 310"
 BoundingBox="222.23 299.96 271.14 310.27"
 Z="267"
 Warning="Chemical Interpretation is not possible for this label"
 LineHeight="auto"
><s font="21" size="14" color="0">TH9619</s></t></page></CDXML>
