# Supplementary material for: Formate overflow drives toxic folate trapping in MTHFD1 inhibited cancer cells
Source: Nat Metab. 2023 Apr 3;5(4):642–59. doi: 10.1038/s42255-023-00771-5 (PMC10132981; doi:10.1038/s42255-023-00771-5)
Supplement: Source Data Fig. 1 — Statistical source data. [file 42255_2023_771_MOESM5_ESM.xlsx]

## Sheet: Fig.1b
Concentration [M]	vehicle			50uM thymidine			1mM sodium formate			50uM thymidine + 1mM sodium formate
1e-05	40.5	28.4	24.3	49.6	42.2	28.9	28.9	24.2	22.3	45.1	39.6	33.8
3.59e-06	44.2	29.8	24.8	53.8	46.9	33.3	29.7	24.7	22.9	48.8	43.7	39.1
1.29e-06	45.7	31.2	25.1	63.3	56.7	40.9	30.9	25.6	23	55.7	52.1	49.5
4.64e-07	54.2	35.1	27.9	61.6	78.5	63.5	33.8	27.8	24.1	72.7	72.8	78.3
1.67e-07	59.7	40.8	31.6	86.4	99	94.7	36.5	30.1	25.1	98.1	99.4	106.1
5.99e-08	72	46.1	36.3	94	109	94.9	42.4	34.6	29.6	105.6	104	102.7
2.15e-08	72.8	57.4	46.1	92.6	105.3	95.4	53.9	45.5	40	102	106.1	103.2
7.74e-09	90.6	95.3	90.8	94.8	109.8	93.4	93	88.8	95.7	102.4	105.1	101.3
2.78e-09	90.4	92.5	101.1	95.2	107.6	97.5	102.5	93.1	104.4	105.7	96	103.1
1e-09	92.2	100.5	100.1	98.1	107.7	98.3	102.2	91	102.3	103.7	100.4	98.8
1e-10	100	100	100	100	100	100	100	100	100	100	100	100

## Sheet: Fig.1c
Concentration [M]	vehicle			50uM thymidine			1mM sodium formate			50uM thymidine + 1mM sodium formate
1e-05	69.3	40.2	32.6	75	93	89	35.9	30.1	23.6	99.5	94.8	94
3.59e-06	68.6	40.9	30.9	76.2	98	93.2	37.4	31.5	24.1	94.9	98.1	97.2
1.29e-06	69.6	42.2	32.6	82.1	95.1	93	39.2	33.4	25.4	98.6	96.6	96.7
4.64e-07	70.7	43.8	32	79.5	95.3	92.2	39.8	33.9	26.5	98.5	98.7	96.1
1.67e-07	70.9	44.2	35.3	83.5	96.2	94.2	43.7	37.6	29.5	98.7	103.2	104.3
5.99e-08	73.5	44.5	41.3	82.9	99.2	96.7	46.4	41.6	32.3	98.7	101.2	103.9
2.15e-08	82.5	56.1	52.4	86.1	100.9	98.3	59	52.9	43.5	102	101.6	101.9
7.74e-09	82	76.7	79.1	87.3	102.8	94.9	84.3	77.9	75.8	100.3	96.6	100.5
2.78e-09	98.2	98.1	93.7	85.9	99.1	95.1	99.3	95.9	98.7	102.3	99	97.6
1e-09	100.6	97.5	92.8	91.1	102.3	96	100.6	96.9	99.1	104.7	98.7	97.1
1e-10	100	100	100	100	100	100	100	100	100	100	100	100

## Sheet: Fig.1d
Concentration [M]	vehicle			50uM thymidine			1mM sodium formate			50uM thymidine + 1mM sodium formate
2e-05	60.5	51.6	52.8	54.8	57.6	50.4	42.5	36.4	38.7	91	90	88.8
6.65e-06	66.6	61.5	54.4	59.2	61.7	53.3	66.3	56.6	64.3	106.5	101.8	93.7
2.21e-06	64.3	65.8	59.6	58.4	65.5	60.5	90.1	87.9	88.9	104.8	104.7	96.7
7.37e-07	71.6	71.2	70.6	66.8	70.9	70.7	97.7	98.7	91.3	100.5	99.3	101.7
2.45e-07	83.5	87.3	88.5	84.4	85.3	86.6	98.2	100.7	94.3	106.1	102.5	102
8.16e-08	99.4	91.5	95.4	91.7	100.6	99	102	100.4	100.6	108.9	105.2	101.4
2.71e-08	96.2	98.1	98.4	96.3	103.3	99.3	102.4	100	98.5	101.4	104.6	98.5
9.03e-09	101.7	92.8	94.7	89.9	102.2	95.8	98.2	99.7	95.5	103.3	101.7	98.1
3.01e-09	98.7	93.6	99.6	93.6	101.3	96.7	98.6	98.8	97.4	105.4	102.2	97.3
1e-09	98.6	93.8	98.6	97.1	102.4	97.8	98.8	98.6	102.8	104	100	94.1
1e-10	100	100	100	100	100	100	100	100	100	100	100	100

## Sheet: Fig.1e
Concentration [M]	vehicle			50uM thymidine			1mM sodium formate			50uM thymidine + 1mM sodium formate
2e-05	70.6	63.7	63.8	74.3	63	62.1	74.7	71.8	88.1	84.9	76.7	89.8
8.6e-06	70.5	64.8	68.7	74.8	66.1	67	90.1	88.5	90.2	98.8	92.5	94.2
3.69e-06	70.2	68.3	78.3	74.1	68.9	81.9	90.6	94.1	92.2	103.9	94.4	96.1
1.59e-06	80.9	77.1	90.8	84.3	79	93.3	93.9	93.6	96.8	104.8	96	100
6.82e-07	84.7	85.3	95.8	100.3	88.6	99	95.7	93.3	96.8	106.5	100.7	101.5
2.93e-07	89.6	95	100.3	102.2	97.3	99.4	97.1	96.4	97.3	106	96.8	99.5
1.26e-07	91.9	99.6	99.7	107.7	101.9	97.9	94.1	100	98	109.2	101.2	100.8
5.41e-08	97.9	99	99	107.8	101.8	97.7	100.6	97.9	97.1	108	100.6	103.4
2.33e-08	95.1	90.5	99.4	101.6	101	95	100.1	95.8	100.1	107.8	97.5	99.6
1e-08	96.1	103	101.8	102.7	98.2	95.7	99.2	100.5	99	107.1	99.5	99.2
1e-09	100	100	100	100	100	100	100	100	100	100	100	100

## Sheet: Fig.1f
SW620 WT								SW620 MTHFD2 -/-							SW620 SHMT1 -/-
CTRL	0.1uM TH9619	1uM TH9619	5uM TH9619	0.1uM TH9975	1uM TH9975	5uM TH9975	WT MTX	CTRL	0.1uM TH9619	1uM TH9619	5uM TH9619	0.1uM TH9975	1uM TH9975	5uM TH9975	CTRL	0.1uM TH9619	1uM TH9619	5uM TH9619	0.1uM TH9975	1uM TH9975	5uM TH9975
3.89573	4.81031	5.86784	5.09452				6.27253	0	0	0	0				5.21807	6.17796	5.47515	5.26888
3.60426	4.58805	4.22093	4.69481	4.20781	3.6958	3.00102		0	0	0	0	0	0	0	3.32768	4.03512	3.95228	2.99553	3.78486	3.73753	2.66644
2.87491	3.86534	3.49204	4.13593	3.5523	2.96886	2.84264		0	0	0	0	0	0	0	3.41442	5.16164	4.39513	4.60405	4.39416	3.6253	2.98413
SW620 WT
Dunnett's multiple comparisons test	Mean Diff.	95.00% CI of diff.	Below threshold?	Summary	Adjusted P Value
WT CTRL vs. WT 0.1TH96	-0.9629	-1.110 to -0.8158	Yes	**	0.0012
WT CTRL vs. WT 1TH96	-1.069	-3.809 to 1.671	No	ns	0.2606
WT CTRL vs. WT 5TH96	-1.183	-1.486 to -0.8814	Yes	**	0.0034
SW620 SHMT1-/-
Dunnett's multiple comparisons test	Mean Diff.	95.00% CI of diff.	Below threshold?	Summary	Adjusted P Value
S1 CTRL vs. S1 0.1TH96	-1.138	-3.037 to 0.7609	No	ns	0.1285
S1 CTRL vs. S1 1TH96	-0.6208	-1.888 to 0.6462	No	ns	0.1814
S1 CTRL vs. S1 5TH96	-0.3028	-3.075 to 2.469	No	ns	0.8497
SW620 WT vs MTHFD2-/- vs SHMT1-/-
Tukey's multiple comparisons test	Mean Diff.	95.00% CI of diff.	Below threshold?	Summary	Adjusted P Value
WT CTRL vs. MTHFD2 CTRL	3.458	1.670 to 5.247	Yes	*	0.0139
WT CTRL vs. S1 CTRL	-0.5284	-3.248 to 2.191	No	ns	0.5813
MTHFD2 CTRL vs. S1 CTRL	-3.987	-7.616 to -0.3569	Yes	*	0.0418

## Sheet: Fig.1g
DMSO	TH9619 1uM	TH9975 1uM	MTX 0.5uM	FCCP
0.953544	1.20165	1.1957	1.33177	0.235934
1.04687	1.23498	1.12592	1.2393	0.248213
1.03664	1.14321	1.22134	1.3598	0.228686
0.963363	1.15299	1.14684	1.2835	0.186865
				0.309361
Dunnett's multiple comparisons test	Mean Diff.	95.00% CI of diff.	Below threshold?	Summary	Adjusted P Value	A-?
DMSO vs. TH9619 1uM	-0.1831	-0.2721 to -0.09415	Yes	***	0.0002	B	TH9619 1uM
DMSO vs. TH9975 1uM	-0.1723	-0.2613 to -0.08340	Yes	***	0.0003	C	TH9975 1uM
DMSO vs. MTX 0.5uM	-0.3035	-0.3924 to -0.2145	Yes	****	<0.0001	D	MTX 0.5uM
DMSO vs. FCCP	0.7583	0.6739 to 0.8427	Yes	****	<0.0001	E	FCCP

## Sheet: Fig.1h
Independent experiment #1 (representative)
Temperature (°C)	DMSO	TH9619
42	100	94.2803
44.5	87.2784	67.2554
47	59.1884	63.0856
49.5	46.6897	37.4442
52	22.6889	30.1168
54.5	9.56433	9.68728
57	3.46917	3.59291
59.5	0	0
62	0	0
64.5	0	0
Independent experiment #2
Temperature (°C)	DMSO	TH9619
42	100	112.225
44.5	135.27	155.569
47	141.588	105.041
49.5	85.8971	56.1649
52	18.6045	32.9292
54.5	13.993	8.53365
57	2.62198	10.3469
59.5	1.61138	2.98875
62	0	0
64.5	0	0

## Sheet: Fig.1i
Independent experiment #1 (representative)
Temperature (°C)	DMSO	TH9619
42	100	77.2444
44.5	31.2124	50.4109
47	25.873	59.8745
49.5	58.9395	90.578
52	35.9655	58.8159
54.5	13.2534	29.9065
57	11.2226	15.7339
59.5	0	11.6667
62	0	0
64.5	0	0
Independent experiment #2
Temperature (°C)	DMSO	TH9619
42	100	160.122
44.5	59.696	65.3459
47	24.1839	56.4834
49.5	31.7041	89.0516
52	16.56	26.3798
54.5	5.30963	5.65878
57	0	0
59.5	0	0
62	0	0
64.5	0	0

## Sheet: Fig.1k
Independent experiment #1 (representative)
MTHFD1
	DMSO	TH9691
1. ND	100	100
2. 1:5,000	82.2685	109.574
3. 1:800	27.9471	64.3718
4. 1:400	8.62662	23.5611
5. 1:200	1.44228	3.56913
Independent experiment #2
MTHFD1
	DMSO	TH9691
1. ND	100	100
2. 1:5,000	79.3499	84.2399
3. 1:800	25.7374	45.7908
4. 1:400	1.3421	7.51274
5. 1:200	0	0
Independent experiment #3
MTHFD1
	DMSO	TH9691
1. ND	100	100
2. 1:5,000	74.9975	99.3642
3. 1:800	63.7311	95.3068
4. 1:400	40.8583	71.9368
5. 1:200	16.7161	21.6299

## Sheet: Fig.1l
Compound	MTHFD1 Q100A pIC50					MTHFD1 WT pIC50
LY345899	4.18	4.12	4.72	4.62		6.8	6.7	6.1	6.32	7.02	6.59	6.84	6.43	5.41
TH7299	4.62	4.54				8.11	8.26	7.15	8.35	8.1	7.74	7.94	7	7.34	6.94	6.76	7.04	5.85	7.4	6.85	8.39	7.26	7.98	8.05
TH9619	4.94	4.94	4.89	5.02	5.01	7.69	8.62	8.57	7.18	7.9	7.91	7.94	8.38	6.62	8.64	8.84	8.36	8.66	9	9.02
TH9028	5.86	5.65	5.73	6.33	6.21	8.89	9.96	9.94	8.38	8.67	9.66
TH9975	6.26	6.24	6.55	6.6		9.91	10.38	9.87	8.92	8.45	9.19	9.11	9.16
LY345899			TH7299			TH9619			TH9028			TH9975
Unpaired t test			Unpaired t test			Unpaired t test			Unpaired t test			Unpaired t test
P value	<0.0001		P value	<0.0001		P value	<0.0001		P value	<0.0001		P value	<0.0001
P value summary	****		P value summary	****		P value summary	****		P value summary	****		P value summary	****
Significantly different (P < 0.05)?	Yes		Significantly different (P < 0.05)?	Yes		Significantly different (P < 0.05)?	Yes		Significantly different (P < 0.05)?	Yes		Significantly different (P < 0.05)?	Yes
One- or two-tailed P value?	Two-tailed		One- or two-tailed P value?	Two-tailed		One- or two-tailed P value?	Two-tailed		One- or two-tailed P value?	Two-tailed		One- or two-tailed P value?	Two-tailed
t, df	t=7.697, df=11		t, df	t=5.946, df=19		t, df	t=10.48, df=18		t, df	t=9.878, df=9		t, df	t=9.040, df=10

[truncated: 1 more sheets: Fig.1m]
