# Supplementary material for: Formate overflow drives toxic folate trapping in MTHFD1 inhibited cancer cells
Source: Nat Metab. 2023 Apr 3;5(4):642–59. doi: 10.1038/s42255-023-00771-5 (PMC10132981; doi:10.1038/s42255-023-00771-5)
Supplement: Source Data Fig. 2 — Statistical source data. [file 42255_2023_771_MOESM7_ESM.xlsx]

## Sheet: Fig.2a
Concentration [M]	vehicle			50uM thymidine			250uM hypoxanthine			50uM thymidine + 250uM hypoxanthine
1e-05	40.5	28.4	24.3	49.6	42.2	28.9	32.1	26.1	21.7	97.1	95.1	95.1
3.59e-06	44.2	29.8	24.8	53.8	46.9	33.3	33.1	26.5	22.6	101.8	95.1	100.3
1.29e-06	45.7	31.2	25.1	63.3	56.7	40.9	33.8	28.2	22.9	105.5	101.8	102.8
4.64e-07	54.2	35.1	27.9	61.6	78.5	63.5	36.8	29.9	23.4	105.5	104.7	101.7
1.67e-07	59.7	40.8	31.6	86.4	99	94.7	37.1	31.6	25	104.3	104.4	104.7
5.99e-08	72	46.1	36.3	94	109	94.9	41	34.5	28	105.2	103.8	101.8
2.15e-08	72.8	57.4	46.1	92.6	105.3	95.4	50.1	44.3	35.9	103.3	99.1	100.5
7.74e-09	90.6	95.3	90.8	94.8	109.8	93.4	90.1	87.7	83.5	105.2	102.3	99.5
2.78e-09	90.4	92.5	101.1	95.2	107.6	97.5	100.1	94.7	94.5	101.1	102.3	95.8
1e-09	92.2	100.5	100.1	98.1	107.7	98.3	99.1	97.6	93.4	107.1	102.6	100.1
1e-10	100	100	100	100	100	100	100	100	100	100	100	100

## Sheet: Fig.2b
Concentration [M]	vehicle			50uM thymidine			250uM hypoxanthine			50uM thymidine + 250uM hypoxanthine
1e-05	69.3	40.2	32.6	75	93	89	35.9	32.5	26.5	96.4	96.5	99.2
3.59e-06	68.6	40.9	30.9	76.2	98	93.2	37.7	33	27.7	98.4	97.6	99.8
1.29e-06	69.6	42.2	32.6	82.1	95.1	93	38.1	35	28.2	95.1	100.2	99
4.64e-07	70.7	43.8	32	79.5	95.3	92.2	38.3	36	28.8	97.5	96.2	102.4
1.67e-07	70.9	44.2	35.3	83.5	96.2	94.2	40.5	37.9	30.5	99.6	99.9	102.9
5.99e-08	73.5	44.5	41.3	82.9	99.2	96.7	44.3	40.8	33.1	95.6	102	106.5
2.15e-08	82.5	56.1	52.4	86.1	100.9	98.3	52.4	51.4	44.6	99.6	104.9	104.7
7.74e-09	82	76.7	79.1	87.3	102.8	94.9	77.7	76.1	69.3	95.8	98.7	99
2.78e-09	98.2	98.1	93.7	85.9	99.1	95.1	99.2	108	98	96.6	98.4	101.4
1e-09	100.6	97.5	92.8	91.1	102.3	96	99	101.5	100.4	98.8	96.9	99.5
1e-10	100	100	100	100	100	100	100	100	100	100	100	100

## Sheet: Fig.2c
Concentration [M]	vehicle			50uM thymidine			250uM hypoxanthine			50uM thymidine + 250uM hypoxanthine
2e-05	60.5	51.6	52.8	54.8	57.6	50.4	44	38.2	50.3	90.3	80.5	95
6.65e-06	66.6	61.5	54.4	59.2	61.7	53.3	68.9	61	69.3	102.9	98.7	103
2.21e-06	64.3	65.8	59.6	58.4	65.5	60.5	88	79.4	86.6	108.3	104.5	105
7.37e-07	71.6	71.2	70.6	66.8	70.9	70.7	100.3	96.8	94	108.2	107.3	109.9
2.45e-07	83.5	87.3	88.5	84.4	85.3	86.6	104.4	98.5	96.9	107.3	108.6	107.5
8.16e-08	99.4	91.5	95.4	91.7	100.6	99	100.8	95.4	96	107.3	104.9	107.7
2.71e-08	96.2	98.1	98.4	96.3	103.3	99.3	102.4	95	101.1	102.6	105.3	102.8
9.03e-09	101.7	92.8	94.7	89.9	102.2	95.8	104.5	95.7	96.5	101	103.2	100.7
3.01e-09	98.7	93.6	99.6	93.6	101.3	96.7	101.9	91.4	96.5	102.2	102.6	102
1e-09	98.6	93.8	98.6	97.1	102.4	97.8	104.6	97.2	99.5	102.6	98.9	99.9
1e-10	100	100	100	100	100	100	100	100	100	100	100	100

## Sheet: Fig.2d
Concentration [M]	vehicle			50uM thymidine			250uM hypoxanthine			50uM thymidine + 250uM hypoxanthine
2e-05	70.6	63.7	63.8	74.3	63	62.1	72.3	89.9	92.1	93.5	82.7	96.1
8.6e-06	70.5	64.8	68.7	74.8	66.1	67	88.5	97.5	95.6	110.2	94.5	101
3.69e-06	70.2	68.3	78.3	74.1	68.9	81.9	93.1	99	97.1	107.8	100.7	102.8
1.59e-06	80.9	77.1	90.8	84.3	79	93.3	92.4	102.2	101.8	118.8	99.2	105.9
6.82e-07	84.7	85.3	95.8	100.3	88.6	99	95.1	100.3	101.1	110	98.4	104.9
2.93e-07	89.6	95	100.3	102.2	97.3	99.4	93.2	103.6	99.5	110.8	98.4	104.5
1.26e-07	91.9	99.6	99.7	107.7	101.9	97.9	99.9	102.5	99.2	106.5	99.1	103.8
5.41e-08	97.9	99	99	107.8	101.8	97.7	99.2	101.2	102.2	110.1	98.2	100.3
2.33e-08	95.1	90.5	99.4	101.6	101	95	93.6	100.3	96.2	110	97	100.8
1e-08	96.1	103	101.8	102.7	98.2	95.7	99.2	104.9	101.2	110.5	97.5	101.7
1e-09	100	100	100	100	100	100	100	100	100	100	100	100

## Sheet: Fig.2e
Concentration [M]	vehicle			50uM thymidine			250uM hypoxanthine			50uM thymidine + 250uM hypoxanthine
1e-05	27.6	29.4	30.8	43	26.5	22	31.6	29	27.9	98	86.8	66.1
3.59e-06	27.9	27.1	30	43.6	26.3	22.8	30.3	29.5	29.1	95.4	89.8	65.6
1.29e-06	27.6	24.7	27	43.9	30.6	23.3	30.3	29.4	25.4	105.9	87	69.7
4.64e-07	28.4	26.1	26.4	45	29.8	24.5	30.2	30.2	24.5	104.7	91.3	88.2
1.67e-07	28.6	26.7	25.4	45.5	32	26.8	30	29.1	24.8	102.4	99.6	87.2
5.99e-08	40.5	33.7	27	46.4	29.9	26.5	36	38.2	24.3	97.3	96	77.3
2.15e-08	64.2	61.5	55.4	55.6	39.1	32	73	73.9	78.3	101.7	100.6	89.8
7.74e-09	85.5	80	72.4	93.5	74.3	62.4	92.4	101.4	94.9	102.2	87.4	90.7
2.78e-09	94.1	94	100.8	102.2	96	86.9	99.7	102.7	96.2	99.5	94.9	89
1e-09	101.1	95.5	97.5	101	94.2	93.8	97.4	106.1	92.9	101.7	92.1	93.3
1e-10	100	100	100	100	100	100	100	100	100	100	100	100

## Sheet: Fig.2f
Concentration [M]	vehicle			50uM thymidine			250uM hypoxanthine			50uM thymidine + 250uM hypoxanthine
0.0001	8.8	6.7	5.7	8.3	5.8	4.4	9.5	7.6	7.6	10.4	7.2	6.7
3.59e-05	17.5	13	9.2	16.1	11.8	7.7	20.1	16	14.4	20.4	15	12.5
1.29e-05	38.3	31.5	22.6	33.1	29.3	17	44.1	38.4	33.1	45.3	34.8	31
4.64e-06	65.9	58.8	45.8	62	55.9	38.6	71.4	67.3	61.5	77.3	62.5	57.1
1.67e-06	92.7	79.7	79.8	89.3	75.8	67.5	95.7	95.2	85.1	97.6	87.4	78.7
5.99e-07	103.4	97.7	98.5	102.2	94.8	83	104	100.7	97.5	103.1	100.4	87.8
2.15e-07	106.7	95.8	99	100.5	97.7	86.2	98.5	103.4	95.6	103.6	101.9	94.3
7.74e-08	103.8	99.3	104.1	104	101.7	88.1	99.8	101.3	93	106.5	102.6	93.8
2.78e-08	101.5	95.6	104.9	104.1	104.5	90.2	99.5	107.2	98.8	105.1	98.5	94.6
1e-08	111.7	99.6	101.6	102.9	104.5	101.8	102.1	110.6	95.6	106.9	95.9	96.3
1e-09	100	100	100	100	100	100	100	100	100	100	100	100

## Sheet: Fig.2i
		M+0			M+1			M+2			M+3			M+4
SW620 WT	CTRL	0.263589	0.212748	0.154874	0.108435	0.114549	0.180777	0.224381	0.240621	0.289619	0.138843	0.14795	0.151135	0.264752	0.284133	0.223595
	0.1TH9619	0.454003	0.314826	0.238873	0.094972	0.098296	0.156811	0.165097	0.219374	0.256612	0.109986	0.129543	0.13954	0.175942	0.237961	0.208165
	1TH9619	0.576654	0.366148	0.272903	0.071825	0.096383	0.150138	0.134352	0.193714	0.245269	0.079608	0.129921	0.134293	0.137561	0.213834	0.197397
	5TH9619	0.605566	0.520982	0.437882	0.081277	0.080644	0.106983	0.119842	0.143881	0.190274	0.072052	0.093309	0.103896	0.121262	0.161183	0.160965
	0.1TH9975		0.297846	0.273769		0.117298	0.144423		0.217036	0.243472		0.137284	0.134113		0.230536	0.204224
	1TH9975		0.321819	0.522268		0.10805	0.091856		0.216227	0.157732		0.131402	0.092009		0.222501	0.136135
	5TH9975		0.441566	0.628259		0.093544	0.076844		0.177944	0.124514		0.119399	0.07108		0.167546	0.099303
	MTX	0.977236			0.016795			0			0			0.004755
SW620 MTHFD2-/-	CTRL	0.366763	0.255218	0.193116	0.127191	0.140285	0.204436	0.184454	0.181911	0.237178	0.168233	0.201646	0.19471	0.153359	0.22094	0.17056
	0.1TH9619	0.982768	0.890949	0.717157	0	0.001168	0.040125	0.004205	0.106477	0.195707	0.002836	0	0.044348	0.006742	0.001406	0.002663
	1TH9619	0.991021	0.972342	0.770689	0	0	0.012025	0	0.018074	0.202358	0	0.007508	0.014928	0.00468	0.002076	0
	5TH9619	0.992224	0.989822	0.801392	0	0	0.002849	0	0.005413	0.18867	0.004783	0.000105	0.007088	0	0.004659	0
	0.1TH9975		0.953322	0.740263		0	0.033545		0.036743	0.186086		0.004607	0.039422		0.005327	0.000684
	1TH9975		0.991578	0.769185		0	0.015127		0.002353	0.198628		0.005166	0.01706		0.000903	0
	5TH9975		0.991178	0.784804		0	0.009133		0.00801	0.193371		0.000812	0.012691		0	0
SW620 SHMT1-/-	CTRL	0.280221	0.261736	0.201639	0.133213	0.112115	0.178679	0.248258	0.237751	0.273374	0.124453	0.132686	0.146012	0.213855	0.255712	0.200296
	0.1TH9619	0.535139	0.480164	0.382348	0.09241	0.08416	0.131635	0.158568	0.160319	0.210929	0.074442	0.10561	0.112826	0.139441	0.169747	0.162262
	1TH9619	0.554874	0.547048	0.440401	0.098809	0.086059	0.120962	0.166661	0.139863	0.192871	0.06523	0.080573	0.102505	0.114426	0.146458	0.143261
	5TH9619	0.839323	0.753996	0.645234	0.044263	0.040526	0.074244	0.073761	0.085838	0.123052	0.006928	0.037725	0.06505	0.03538	0.081914	0.09242
	0.1TH9975		0.462805	0.450162		0.091229	0.113027		0.188387	0.189709		0.093425	0.100125		0.164154	0.146977
	1TH9975		0.494422	0.659781		0.090636	0.065813		0.17382	0.12062		0.096191	0.062678		0.144931	0.091108
	5TH9975		0.59991	0.932261		0.083877	0.010038		0.13149	0.023338		0.071235	0.013667		0.113488	0.020696
Number of families	1
Number of comparisons per family	66
Alpha	0.05
Tukey's multiple comparisons test	Mean Diff,	95,00% CI of diff,	Below threshold?	Summary	Adjusted P Value
WT CTRL vs. WT 0.1TH96	-0.1255	-0,4201 to 0,1691	No	ns	0.9154	A-B
WT CTRL vs. WT 1TH96	-0.1948	-0,4895 to 0,09980	No	ns	0.4512	A-C
WT CTRL vs. WT 5TH96	-0.3111	-0,6057 to -0,01644	Yes	*	0.0322	A-D
WT CTRL vs. M2 CTRL	-0.0613	-0,3559 to 0,2333	No	ns	0.9997	A-E
WT CTRL vs. M2 0.1TH96	-0.6532	-0,9479 to -0,3586	Yes	****	<0,0001	A-F
WT CTRL vs. M2 1TH96	-0.7009	-0,9956 to -0,4063	Yes	****	<0,0001	A-G
WT CTRL vs. M2 5TH96	-0.7174	-1,012 to -0,4228	Yes	****	<0,0001	A-H
WT CTRL vs. S1 CTRL	-0.03746	-0,3321 to 0,2572	No	ns	>0,9999	A-I
WT CTRL vs. S1 0.1TH96	-0.2555	-0,5501 to 0,03915	No	ns	0.1332	A-J
WT CTRL vs. S1 1TH96	-0.3037	-0,5983 to -0,009075	Yes	*	0.0393	A-K
WT CTRL vs. S1 5TH96	-0.5358	-0,8304 to -0,2412	Yes	****	<0,0001	A-L
WT 0.1TH96 vs. WT 1TH96	-0.06933	-0,3640 to 0,2253	No	ns	0.9991	B-C
WT 0.1TH96 vs. WT 5TH96	-0.1856	-0,4802 to 0,1091	No	ns	0.52	B-D
WT 0.1TH96 vs. M2 CTRL	0.0642	-0,2304 to 0,3588	No	ns	0.9995	B-E
WT 0.1TH96 vs. M2 0.1TH96	-0.5277	-0,8224 to -0,2331	Yes	****	<0,0001	B-F
WT 0.1TH96 vs. M2 1TH96	-0.5755	-0,8701 to -0,2808	Yes	****	<0,0001	B-G
WT 0.1TH96 vs. M2 5TH96	-0.5919	-0,8865 to -0,2973	Yes	****	<0,0001	B-H
WT 0.1TH96 vs. S1 CTRL	0.08804	-0,2066 to 0,3827	No	ns	0.993	B-I
WT 0.1TH96 vs. S1 0.1TH96	-0.13	-0,4246 to 0,1646	No	ns	0.8963	B-J
WT 0.1TH96 vs. S1 1TH96	-0.1782	-0,4728 to 0,1164	No	ns	0.5765	B-K
WT 0.1TH96 vs. S1 5TH96	-0.4103	-0,7049 to -0,1157	Yes	**	0.0019	B-L
WT 1TH96 vs. WT 5TH96	-0.1162	-0,4109 to 0,1784	No	ns	0.9472	C-D
WT 1TH96 vs. M2 CTRL	0.1335	-0,1611 to 0,4282	No	ns	0.8796	C-E
WT 1TH96 vs. M2 0.1TH96	-0.4584	-0,7530 to -0,1638	Yes	***	0.0005	C-F
WT 1TH96 vs. M2 1TH96	-0.5061	-0,8007 to -0,2115	Yes	***	0.0001	C-G
WT 1TH96 vs. M2 5TH96	-0.5226	-0,8172 to -0,2279	Yes	****	<0,0001	C-H
WT 1TH96 vs. S1 CTRL	0.1574	-0,1373 to 0,4520	No	ns	0.7335	C-I
WT 1TH96 vs. S1 0.1TH96	-0.06065	-0,3553 to 0,2340	No	ns	0.9997	C-J
WT 1TH96 vs. S1 1TH96	-0.1089	-0,4035 to 0,1858	No	ns	0.9658	C-K
WT 1TH96 vs. S1 5TH96	-0.3409	-0,6356 to -0,04632	Yes	*	0.014	C-L
WT 5TH96 vs. M2 CTRL	0.2498	-0,04485 to 0,5444	No	ns	0.1521	D-E
WT 5TH96 vs. M2 0.1TH96	-0.3421	-0,6368 to -0,04752	Yes	*	0.0135	D-F
WT 5TH96 vs. M2 1TH96	-0.3899	-0,6845 to -0,09524	Yes	**	0.0034	D-G
WT 5TH96 vs. M2 5TH96	-0.4063	-0,7010 to -0,1117	Yes	**	0.0021	D-H
WT 5TH96 vs. S1 CTRL	0.2736	-0,02102 to 0,5682	No	ns	0.0858	D-I
WT 5TH96 vs. S1 0.1TH96	0.05559	-0,2390 to 0,3502	No	ns	0.9999	D-J
WT 5TH96 vs. S1 1TH96	0.007369	-0,2873 to 0,3020	No	ns	>0,9999	D-K
WT 5TH96 vs. S1 5TH96	-0.2247	-0,5193 to 0,06992	No	ns	0.2617	D-L
M2 CTRL vs. M2 0.1TH96	-0.5919	-0,8866 to -0,2973	Yes	****	<0,0001	E-F
M2 CTRL vs. M2 1TH96	-0.6397	-0,9343 to -0,3450	Yes	****	<0,0001	E-G
M2 CTRL vs. M2 5TH96	-0.6561	-0,9507 to -0,3615	Yes	****	<0,0001	E-H
M2 CTRL vs. S1 CTRL	0.02383	-0,2708 to 0,3185	No	ns	>0,9999	E-I
M2 CTRL vs. S1 0.1TH96	-0.1942	-0,4888 to 0,1004	No	ns	0.4559	E-J
M2 CTRL vs. S1 1TH96	-0.2424	-0,5370 to 0,05222	No	ns	0.1796	E-K
M2 CTRL vs. S1 5TH96	-0.4745	-0,7691 to -0,1799	Yes	***	0.0003	E-L
M2 0.1TH96 vs. M2 1TH96	-0.04773	-0,3424 to 0,2469	No	ns	>0,9999	F-G
M2 0.1TH96 vs. M2 5TH96	-0.06419	-0,3588 to 0,2304	No	ns	0.9996	F-H
M2 0.1TH96 vs. S1 CTRL	0.6158	0,3211 to 0,9104	Yes	****	<0,0001	F-I
M2 0.1TH96 vs. S1 0.1TH96	0.3977	0,1031 to 0,6924	Yes	**	0.0027	F-J
M2 0.1TH96 vs. S1 1TH96	0.3495	0,05489 to 0,6441	Yes	*	0.011	F-K
M2 0.1TH96 vs. S1 5TH96	0.1174	-0,1772 to 0,4121	No	ns	0.9436	F-L
M2 1TH96 vs. M2 5TH96	-0.01646	-0,3111 to 0,2782	No	ns	>0,9999	G-H
M2 1TH96 vs. S1 CTRL	0.6635	0,3689 to 0,9581	Yes	****	<0,0001	G-I
M2 1TH96 vs. S1 0.1TH96	0.4455	0,1508 to 0,7401	Yes	***	0.0007	G-J
M2 1TH96 vs. S1 1TH96	0.3972	0,1026 to 0,6919	Yes	**	0.0027	G-K
M2 1TH96 vs. S1 5TH96	0.1652	-0,1295 to 0,4598	No	ns	0.6763	G-L
M2 5TH96 vs. S1 CTRL	0.6799	0,3853 to 0,9746	Yes	****	<0,0001	H-I
M2 5TH96 vs. S1 0.1TH96	0.4619	0,1673 to 0,7566	Yes	***	0.0004	H-J
M2 5TH96 vs. S1 1TH96	0.4137	0,1191 to 0,7083	Yes	**	0.0017	H-K
M2 5TH96 vs. S1 5TH96	0.1816	-0,1130 to 0,4763	No	ns	0.5502	H-L
S1 CTRL vs. S1 0.1TH96	-0.218	-0,5126 to 0,07661	No	ns	0.2987	I-J
S1 CTRL vs. S1 1TH96	-0.2662	-0,5609 to 0,02839	No	ns	0.1029	I-K
S1 CTRL vs. S1 5TH96	-0.4983	-0,7929 to -0,2037	Yes	***	0.0001	I-L
S1 0.1TH96 vs. S1 1TH96	-0.04822	-0,3429 to 0,2464	No	ns	>0,9999	J-K
S1 0.1TH96 vs. S1 5TH96	-0.2803	-0,5749 to 0,01433	No	ns	0.0725	J-L
S1 1TH96 vs. S1 5TH96	-0.2321	-0,5267 to 0,06255	No	ns	0.2247	K-L
Test details	Mean 1	Mean 2	Mean Diff,	SE of diff,	n1	n2	q	DF
WT CTRL vs. WT 0.1TH96	0.2104	0.3359	-0.1255	0.08171	3	3	2.172	24
WT CTRL vs. WT 1TH96	0.2104	0.4052	-0.1948	0.08171	3	3	3.372	24
WT CTRL vs. WT 5TH96	0.2104	0.5215	-0.3111	0.08171	3	3	5.384	24
WT CTRL vs. M2 CTRL	0.2104	0.2717	-0.0613	0.08171	3	3	1.061	24
WT CTRL vs. M2 0.1TH96	0.2104	0.8636	-0.6532	0.08171	3	3	11.31	24
WT CTRL vs. M2 1TH96	0.2104	0.9114	-0.7009	0.08171	3	3	12.13	24
WT CTRL vs. M2 5TH96	0.2104	0.9278	-0.7174	0.08171	3	3	12.42	24
WT CTRL vs. S1 CTRL	0.2104	0.2479	-0.03746	0.08171	3	3	0.6483	24
WT CTRL vs. S1 0.1TH96	0.2104	0.4659	-0.2555	0.08171	3	3	4.422	24
WT CTRL vs. S1 1TH96	0.2104	0.5141	-0.3037	0.08171	3	3	5.256	24
WT CTRL vs. S1 5TH96	0.2104	0.7462	-0.5358	0.08171	3	3	9.273	24
WT 0.1TH96 vs. WT 1TH96	0.3359	0.4052	-0.06933	0.08171	3	3	1.2	24
WT 0.1TH96 vs. WT 5TH96	0.3359	0.5215	-0.1856	0.08171	3	3	3.212	24
WT 0.1TH96 vs. M2 CTRL	0.3359	0.2717	0.0642	0.08171	3	3	1.111	24
WT 0.1TH96 vs. M2 0.1TH96	0.3359	0.8636	-0.5277	0.08171	3	3	9.133	24
WT 0.1TH96 vs. M2 1TH96	0.3359	0.9114	-0.5755	0.08171	3	3	9.959	24
WT 0.1TH96 vs. M2 5TH96	0.3359	0.9278	-0.5919	0.08171	3	3	10.24	24
WT 0.1TH96 vs. S1 CTRL	0.3359	0.2479	0.08804	0.08171	3	3	1.524	24
WT 0.1TH96 vs. S1 0.1TH96	0.3359	0.4659	-0.13	0.08171	3	3	2.25	24
WT 0.1TH96 vs. S1 1TH96	0.3359	0.5141	-0.1782	0.08171	3	3	3.084	24
WT 0.1TH96 vs. S1 5TH96	0.3359	0.7462	-0.4103	0.08171	3	3	7.101	24
WT 1TH96 vs. WT 5TH96	0.4052	0.5215	-0.1162	0.08171	3	3	2.012	24
WT 1TH96 vs. M2 CTRL	0.4052	0.2717	0.1335	0.08171	3	3	2.311	24
WT 1TH96 vs. M2 0.1TH96	0.4052	0.8636	-0.4584	0.08171	3	3	7.933	24
WT 1TH96 vs. M2 1TH96	0.4052	0.9114	-0.5061	0.08171	3	3	8.759	24
WT 1TH96 vs. M2 5TH96	0.4052	0.9278	-0.5226	0.08171	3	3	9.044	24
WT 1TH96 vs. S1 CTRL	0.4052	0.2479	0.1574	0.08171	3	3	2.724	24
WT 1TH96 vs. S1 0.1TH96	0.4052	0.4659	-0.06065	0.08171	3	3	1.05	24
WT 1TH96 vs. S1 1TH96	0.4052	0.5141	-0.1089	0.08171	3	3	1.884	24
WT 1TH96 vs. S1 5TH96	0.4052	0.7462	-0.3409	0.08171	3	3	5.901	24
WT 5TH96 vs. M2 CTRL	0.5215	0.2717	0.2498	0.08171	3	3	4.323	24
WT 5TH96 vs. M2 0.1TH96	0.5215	0.8636	-0.3421	0.08171	3	3	5.922	24
WT 5TH96 vs. M2 1TH96	0.5215	0.9114	-0.3899	0.08171	3	3	6.748	24
WT 5TH96 vs. M2 5TH96	0.5215	0.9278	-0.4063	0.08171	3	3	7.032	24
WT 5TH96 vs. S1 CTRL	0.5215	0.2479	0.2736	0.08171	3	3	4.735	24
WT 5TH96 vs. S1 0.1TH96	0.5215	0.4659	0.05559	0.08171	3	3	0.9621	24
WT 5TH96 vs. S1 1TH96	0.5215	0.5141	0.007369	0.08171	3	3	0.1275	24
WT 5TH96 vs. S1 5TH96	0.5215	0.7462	-0.2247	0.08171	3	3	3.889	24
M2 CTRL vs. M2 0.1TH96	0.2717	0.8636	-0.5919	0.08171	3	3	10.24	24
M2 CTRL vs. M2 1TH96	0.2717	0.9114	-0.6397	0.08171	3	3	11.07	24
M2 CTRL vs. M2 5TH96	0.2717	0.9278	-0.6561	0.08171	3	3	11.36	24
M2 CTRL vs. S1 CTRL	0.2717	0.2479	0.02383	0.08171	3	3	0.4125	24
M2 CTRL vs. S1 0.1TH96	0.2717	0.4659	-0.1942	0.08171	3	3	3.361	24
M2 CTRL vs. S1 1TH96	0.2717	0.5141	-0.2424	0.08171	3	3	4.195	24
M2 CTRL vs. S1 5TH96	0.2717	0.7462	-0.4745	0.08171	3	3	8.212	24
M2 0.1TH96 vs. M2 1TH96	0.8636	0.9114	-0.04773	0.08171	3	3	0.826	24
M2 0.1TH96 vs. M2 5TH96	0.8636	0.9278	-0.06419	0.08171	3	3	1.111	24
M2 0.1TH96 vs. S1 CTRL	0.8636	0.2479	0.6158	0.08171	3	3	10.66	24
M2 0.1TH96 vs. S1 0.1TH96	0.8636	0.4659	0.3977	0.08171	3	3	6.884	24
M2 0.1TH96 vs. S1 1TH96	0.8636	0.5141	0.3495	0.08171	3	3	6.049	24
M2 0.1TH96 vs. S1 5TH96	0.8636	0.7462	0.1174	0.08171	3	3	2.033	24
M2 1TH96 vs. M2 5TH96	0.9114	0.9278	-0.01646	0.08171	3	3	0.2849	24
M2 1TH96 vs. S1 CTRL	0.9114	0.2479	0.6635	0.08171	3	3	11.48	24
M2 1TH96 vs. S1 0.1TH96	0.9114	0.4659	0.4455	0.08171	3	3	7.71	24
M2 1TH96 vs. S1 1TH96	0.9114	0.5141	0.3972	0.08171	3	3	6.875	24
M2 1TH96 vs. S1 5TH96	0.9114	0.7462	0.1652	0.08171	3	3	2.859	24
M2 5TH96 vs. S1 CTRL	0.9278	0.2479	0.6799	0.08171	3	3	11.77	24
M2 5TH96 vs. S1 0.1TH96	0.9278	0.4659	0.4619	0.08171	3	3	7.995	24
M2 5TH96 vs. S1 1TH96	0.9278	0.5141	0.4137	0.08171	3	3	7.16	24
M2 5TH96 vs. S1 5TH96	0.9278	0.7462	0.1816	0.08171	3	3	3.143	24
S1 CTRL vs. S1 0.1TH96	0.2479	0.4659	-0.218	0.08171	3	3	3.773	24
S1 CTRL vs. S1 1TH96	0.2479	0.5141	-0.2662	0.08171	3	3	4.608	24
S1 CTRL vs. S1 5TH96	0.2479	0.7462	-0.4983	0.08171	3	3	8.624	24
S1 0.1TH96 vs. S1 1TH96	0.4659	0.5141	-0.04822	0.08171	3	3	0.8346	24
S1 0.1TH96 vs. S1 5TH96	0.4659	0.7462	-0.2803	0.08171	3	3	4.851	24
S1 1TH96 vs. S1 5TH96	0.5141	0.7462	-0.2321	0.08171	3	3	4.017	24

## Sheet: Fig.2j
	SW620 WT			SW620 MTHFD2-/-			SW620 SHMT1-/-
CTRL	1.59508	1.24857	1.0875	0.794778	0.934363	0.8522	1.10784	1.77185	1.2388
0.1TH9619	1.94477	1.49854	1.14646	0.240692	0.253112	0.426556	1.16198	1.5524	1.98829
1TH9619	1.98915	1.7026	1.1136	0.202044	0.237395	0.373924	1.33902	1.2619	1.7579
5TH9619	1.8541	1.05888	0.931243	0.23747	0.265944	0.398523	1.01246	0.770826	1.25516
0.1TH9975	1.62082		1.06458	0.188166		0.384611	1.04104		1.66939
1TH9975	1.55252		0.827407	0.230617		0.49589	1.16365		1.33707
5TH9975	1.23308		0.874258	0.239252		0.480909	0.947457		1.29574
SW620 WT										SW620 MTHFD2 -/-										SW620 SHMT1 -/-
Number of families	1									Number of families	1									Number of families	1
Number of comparisons per family	3									Number of comparisons per family	3									Number of comparisons per family	3
Alpha	0.05									Alpha	0.05									Alpha	0.05
Dunnett's multiple comparisons test	Mean Diff,	95,00% CI of diff,	Below threshold?	Summary	Adjusted P Value	A-?				Dunnett's multiple comparisons test	Mean Diff,	95,00% CI of diff,	Below threshold?	Summary	Adjusted P Value	A-?				Dunnett's multiple comparisons test	Mean Diff,	95,00% CI of diff,	Below threshold?	Summary	Adjusted P Value	A-?
CTRL vs. 0.1TH96	-0.2195	-1,187 to 0,7475	No	ns	0.8513	B	0,1TH96			CTRL vs. 0.1TH96	0.5537	0,3455 to 0,7618	Yes	***	0.0002	B	0,1TH96			CTRL vs. 0.1TH96	-0.1947	-0,9607 to 0,5712	No	ns	0.808	B	0,1TH96
CTRL vs. 1TH96	-0.2914	-1,258 to 0,6757	No	ns	0.7266	C	1TH96			CTRL vs. 1TH96	0.5893	0,3812 to 0,7975	Yes	***	0.0001	C	1TH96			CTRL vs. 1TH96	-0.08011	-0,8460 to 0,6858	No	ns	0.9804	C	1TH96
CTRL vs. 5TH96	0.02898	-0,9381 to 0,9961	No	ns	0.9995	D	5TH96			CTRL vs. 5TH96	0.5598	0,3517 to 0,7679	Yes	***	0.0002	D	5TH96			CTRL vs. 5TH96	0.36	-0,4059 to 1,126	No	ns	0.4358	D	5TH96
Test details	Mean 1	Mean 2	Mean Diff,	SE of diff,	n1	n2	q	DF		Test details	Mean 1	Mean 2	Mean Diff,	SE of diff,	n1	n2	q	DF		Test details	Mean 1	Mean 2	Mean Diff,	SE of diff,	n1	n2	q	DF
CTRL vs. 0.1TH96	1.31	1.53	-0.2195	0.3358	3	3	0.6537	8		CTRL vs. 0.1TH96	0.8604	0.3068	0.5537	0.07228	3	3	7.66	8		CTRL vs. 0.1TH96	1.373	1.568	-0.1947	0.266	3	3	0.7321	8
CTRL vs. 1TH96	1.31	1.602	-0.2914	0.3358	3	3	0.8677	8		CTRL vs. 1TH96	0.8604	0.2711	0.5893	0.07228	3	3	8.153	8		CTRL vs. 1TH96	1.373	1.453	-0.08011	0.266	3	3	0.3012	8
CTRL vs. 5TH96	1.31	1.281	0.02898	0.3358	3	3	0.08628	8		CTRL vs. 5TH96	0.8604	0.3006	0.5598	0.07228	3	3	7.745	8		CTRL vs. 5TH96	1.373	1.013	0.36	0.266	3	3	1.354	8
										M2 = MTHFD2 -/-										S1 = SHMT1 -/-

## Sheet: Fig.2k
SW620 WT			SW620 MTHFD2-/-
CTRL	TH9619	TH9975	CTRL	TH9619	TH9975
23.586	0.009779		0.084082	0
10.8828	0.013187	0.028971	0.072876	0	0
7.31966	0	0	0.059042	0	0
Number of families	1
Number of comparisons per family	6
Alpha	0.05
Tukey's multiple comparisons test	Mean Diff,	95,00% CI of diff,	Below threshold?	Summary	Adjusted P Value
WT CTRL vs. WT TH96	13.92	2,743 to 25,10	Yes	*	0.0169	A-B
WT CTRL vs. M2 CTRL	13.86	2,679 to 25,04	Yes	*	0.0173	A-C
WT CTRL vs. M2 TH96	13.93	2,751 to 25,11	Yes	*	0.0169	A-D
WT TH96 vs. M2 CTRL	-0.06434	-11,24 to 11,11	No	ns	>0,9999	B-C
WT TH96 vs. M2 TH96	0.007655	-11,17 to 11,19	No	ns	>0,9999	B-D
M2 CTRL vs. M2 TH96	0.072	-11,11 to 11,25	No	ns	>0,9999	C-D
Test details	Mean 1	Mean 2	Mean Diff,	SE of diff,	n1	n2	q	DF
WT CTRL vs. WT TH96	13.93	0.007655	13.92	3.491	3	3	5.64	8
WT CTRL vs. M2 CTRL	13.93	0.072	13.86	3.491	3	3	5.614	8
WT CTRL vs. M2 TH96	13.93	0	13.93	3.491	3	3	5.643	8
WT TH96 vs. M2 CTRL	0.007655	0.072	-0.06434	3.491	3	3	0.02607	8
WT TH96 vs. M2 TH96	0.007655	0	0.007655	3.491	3	3	0.003101	8
M2 CTRL vs. M2 TH96	0.072	0	0.072	3.491	3	3	0.02917	8

## Sheet: Fig.2l
		dTMP+1			dTMP+2
SW620 WT	CTRL	0.176258	0.231673	0.155184	0.007473	0.021288	0.021201
	TH9619	0.001831	0.005623	0	0.187243	0.42641	0.163973
	TH9975		0.011143	0		0.384629	0.009623
SW620 MTHFD2-/-	CTRL	0.039727	0.039264	0.027383	0.472481	0.538776	0.463791
	TH9619	0	0	0	0.495582	0.558786	0.445939
	TH9975		0	0		0.564146	0.439276
Test for dTMP+1
Number of families	1
Number of comparisons per family	6
Alpha	0.05
Tukey's multiple comparisons test	Mean Diff,	95,00% CI of diff,	Below threshold?	Summary	Adjusted P Value
WT CTRL vs. WT TH96	0.1852	0,1326 to 0,2378	Yes	****	<0,0001	A-B
WT CTRL vs. M2 CTRL	0.1522	0,09966 to 0,2048	Yes	****	<0,0001	A-C
WT CTRL vs. M2 TH96	0.1877	0,1351 to 0,2403	Yes	****	<0,0001	A-D
WT TH96 vs. M2 CTRL	-0.03297	-0,08556 to 0,01962	No	ns	0.2614	B-C
WT TH96 vs. M2 TH96	0.002485	-0,05010 to 0,05507	No	ns	0.9987	B-D
M2 CTRL vs. M2 TH96	0.03546	-0,01713 to 0,08805	No	ns	0.2142	C-D
Test details	Mean 1	Mean 2	Mean Diff,	SE of diff,	n1	n2	q	DF
WT CTRL vs. WT TH96	0.1877	0.002485	0.1852	0.01642	3	3	15.95	8
WT CTRL vs. M2 CTRL	0.1877	0.03546	0.1522	0.01642	3	3	13.11	8
WT CTRL vs. M2 TH96	0.1877	0	0.1877	0.01642	3	3	16.16	8
WT TH96 vs. M2 CTRL	0.002485	0.03546	-0.03297	0.01642	3	3	2.84	8
WT TH96 vs. M2 TH96	0.002485	0	0.002485	0.01642	3	3	0.214	8
M2 CTRL vs. M2 TH96	0.03546	0	0.03546	0.01642	3	3	3.054	8
