# Supplementary material for: Formate overflow drives toxic folate trapping in MTHFD1 inhibited cancer cells
Source: Nat Metab. 2023 Apr 3;5(4):642–59. doi: 10.1038/s42255-023-00771-5 (PMC10132981; doi:10.1038/s42255-023-00771-5)
Supplement: Source Data Fig. 3 — Statistical source data. [file 42255_2023_771_MOESM8_ESM.xlsx]

## Sheet: Fig.3a
log10[TH9619]; M	RPMI + Dialyzed FBS								RPMI + Normal FBS								50μM Hypoxanthine
-5	19.0051	19.1882	13.6704	12.89	14.0824	10.7754	14.0921	21.4832	26.0606	30.2879	24.0289	31.527	21.694	27.6315	26.203	15.498	7.45063	7.4952	5.92091	5.95382
-5.47712	20.7919	25.4227	20.3688	16.6388	20.3515	20.5312	18.0278	31.6402	29.0841	27.2105	20.4335	19.8501	24.5797	25.5473	20.9173	20.2069	8.93107	8.16296	7.77169	7.47513
-5.95424	47.2694	58.0468	44.7809	32.3759	37.3284	49.4328	47.4221	46.559	27.1936	24.1135	18.5238	31.7421	20.1751	27.8057	18.946	24.3531	8.45318	8.22553	8.03459	7.9676
-6.43136	93.7493	87.0309	75.2685	55.0493	75.1774	41.52686*	61.71	61.5179	51.3033	49.5104	25.1619	43.1678	18.2019	39.6077	20.9732	34.5004	10.5751	7.4683	9.37917	7.64777
-6.90849	110.203	87.8084	81.1367	68.1318	58.46778*	42.42907*	79.1664	62.7728	52.1251	32.8368	21.1535	42.7273	30.1678	45.084	31.9048	23.6247	12.3279	10.3418	11.4183	9.52598
-7.38561	96.8454	106.92	89.6177	63.341	51.11435*	57.71409*	69.0769	65.9742	51.1804	83.8994	42.3763	56.6881	49.2926	48.6013	28.8162	55.9302	15.0518	13.2068	12.6326	10.0335
-7.86273	128.021	119.64	88.1768	83.1904	98.7936	84.7673	92.1381	89.3709	104.242	97.7446	103.506	77.2116	57.8939	81.9266	91.3956	90.2496	93.5475	76.4724	62.8637	78.1959
-8.33985	117.809	131.141	110.566	92.9565	85.547	86.4558	94.8108	108.431	145.819	118.295	104.21	95.3944	99.1433	106.804	76.9949	94.3031	102.148	101.904	94.8412	95.0904
-8.81697	118.549	116.06	111.772	87.8617	124.408	93.9989	112.616	79.3516	131.883	107.923	109.348	95.6742	104.312	126.092	69.5336	97.763	99.8836	99.5583	93.5173	88.1664
-9.29409	114.235	110.155	93.5589	99.5341	102.115	98.7558	83.3205	90.2464	119.42	120.403	75.9006	107.309	60.13919*	93.1081	82.6228	97.3373	97.8407	100.822	91.1849	92.0873
-9.77121	122.251	113.888	112.741	96.1319	98.9812	106.616	102.379	91.8663	126.31	130.712	105.918	116.184	112.787	109.157	100.51	119.815	102.763	100.386	92.9674	92.0588

## Sheet: Fig.3b
log10[TH9975]; M	RPMI + Dialyzed FBS								RPMI + Normal FBS								RPMI + Dialyzed FBS + 50μM Hypoxanthine																RPMI GlutaMAX+Dialyzed FBS								RPMI GlutaMAX+Regular FBS
-5	111.142	73.3173	72.208	47.5041	89.1579	54.4778	79.4669	49.5038	63.1279	51.6627	51.9747	29.6169	41.2119	50.3	33.9806	35.4251	8.01488	6.59687	6.05829	5.88528
-5.47712	91.66	79.9617	79.2924	47.4612	67.3539	60.9473	54.9181	66.722	50.9071	28.2141	47.381	24.6738	37.9185	28.5069	40.0291	24.0909	10.009	9.60622	8.72881	7.31417
-5.95424	87.4383	81.5037	67.7863	58.2202	71.2023	43.1616	54.8316	58.6353	35.3704	34.4001	40.5635	32.2784	19.5229	28.9165	38.0712	17.0716	8.68509	9.30008	8.2658	7.70474
-6.43136	100.172	79.9146	73.1996	45.099	74.1596	52.8921	78.7908	69.258	23.457	41.1644	24.7316	29.2342	22.5942	26.4939	15.8196	23.279	10.2998	7.71168	9.77634	8.11075
-6.90849	105.125	77.0684	67.7832	57.3398	75.2332	58.5595	70.8921	67.6152	62.1537	37.2682	42.9883	44.1768	36.5604	34.8559	35.3153	26.6838	13.4386	9.84184	10.3485	11.5414
-7.38561	93.1476	88.7065	54.6661	65.045	56.7537	45.7225	74.4203	49.0042	91.78715*	81.84503*	45.4587	35.953	42.4658	39.6406	48.2158	33.1419	15.5278	14.4787	15.4478	13.3585
-7.86273	104.72	107.97	89.9497	65.0987	103.921	87.4608	88.3374	79.1706	97.7967	75.8225	57.5229	54.9752	50.4401	72.8698	59.3128	75.4948	70.2952	65.9511	75.9275	55.6722
-8.33985	128.462	107.692	67.88563*	101.241	112.635	87.959	99.4309	102.368	134.074	116.044	62.8117*	89.9548	125.476	107.375	95.4189	92.9917	102.714	99.5696	89.334	84.637
-8.81697	132.704	110.266	109.327	105.802	103.01	94.2174	94.6502	96.8995	130.345	132.754	68.08323*	76.5555	78.9907	100.915	99.7859	84.6002	105.707	96.1857	89.4829	91.7128
-9.29409	136.577	119.055	116.129	94.3621	96.779	92.0633	89.6586	93.5652	106.993	106.19	74.98	91.7496	114.381	109.331	67.91864*	88.3931	108.676	102.08	86.2692	88.3875
-9.77121	114.894	102.789	69.45775*	111.044	108.342	108.68	96.1773	112.368	129.38	116.556	107.494	105.995	77.6158	119.586	89.5973	103.247	107.436	99.1478	91.4123	89.9361

## Sheet: Fig.3c
log10[MTX]; M	RPMI + Dialyzed FBS				RPMI + Normal FBS				RPMI + Dialyzed FBS + 50μM Hypoxanthine
-5	7.51519	3.63664	5.49092	3.65153	21.4283	17.9485	24.6719	12.2919	7.23282	5.71055
-5.47712	5.70938	5.7665	5.09798	4.69118	30.0908	20.1135	22.5835	16.4553	7.5259	6.79453
-5.95424	6.82658	4.43984	5.5155	4.6029	16.2375	15.4781	13.1819	13.8169	8.79008	6.15323
-6.43136	5.32301	4.15803	4.98996	4.03928	19.56	15.9455	19.7874	12.6249	8.82052	6.71418
-6.90849	5.54701	4.58767	6.24773	4.01366	18.9943	24.0338	15.9133	23.1336	9.28256	8.04038
-7.38561	6.44403	6.32008	6.11825	3.94511	45.1039	49.368	43.0725	33.6973	28.2583	21.2339
-7.86273	16.662	19.2575	15.3381	10.9004	44.6105	64.2854	58.8806	47.4449	85.9957	83.9274
-8.33985	77.3038	86.8003	65.8984	59.4029	111.332	110.143	108.309	51.97428*	99.0179	99.3393
-8.81697	102.912	82.4367	74.0384	86.2952	106.649	104.275	79.9373	98.8428	106.612	97.0373
-9.29409	102.625	98.5	98.114	96.3182	127.463	92.7314	77.53081*	98.7287	99.5223	92.611
-9.77121	92.8606	94.7717	100.555	97.0459	97.9838	73.51477*	76.75761*	103.986	93.3686	96.1821

## Sheet: Fig.3d
log10[DS18561882];M	RPMI + Dialyzed FBS		RPMI + Normal FBS		RPMI + Dialyzed FBS + 50μM Hypoxanthine
-5	11.9272	10.1132	105.1384*	52.7071	62.7243	56.6782
-5.47712	18.7639	14.8442	59.5575	59.9626	84.485	63.0865
-5.95424	36.882	39.0093	69.7102	63.1467	97.4978	60.8365
-6.43136	67.3447	68.3898	76.0407	73.2778	81.5597	76.2684
-6.90849	99.5084	69.3989	79.0008	74.1113	92.6485	78.9458
-7.38561	68.0337	65.5281	68.4771	81.4389	72.8652	64.8572
-7.86273	80.1416	70.0772	76.3828	69.5182	74.6001	92.7256
-8.33985	85.3452	87.0096	91.1666	92.8622	77.8923	90.6393
-8.81697	69.0511	72.4734	72.1526	78.9478	67.8972	99.9493
-9.29409	75.5566	94.1732	84.6294	69.283	77.0432	77.5315
-9.77121	64.9905	88.9707	67.6069	84.0828	66.0159	105.558

## Sheet: Fig.3e
	Hypoxanthine concentration
[TH9619] (M)	0µM		0.5µM		1µM		5µM		10µM		25µM		50µM
9.9e-05	9.14	2.06	10.1	1.63	9.65	0.81	6.08	0.09	5.53	0.28	6.02	0.64	6.13	0.79
3.3e-05	10.3	0.73	9.98	0.69	10.1	0.56	7.15	0.28	6.96	0.22	7.43	0.88	6.82	0.24
1.1e-05	12.12	0.97	11.24	0.83	10.75	0.25	8.04	1.24	7.14	0.06	7.46	0.76	8.12	0.1
3.67e-06	18.37	1.45	16.93	2.82	13.27	1.13	7.66	0.76	7.6	0.16	7.95	0.44	7.4	0.35
1.22e-06	53.37	3.09	34.1	9.93	22.79	1.54	7.77	1.45	7.6	0	8.7	1.24	7.82	1.03
4.07e-07	57.78	4.37	41.9	12.38	30.48	7.58	7.56	1.02	6.46	0.43	7.1	0.69	6.51	0.92
1.36e-07	103.09	1.51	65.94	4.57	51.54	12.9	9.44	1.11	8.3	1.42	10.37	1.3	8.6	0.86
4.53e-08	102.45	23.38	66.69	4.02	78.48	3.76	11.84	1.63	11.99	2.8	10.06	1.11	10.29	0.73
1.51e-08	107.79	8.3	78.46	7.34	97.91	9.28	48.02	0.82	44.74	5.41	55.89	5.13	41.78	6.39
5.03e-09	114.07	8.39	85.01	0.56	117.64	14.29	90.39	4.48	114.18	1.43	97.35	2.51	116.9	6.63
1.68e-09	118.39	6.22	92.61	5.39	114.72	14.28	95.54	7.37	113.21	0.93	107.42	2.41	119.29	6.19

## Sheet: Fig.3f
Concentration TH9619 [M]	SW620 WT			SW620 MTHFD2 -/- Clone 1
1e-05	18.8	43.5	30.8	74.4	71.6	50.6	69.9
3.59e-06	19.6	44.5	33.3	69.4	75.3	51	78
1.29e-06	30.5	48.7	38.1	66.4	80.6	51.9	80.5
4.64e-07	41.9	51.8	43.2	64.4	85.6	52.7	82
1.67e-07	47.1	55.1	49.9	64.8	85.1	51.9	84.6
5.99e-08	48.7	58.2	53.3	64.5	84.1	51.1	84.5
2.15e-08	70.7	67.4	68.2	62	80.7	52.9	81.9
7.74e-09	100.8	97.6	92	62	76.6	56.7	72.7
2.78e-09	93.8	97.2	90.5	83	92.7	81.9	87.4
1e-09	96.8	94.8	92.1	94.3	102.4	93.8	100.2
1e-10	100	100	100	100	100	100	100

## Sheet: Fig.3g
Log10[TH9619]; M	SW620 WT				SW620 MTHFD2-/-
-5	16.6367	16.0037	15.2803	12.8915	11.8341	12.5305	12.4946	10.1085
-5.47712	24.8399	28.4749	21.8989	23.6959	12.0051	9.35646	12.5923	12.4066
-5.95424	57.4735	46.9117	49.0864	42.2741	12.9151	13.5025	13.1939	12.5356
-6.43136	89.7057	84.6156	81.6038	79.0661	14.2587	15.2017	13.8115	18.4818
-6.90849	94.8725	90.9865	86.0357	83.1031	17.7928	14.9181	17.4054	15.1961
-7.38561	89.1829	89.2668	91.5507	77.6126	17.7206	16.49	21.8261	23.0121
-7.86273	99.3435	94.2448	89.9779	86.0118	21.796	22.5224	27.0012	21.2588
-8.33985	102.254	98.1467	88.0299	87.5939	58.6957	51.1343	50.7319	83.4992
-8.81697	100.792	97.3867	91.6157	94.2443	92.2574	87.0104	89.9565	94.4774
-9.29409	106.063	101.941	89.1083	93.6278	104.213	95.5066	96.5541	105.017
-9.77121	103.352	102.992	92.7142	98.8118	86.4913	97.1279	105.218	108.028

## Sheet: Fig.3h
log10[TH9619]; M	No metabolite				50 μM Thymidine				50 μM Hypoxanthine				50 μM Hypoxanthine + 50 μM Thymidine
-5	16.6367	16.0037	15.2803	12.8915	19.5911	18.1303	19.1706	19.1083	7.45063	7.4952	5.92091	5.95382	105.414	99.932	98.4094	98.5809
-5.47712	24.8399	28.4749	21.8989	23.6959	39.8518	38.0994	38.9886	41.7834	8.93107	8.16296	7.77169	7.47513	117.717	109.295	102.615	97.8073
-5.95424	57.4735	46.9117	49.0864	42.2741	79.7918	71.7387	73.6352	65.9469	8.45318	8.22553	8.03459	7.9676	109.716	105.442	104.439	98.4851
-6.43136	89.7057	84.6156	81.6038	79.0661	112.975	102.293	94.0759	91.7532	10.5751	7.4683	9.37917	7.64777	111.432	100.721	104.187	97.5955
-6.90849	94.8725	90.9865	86.0357	83.1031	110.904	103.969	104.997	98.3697	12.3279	10.3418	11.4183	9.52598	118.2	108.136	98.0805	93.0435
-7.38561	89.1829	89.2668	91.5507	77.6126	99.1036	98.7163	97.3044	93.3183	15.0518	13.2068	12.6326	10.0335	105.652	98.8238	98.5268	91.1208
-7.86273	99.3435	94.2448	89.9779	86.0118	103.519	101.897	95.302	96.5034	93.5475	76.4724	62.8637	78.1959	113.128	108.981	101.671	95.7946
-8.33985	102.254	98.1467	88.0299	87.5939	100.409	95.6879	95.1287	93.6364	102.148	101.904	94.8412	95.0904	107.68	99.223	96.9042	94.2561
-8.81697	100.792	97.3867	91.6157	94.2443	107.562	98.5439	94.6331	94.0946	99.8836	99.5583	93.5173	88.1664	108.231	100.888	97.2082	93.7747
-9.29409	106.063	101.941	89.1083	93.6278	104.356	107.689	103.597	93.2319	97.8407	100.822	91.1849	92.0873	110.141	103.739	96.8139	97.712
-9.77121	103.352	102.992	92.7142	98.8118	102.016	103.529	92.306	95.5855	102.763	100.386	92.9674	92.0588	113.765	99.6392	98.3314	97.2791

## Sheet: Fig.3i
log10[TH9975]; M	No metabolite				50 μM Thymidine				50 μM Hypoxanthine				50 μM Hypoxanthine + 50 μM Thymidine
-5	91.2404	94.2498	84.3169	64.9451	108.247	93.5204	100.994	85.0963	8.01488	6.59687	6.05829	5.88528	110.316	102.175	105.788	87.4704
-5.47712	99.4215	99.137	89.8252	81.9155	113.037	106.961	114.06	98.2584	10.009	9.60622	8.72881	7.31417	116.27	109.522	109.23	96.9123
-5.95424	97.6634	95.5923	97.6694	80.0512	115.771	110.346	107.66	87.4917	8.68509	9.30008	8.2658	7.70474	112.294	106.807	100.503	91.4374
-6.43136	98.6291	91.4717	88.6082	76.9866	115.399	102.794	95.879	92.7382	10.2998	7.71168	9.77634	8.11075	113.175	101.886	102.027	91.8362
-6.90849	89.7412	83.5974	92.2006	80.1782	109.447	109.846	104.948	95.2212	13.4386	9.84184	10.3485	11.5414	110.388	106.555	96.0614	90.1077
-7.38561	96.2159	83.8884	82.7819	77.7466	106.363	95.3575	87.7262	91.1412	15.5278	14.4787	15.4478	13.3585	103.018	101.154	91.3384	91.6847
-7.86273	107.401	93.2749	91.1075	83.1986	100.316	107.514	97.9082	99.4043	70.2952	65.9511	75.9275	55.6722	112.608	101.152	101.258	91.5441
-8.33985	109.513	97.7332	97.4787	87.0542	106.422	97.1162	104.115	96.1832	102.714	99.5696	89.334	84.637	106.961	106.972	97.0938	89.5317
-8.81697	106.002	95.9993	92.1146	84.5176	109.585	103.873	89.5885	88.0322	105.707	96.1857	89.4829	91.7128	105.574	104.279	93.75	93.0199
-9.29409	99.2385	102.34	90.5385	88.0556	107.873	99.4533	95.7305	94.4975	108.676	102.08	86.2692	88.3875	105.244	100.578	96.0677	93.9169
-9.77121	101.668	103.853	95.9386	88.5643	108.938	101.272	88.0877	88.6481	107.436	99.1478	91.4123	89.9361	104.795	98.7694	90.9124	89.5868

## Sheet: Fig.3j
log10[MTX]; M	No metabolite				50 μM Thymidine				50 μM Hypoxanthine				50 μM Hypoxanthine + 50 μM Thymidine
-5	6.43129	6.41468	7.21595	4.63196	6.51573	4.93212	6.11191	4.02505	7.23282	5.71055	7.56715	5.93201	104.883	103.939	98.1699	78.1447
-5.47712	6.21595	6.34281	7.05016	5.52817	7.47034	6.7417	8.17996	5.00192	7.5259	6.79453	10.2946	6.85459	112.576	102.652	110.133	102.148
-5.95424	7.69612	5.91638	5.77201	5.23651	7.07067	6.62864	6.05208	5.33606	8.79008	6.15323	8.46402	8.5249	110.167	101.46	87.925	80.2044
-6.43136	7.89863	5.52607	7.84279	5.46955	7.56079	5.20752	6.72776	5.77441	8.82052	6.71418	9.3352	7.78934	104.095	93.2034	89.7994	89.2221
-6.90849	8.06885	7.5263	10.7954	5.96729	7.46767	7.55461	6.67397	5.37136	9.28256	8.04038	8.58002	8.35344	107.529	99.9461	94.8033	89.5435
-7.38561	7.44437	7.27809	7.01815	6.9322	9.70086	7.48835	7.85288	7.39906	28.2583	21.2339	24.7884	17.0195	100.6	103.875	96.623	94.4684
-7.86273	17.7585	14.8474	14.0411	10.7177	33.8477	25.0619	20.4373	17.6821	85.9957	83.9274	71.6886	65.1021	106.052	99.6672	98.8631	104.261
-8.33985	92.4859	89.971	76.6492	100.919	103.683	96.7829	79.0891	73.1593	99.0179	99.3393	86.0484	97.5045	102.858	97.4786	102.115	83.2971
-8.81697	102.571	96.5012	98.3712	89.9154	99.5344	102.948	70.1227	74.2864	106.612	97.0373	75.8517	92.6154	103.294	93.992	91.662	100.838
-9.29409	102.038	93.2639	79.2619	67.8251	104.125	95.0719	78.7912	111.55	99.5223	92.611	106.882	96.0764	101.088	95.2365	96.8601	80.8462
-9.77121	99.1633	98.5278	88.2266	116.616	101.457	99.6927	94.7661	106.265	93.3686	96.1821	99.6311	83.1884	100.72	93.3864	92.0284	107.488

[truncated: 5 more sheets: Fig.3k, Fig.3l, Fig.3m, Fig.3n, Fig.3o]
