# Supplementary material for: Formate overflow drives toxic folate trapping in MTHFD1 inhibited cancer cells
Source: Nat Metab. 2023 Apr 3;5(4):642–59. doi: 10.1038/s42255-023-00771-5 (PMC10132981; doi:10.1038/s42255-023-00771-5)
Supplement: Source Data Fig. 4 — Statistical source data. [file 42255_2023_771_MOESM9_ESM.xlsx]

## Sheet: Fig.4a
		M+0			M+1			M+2			M+3			M+4
SW620 WT	CTRL	0.154685	0.20309	0.128547	0.221421	0.209497	0.192802	0.292075	0.27121	0.298475	0.142319	0.135946	0.150348	0.189501	0.180257	0.229828
	HX	0.579097	0.535305	0.993805	0.125708	0.132111	0	0.14849	0.164664	0.001866	0.072379	0.079436	0.001724	0.074327	0.088484	0.002605
	Thy	0.155991	0.20395	0.127171	0.219349	0.213324	0.192028	0.289013	0.270153	0.298341	0.143811	0.13584	0.151973	0.191836	0.176732	0.230488
	HX Thy	0.640394	0.913913	0.987484	0.107609	0.019844	0	0.127602	0.032525	0.004665	0.062258	0.016225	0.00343	0.062137	0.017493	0.00442
	TH9619	0.224808	0.273738	0.19789	0.178035	0.17848	0.156798	0.268261	0.248526	0.274357	0.130605	0.123131	0.13583	0.198291	0.176125	0.235126
	TH9619 HX	0.993657	0.996479	0.998094	0	0	0	0.001635	0	0.000189	0.001419	0.00044	0.000285	0.003289	0.003081	0.001431
	TH9619 Thy	0.2102	0.251763	0.159864	0.172521	0.184631	0.176392	0.278862	0.255846	0.287629	0.130743	0.126374	0.143054	0.207674	0.181386	0.233061
	TH9619 HX Thy	0.998598	0.996199	0.999295	0	0	0	0	0	0	7e-06	0.00071	0.000153	0.001395	0.00309	0.000552
	TH9975	0.217424	0.261626	0.195013	0.182308	0.177837	0.149667	0.272087	0.252262	0.27436	0.129514	0.124476	0.13515	0.198668	0.183799	0.24581
	TH9975 HX	0.996844	0.99681	0.99959	0	0	0	0.000439	0	0	0.000486	0.00049	4.5e-05	0.002232	0.0027	0.000365
	TH9975 Thy	0.182077	0.256477	0.152999	0.199312	0.184038	0.171269	0.282178	0.252372	0.290938	0.138447	0.12526	0.142679	0.197987	0.181852	0.242115
	TH9975 HX Thy	0.995909	0.997251	0.99919	0	0	0	0.000554	0	0	0.000883	0.000426	0.000138	0.002654	0.002324	0.000672
SW620 MTHFD2-/-	CTRL	0.148313	0.158507	0.14563	0.224756	0.219574	0.205931	0.265803	0.260835	0.257842	0.180079	0.176038	0.190055	0.181049	0.185046	0.200543
	HX	0.642112	0.485501	0.996449	0.117116	0.164249	0	0.111137	0.159854	0.000376	0.075515	0.107358	0.001916	0.05412	0.083037	0.001259
	Thy	0.148729	0.160926	0.140442	0.229689	0.220392	0.20158	0.263763	0.259644	0.257051	0.178845	0.177639	0.192486	0.178975	0.181399	0.208441
	HX Thy	0.73653	0.951035	0.996328	0.088654	0.015531	0	0.08246	0.014301	0.000291	0.055204	0.011288	0.002158	0.037152	0.007846	0.001223
	TH9619	0.764611	0.740986	0.730212	0.028743	0.049562	0.030988	0.17869	0.158833	0.2055	0.027471	0.048201	0.032858	0.000485	0.002418	0.000443
	TH9619 HX	1	0.999901	0.999937	0	0	0	0	0	0	0	9.9e-05	0	0	0	6.3e-05
	TH9619 Thy	0.78879	0.728758	0.717005	0.012253	0.051079	0.034067	0.177425	0.168361	0.212656	0.021036	0.050122	0.035249	0.000496	0.001681	0.001022
	TH9619 HX Thy	1	0.99958	0.999995	0	0	0	0	0.000298	5e-06	0	0.000121	0	0	0	0
	TH9975	0.764949	0.75788	0.746974	0.025636	0.040578	0.027008	0.182277	0.155616	0.189353	0.026731	0.044681	0.035707	0.000407	0.001244	0.000958
	TH9975 HX	0.998276	0.9957	1	0	0	0	0.001671	0.003863	0	5.3e-05	0.000438	0	0	0	0
	TH9975 Thy	0.768274	0.749581	0.737364	0.025174	0.041399	0.030297	0.180408	0.163491	0.195989	0.026144	0.044224	0.035833	0	0.001305	0.000517
	TH9975 HX Thy	0.995848	0.999839	0.999605	0	0	0	0.004142	0	0.000284	9e-06	0.000161	0.000111	0	0	0
Number of families	1
Number of comparisons per family	18
Alpha	0.05
Šídák's multiple comparisons test	Mean Diff.	95.00% CI of diff.	Below threshold?	Summary	Adjusted P Value
WT CTRL vs. WT TH96	-0.07004	-0.3034 to 0.1633	No	ns	0.9996	A-E
WT CTRL vs. WT TH99	-0.06258	-0.2959 to 0.1707	No	ns	>0.9999	A-I
WT HX vs. WT TH96 HX	-0.2933	-0.5267 to -0.06002	Yes	**	0.0045	B-F
WT HX vs. WT TH99 HX	-0.295	-0.5283 to -0.06170	Yes	**	0.0042	B-J
WT Thy vs. WT TH96 Thy	-0.04491	-0.2782 to 0.1884	No	ns	>0.9999	C-G
WT Thy vs. WT TH99 Thy	-0.03481	-0.2681 to 0.1985	No	ns	>0.9999	C-K
WT HT vs. WT TH96 HT	-0.1508	-0.3841 to 0.08255	No	ns	0.5847	D-H
WT HT vs. WT TH99 HT	-0.1502	-0.3835 to 0.08313	No	ns	0.5912	D-L
WT CTRL vs. WT HX	-0.5406	-0.7739 to -0.3073	Yes	****	<0.0001	A-B
M2 CTRL vs. M2 TH96	-0.5945	-0.8278 to -0.3611	Yes	****	<0.0001	M-Q
M2 CTRL vs. M2 TH99	-0.6058	-0.8391 to -0.3725	Yes	****	<0.0001	M-U
M2 HX vs. M2 TH96 HX	-0.2919	-0.5252 to -0.05861	Yes	**	0.0048	N-R
M2 HX vs. M2 TH99 HX	-0.29	-0.5233 to -0.05665	Yes	**	0.0052	N-V
M2 Thy vs. M2 TH96 Thy	-0.5948	-0.8281 to -0.3615	Yes	****	<0.0001	O-S
M2 Thy vs. M2 TH99 Thy	-0.6017	-0.8350 to -0.3684	Yes	****	<0.0001	O-W
M2 HT vs. M2 TH96 HT	-0.1052	-0.3385 to 0.1281	No	ns	0.9589	P-T
M2 HT vs. M2 TH99 HT	-0.1038	-0.3371 to 0.1295	No	ns	0.9636	P-X
M2 CTRL vs. M2 HX	-0.5572	-0.7905 to -0.3239	Yes	****	<0.0001	M-N
Test details	Mean 1	Mean 2	Mean Diff.	SE of diff.	n1	n2	t	DF
WT CTRL vs. WT TH96	0.1621	0.2321	-0.07004	0.07418	3	3	0.9442	48
WT CTRL vs. WT TH99	0.1621	0.2247	-0.06258	0.07418	3	3	0.8437	48
WT HX vs. WT TH96 HX	0.7027	0.9961	-0.2933	0.07418	3	3	3.955	48
WT HX vs. WT TH99 HX	0.7027	0.9977	-0.295	0.07418	3	3	3.977	48
WT Thy vs. WT TH96 Thy	0.1624	0.2073	-0.04491	0.07418	3	3	0.6054	48
WT Thy vs. WT TH99 Thy	0.1624	0.1972	-0.03481	0.07418	3	3	0.4693	48
WT HT vs. WT TH96 HT	0.8473	0.998	-0.1508	0.07418	3	3	2.033	48
WT HT vs. WT TH99 HT	0.8473	0.9975	-0.1502	0.07418	3	3	2.025	48
WT CTRL vs. WT HX	0.1621	0.7027	-0.5406	0.07418	3	3	7.288	48
M2 CTRL vs. M2 TH96	0.1508	0.7453	-0.5945	0.07418	3	3	8.014	48
M2 CTRL vs. M2 TH99	0.1508	0.7566	-0.6058	0.07418	3	3	8.167	48
M2 HX vs. M2 TH96 HX	0.708	0.9999	-0.2919	0.07418	3	3	3.936	48
M2 HX vs. M2 TH99 HX	0.708	0.998	-0.29	0.07418	3	3	3.909	48
M2 Thy vs. M2 TH96 Thy	0.15	0.7449	-0.5948	0.07418	3	3	8.019	48
M2 Thy vs. M2 TH99 Thy	0.15	0.7517	-0.6017	0.07418	3	3	8.112	48
M2 HT vs. M2 TH96 HT	0.8946	0.9999	-0.1052	0.07418	3	3	1.419	48
M2 HT vs. M2 TH99 HT	0.8946	0.9984	-0.1038	0.07418	3	3	1.399	48
M2 CTRL vs. M2 HX	0.1508	0.708	-0.5572	0.07418	3	3	7.512	48
M2= MTHFD2 -/-

## Sheet: Fig.4b
	SW620 WT			SW620 MTHFD2 -/-
CTRL	378.628	343.548	418.651	222.243	249.794	326.408
HX	333.658	337.544	406.927	292.859	341.189	418.015
Thy	359.959	318.074	373.902	279.212	282.139	335.582
HX Thy	367.244	332.202	455.977	285.75	346.323	466.121
TH9619	472.266	498.02	578.693	84.5034	121.662	187.373
TH9619 HX	334.202	414.68	504.853	199.342	496.016	629.92
TH9619 Thy	355.172	473.791	487.558	70.6667	117.216	194.656
TH9619 HX Thy	176.737	449.487	650.43	131.654	445.026	521.407
TH9975	653.403	426.972	497.844	86.3898	104.281	164.168
TH9975 HX	805.053	371.273	600.391	546.447	450.043	582.15
TH9975 Thy	587.491	416.796	578.489	141.735	115.029	162.735
TH9975 HX Thy	857.732	397.04	702.503	724.665	523.544	514.429
SW620 WT										SW620 MTHFD2 -/-
Number of families	1									Number of families	1
Number of comparisons per family	8									Number of comparisons per family	8
Alpha	0.05									Alpha	0.05
Šídák's multiple comparisons test	Mean Diff.	95.00% CI of diff.	Below threshold?	Summary	Adjusted P Value					Šídák's multiple comparisons test	Mean Diff.	95.00% CI of diff.	Below threshold?	Summary	Adjusted P Value
CTRL vs. TH96	-136.1	-454.8 to 182.7	No	ns	0.855	A-E				M2 CTRL vs. M2 TH96	135	-124.0 to 393.9	No	ns	0.6792	A-E
CTRL vs. TH99	-145.8	-464.5 to 173.0	No	ns	0.8043	A-I				M2 CTRL vs. M2 TH99	147.9	-111.1 to 406.8	No	ns	0.5729	A-I
HX vs. TH96 HX	-58.54	-377.3 to 260.2	No	ns	0.9992	B-F				M2 HX vs. M2 TH96 HX	-91.07	-350.0 to 167.9	No	ns	0.9448	B-F
HX vs. TH99 HX	-232.9	-551.6 to 85.89	No	ns	0.2731	B-J				M2 HX vs. M2 TH99 HX	-175.5	-434.5 to 83.40	No	ns	0.3591	B-J
Thy vs. TH96 Thy	-88.2	-406.9 to 230.6	No	ns	0.9866	C-G				M2 Thy vs. M2 TH96 Thy	171.5	-87.46 to 430.4	No	ns	0.3877	C-G
Thy vs. TH99 Thy	-176.9	-495.7 to 141.8	No	ns	0.6072	C-K				M2 Thy vs. M2 TH99 Thy	159.1	-99.78 to 418.1	No	ns	0.4811	C-K
HT vs. TH96 HT	-40.41	-359.2 to 278.3	No	ns	>0.9999	D-H				M2 HT vs. M2 TH96 HT	0.03571	-258.9 to 259.0	No	ns	>0.9999	D-H
HT vs. TH99 HT	-267.3	-586.0 to 51.47	No	ns	0.1453	D-L				M2 HT vs. M2 TH99 HT	-221.5	-480.4 to 37.45	No	ns	0.1307	D-L
Test details	Mean 1	Mean 2	Mean Diff.	SE of diff.	n1	n2	t	DF		Test details	Mean 1	Mean 2	Mean Diff.	SE of diff.	n1	n2	t	DF
CTRL vs. TH96	380.3	516.3	-136.1	106.7	3	3	1.275	24		M2 CTRL vs. M2 TH96	266.1	131.2	135	86.67	3	3	1.557	24
CTRL vs. TH99	380.3	526.1	-145.8	106.7	3	3	1.367	24		M2 CTRL vs. M2 TH99	266.1	118.3	147.9	86.67	3	3	1.706	24
HX vs. TH96 HX	359.4	417.9	-58.54	106.7	3	3	0.5486	24		M2 HX vs. M2 TH96 HX	350.7	441.8	-91.07	86.67	3	3	1.051	24
HX vs. TH99 HX	359.4	592.2	-232.9	106.7	3	3	2.183	24		M2 HX vs. M2 TH99 HX	350.7	526.2	-175.5	86.67	3	3	2.025	24
Thy vs. TH96 Thy	350.6	438.8	-88.2	106.7	3	3	0.8266	24		M2 Thy vs. M2 TH96 Thy	299	127.5	171.5	86.67	3	3	1.978	24
Thy vs. TH99 Thy	350.6	527.6	-176.9	106.7	3	3	1.658	24		M2 Thy vs. M2 TH99 Thy	299	139.8	159.1	86.67	3	3	1.836	24
HT vs. TH96 HT	385.1	425.6	-40.41	106.7	3	3	0.3788	24		M2 HT vs. M2 TH96 HT	366.1	366	0.03571	86.67	3	3	0.0004121	24
HT vs. TH99 HT	385.1	652.4	-267.3	106.7	3	3	2.505	24		M2 HT vs. M2 TH99 HT	366.1	587.5	-221.5	86.67	3	3	2.556	24
										M2 = MTHFD2 -/-

## Sheet: Fig.4c
		dTMP+1			dTMP+2
SW620 WT	CTRL	0.121586	0.119356	0.224981	0.025585	0	0.040373
	TH9619	1e-07	0	0	0.145529	0.059592	0.194832
	TH9975	0.0001	0	0	0.0001	0.058468	0.30272
SW620 MTHFD2-/-	CTRL	0.030856	0.030085	0.039543	0.471742	0.400022	0.566155
	TH9619	4.3e-05	0	0	0.445337	0.419353	0.547286
	TH9975	0.0001	0	0	0.435136	0.469105	0.553198
Number of families	1
Number of comparisons per family	15
Alpha	0.05
Tukey's multiple comparisons test	Mean Diff.	95.00% CI of diff.	Below threshold?	Summary	Adjusted P Value
WT CTRL vs. WT TH96	0.1553	0.08748 to 0.2231	Yes	****	<0.0001	A-B
WT CTRL vs. WT TH99	0.1553	0.08745 to 0.2231	Yes	****	<0.0001	A-C
WT CTRL vs. M2 CTRL	0.1218	0.05399 to 0.1896	Yes	***	0.0006	A-D
WT CTRL vs. M2 TH96	0.1553	0.08747 to 0.2231	Yes	****	<0.0001	A-E
WT CTRL vs. M2 TH99	0.1553	0.08745 to 0.2231	Yes	****	<0.0001	A-F
WT TH96 vs. WT TH99	-3.33e-05	-0.06786 to 0.06779	No	ns	>0.9999	B-C
WT TH96 vs. M2 CTRL	-0.03349	-0.1013 to 0.03433	No	ns	0.5797	B-D
WT TH96 vs. M2 TH96	-1.43e-05	-0.06784 to 0.06781	No	ns	>0.9999	B-E
WT TH96 vs. M2 TH99	-3.33e-05	-0.06786 to 0.06779	No	ns	>0.9999	B-F
WT TH99 vs. M2 CTRL	-0.03346	-0.1013 to 0.03436	No	ns	0.5806	C-D
WT TH99 vs. M2 TH96	1.9e-05	-0.06781 to 0.06784	No	ns	>0.9999	C-E
WT TH99 vs. M2 TH99	0	-0.06782 to 0.06782	No	ns	>0.9999	C-F
M2 CTRL vs. M2 TH96	0.03348	-0.03434 to 0.1013	No	ns	0.5801	D-E
M2 CTRL vs. M2 TH99	0.03346	-0.03436 to 0.1013	No	ns	0.5806	D-F
M2 TH96 vs. M2 TH99	-1.9e-05	-0.06784 to 0.06781	No	ns	>0.9999	E-F
Test details	Mean 1	Mean 2	Mean Diff.	SE of diff.	n1	n2	q	DF
WT CTRL vs. WT TH96	0.1553	3.333e-08	0.1553	0.02019	3	3	10.88	12
WT CTRL vs. WT TH99	0.1553	3.333e-05	0.1553	0.02019	3	3	10.87	12
WT CTRL vs. M2 CTRL	0.1553	0.03349	0.1218	0.02019	3	3	8.531	12
WT CTRL vs. M2 TH96	0.1553	1.433e-05	0.1553	0.02019	3	3	10.88	12
WT CTRL vs. M2 TH99	0.1553	3.333e-05	0.1553	0.02019	3	3	10.87	12
WT TH96 vs. WT TH99	3.333e-08	3.333e-05	-3.33e-05	0.02019	3	3	0.002332	12
WT TH96 vs. M2 CTRL	3.333e-08	0.03349	-0.03349	0.02019	3	3	2.346	12
WT TH96 vs. M2 TH96	3.333e-08	1.433e-05	-1.43e-05	0.02019	3	3	0.001002	12
WT TH96 vs. M2 TH99	3.333e-08	3.333e-05	-3.33e-05	0.02019	3	3	0.002332	12
WT TH99 vs. M2 CTRL	3.333e-05	0.03349	-0.03346	0.02019	3	3	2.344	12
WT TH99 vs. M2 TH96	3.333e-05	1.433e-05	1.9e-05	0.02019	3	3	0.001331	12
WT TH99 vs. M2 TH99	3.333e-05	3.333e-05	0	0.02019	3	3	0	12
M2 CTRL vs. M2 TH96	0.03349	1.433e-05	0.03348	0.02019	3	3	2.345	12
M2 CTRL vs. M2 TH99	0.03349	3.333e-05	0.03346	0.02019	3	3	2.344	12
M2 TH96 vs. M2 TH99	1.433e-05	3.333e-05	-1.9e-05	0.02019	3	3	0.001331	12
M2= MTHFD2 -/-

## Sheet: Fig.4d
	SW620 WT			SW620 MTHFD2 -/-
CTRL	2.77626	1.99175	5.27979	2.41326	2.86572	7.30614
HX	0.885512	1.51808	2.52965	1.53093	1.85431	2.11737
Thy	2.69903	1.78077	4.00892	3.00638	2.37777	7.25641
HX Thy	0.990697	1.15365	2.76859	1.28487	1.17938	2.07967
TH9619	0.518596	0.240422	0.503398	1.02486	0.801206	3.43885
TH9619 HX	0.168511	0.955136	0.693255	0.237085	0.571451	1.21656
TH9619 Thy	1.48522	0.838972	2.72977	0.734385	0.763938	2.79234
TH9619 HX Thy	0.272423	0.895838	0.618504	0.201564	0.443122	0.459729
TH9975	0.488134	0.390281	0.959137	1.46923	0.753666	2.92607
TH9975 HX	0.292132	1.97568	0.9451	0.723049	3.12493	1.79103
TH9975 Thy	2.72034	1.02716	3.74436	1.9817	0.872063	2.34805
TH9975 HX Thy	0.287283	1.55937	0.456549	5.98984	0.833628	0.70359
SW620 WT										SW620 MTHFD2 -/-
Number of families	1									Number of families	1
Number of comparisons per family	8									Number of comparisons per family	8
Alpha	0.05									Alpha	0.05
Šídák's multiple comparisons test	Mean Diff.	95.00% CI of diff.	Below threshold?	Summary	Adjusted P Value					Šídák's multiple comparisons test	Mean Diff.	95.00% CI of diff.	Below threshold?	Summary	Adjusted P Value
WT CTRL vs. WT TH96	2.928	0.6755 to 5.181	Yes	**	0.0056	A-E				M2 CTRL vs. M2 TH96	2.44	-1.470 to 6.351	No	ns	0.462	A-E
WT CTRL vs. WT TH99	2.737	0.4838 to 4.990	Yes	*	0.0106	A-I				M2 CTRL vs. M2 TH99	2.479	-1.432 to 6.389	No	ns	0.4422	A-I
WT HX vs. WT TH96 HX	1.039	-1.214 to 3.292	No	ns	0.7977	B-F				M2 HX vs. M2 TH96 HX	1.159	-2.751 to 5.070	No	ns	0.9794	B-F
WT HX vs. WT TH99 HX	0.5734	-1.680 to 2.826	No	ns	0.9921	B-J				M2 HX vs. M2 TH99 HX	-0.04546	-3.956 to 3.865	No	ns	>0.9999	B-J
WT Thy vs. WTTH96 Thy	1.145	-1.108 to 3.398	No	ns	0.7063	C-G				M2 Thy vs. M2 TH96 Thy	2.783	-1.127 to 6.694	No	ns	0.302	C-G
WT Thy vs. WT TH99 Thy	0.3323	-1.921 to 2.585	No	ns	0.9998	C-K				M2 Thy vs. M2 TH99 Thy	2.48	-1.431 to 6.390	No	ns	0.4418	C-K
WT HT vs. WT TH96 HT	1.042	-1.211 to 3.295	No	ns	0.7951	D-H				M2 HT vs. M2 TH96 HT	1.147	-2.764 to 5.057	No	ns	0.9808	D-H
WT HT vs. WT TH99 HT	0.8699	-1.383 to 3.123	No	ns	0.9101	D-L				M2 HT vs. M2 TH99 HT	-0.9944	-4.905 to 2.916	No	ns	0.9922	D-L
Test details	Mean 1	Mean 2	Mean Diff.	SE of diff.	n1	n2	t	DF		Test details	Mean 1	Mean 2	Mean Diff.	SE of diff.	n1	n2	t	DF
WT CTRL vs. WT TH96	3.349	0.4208	2.928	0.7541	3	3	3.883	24		M2 CTRL vs. M2 TH96	4.195	1.755	2.44	1.309	3	3	1.864	24
WT CTRL vs. WT TH99	3.349	0.6125	2.737	0.7541	3	3	3.629	24		M2 CTRL vs. M2 TH99	4.195	1.716	2.479	1.309	3	3	1.894	24
WT HX vs. WT TH96 HX	1.644	0.6056	1.039	0.7541	3	3	1.378	24		M2 HX vs. M2 TH96 HX	1.834	0.675	1.159	1.309	3	3	0.8856	24
WT HX vs. WT TH99 HX	1.644	1.071	0.5734	0.7541	3	3	0.7604	24		M2 HX vs. M2 TH99 HX	1.834	1.88	-0.04546	1.309	3	3	0.03474	24
WT Thy vs. WTTH96 Thy	2.83	1.685	1.145	0.7541	3	3	1.518	24		M2 Thy vs. M2 TH96 Thy	4.214	1.43	2.783	1.309	3	3	2.126	24
WT Thy vs. WT TH99 Thy	2.83	2.497	0.3323	0.7541	3	3	0.4406	24		M2 Thy vs. M2 TH99 Thy	4.214	1.734	2.48	1.309	3	3	1.894	24
WT HT vs. WT TH96 HT	1.638	0.5956	1.042	0.7541	3	3	1.382	24		M2 HT vs. M2 TH96 HT	1.515	0.3681	1.147	1.309	3	3	0.8759	24
WT HT vs. WT TH99 HT	1.638	0.7677	0.8699	0.7541	3	3	1.154	24		M2 HT vs. M2 TH99 HT	1.515	2.509	-0.9944	1.309	3	3	0.7597	24
										M2 = MTHFD2 -/-

## Sheet: Fig.4e
		M+0			M+1
SW620 WT	CTRL	0.432581	0.436061	0.353301	0.567419	0.563939	0.646699
	HX	0.375391	0.395007	0.315838	0.624609	0.604993	0.684161
	Thy	0.449234	0.467456	0.365706	0.550766	0.532544	0.634294
	HX Thy	0.411391	0.411205	0.30616	0.588609	0.588795	0.69384
	TH9619	0.7387	0.812581	0.619345	0.2613	0.187419	0.380655
	TH9619 HX	0.98776	0.493615	0.868309	0.01224	0.506385	0.131691
	TH9619 Thy	0.944616	0.955049	0.899152	0.055384	0.044951	0.100848
	TH9619 HX Thy	1	0.559106	0.780192	0	0.440894	0.219808
	TH9975	0.706114	0.789749	0.596264	0.293886	0.210251	0.403736
	TH9975 HX	0.990267	0.53066	0.854564	0.009733	0.46934	0.145436
	TH9975 Thy	0.951336	0.949307	0.899849	0.048664	0.050693	0.100151
	TH9975 HX Thy	1	0.537838	1	0	0.462162	0
SW620 MTHFD2-/-	CTRL	0.300448	0.334425	0.288597	0.699552	0.665575	0.711403
	HX	0.376835	0.372087	0.525498	0.623165	0.627913	0.474502
	Thy	0.344941	0.372235	0.311329	0.655058	0.627765	0.688671
	HX Thy	0.392975	0.411497	0.544691	0.607025	0.588503	0.455309
	TH9619	0.398823	0.355175	0.273111	0.601177	0.644826	0.726889
	TH9619 HX	0.672742	0.361727	0.538351	0.327258	0.638273	0.461649
	TH9619 Thy	0.463554	0.368446	0.309841	0.536446	0.631554	0.690159
	TH9619 HX Thy	0.993769	0.51463	0.646753	0.006231	0.48537	0.353247
	TH9975	0.337838	0.373438	0.286606	0.662162	0.626562	0.713394
	TH9975 HX	0.35046	0.322054	0.405932	0.64954	0.677946	0.594068
	TH9975 Thy	0.335373	0.353435	0.318445	0.664627	0.646565	0.681555
	TH9975 HX Thy	0.349522	0.511843	0.627625	0.650478	0.488157	0.372375
SW620 WT										SW620 MTHFD2 -/-
Number of families	1									Number of families	1
Number of comparisons per family	8									Number of comparisons per family	8
Alpha	0.05									Alpha	0.05
Šídák's multiple comparisons test	Mean Diff.	95.00% CI of diff.	Below threshold?	Summary	Adjusted P Value					Šídák's multiple comparisons test	Mean Diff.	95.00% CI of diff.	Below threshold?	Summary	Adjusted P Value
WT CTRL vs. WT TH96	-0.3162	-0.6843 to 0.05184	No	ns	0.1276	A-E				M2 CTRL vs. M2 TH96	-0.03455	-0.2934 to 0.2243	No	ns	>0.9999	A-E
WT CTRL vs. WT TH99	-0.2901	-0.6581 to 0.07801	No	ns	0.1971	A-I				M2 CTRL vs. M2 TH99	-0.0248	-0.2837 to 0.2341	No	ns	>0.9999	A-I
WT HX vs. WT TH96 HX	-0.4211	-0.7892 to -0.05308	Yes	*	0.0179	B-F				M2 HX vs. M2 TH96 HX	-0.09947	-0.3584 to 0.1594	No	ns	0.9123	B-F
WT HX vs. WT TH99 HX	-0.4298	-0.7978 to -0.06168	Yes	*	0.0151	B-J				M2 HX vs. M2 TH99 HX	0.06532	-0.1936 to 0.3242	No	ns	0.9926	B-J
WT Thy vs. WT TH96 Thy	-0.5055	-0.8735 to -0.1374	Yes	**	0.0032	C-G				M2 Thy vs. M2 TH96 Thy	-0.03778	-0.2967 to 0.2211	No	ns	0.9998	C-G
WT Thy vs. WT TH99 Thy	-0.506	-0.8741 to -0.1380	Yes	**	0.0032	C-K				M2 Thy vs. M2 TH99 Thy	0.007084	-0.2518 to 0.2660	No	ns	>0.9999	C-K
WT HT vs. WT TH96 HT	-0.4035	-0.7716 to -0.03544	Yes	*	0.0253	D-H				M2 HT vs. M2 TH96 HT	-0.2687	-0.5276 to -0.009768	Yes	*	0.0384	D-H
WT HT vs. WT TH99 HT	-0.4697	-0.8378 to -0.1016	Yes	**	0.0067	D-L				M2 HT vs. M2 TH99 HT	-0.04661	-0.3055 to 0.2123	No	ns	0.9993	D-L
Test details	Mean 1	Mean 2	Mean Diff.	SE of diff.	n1	n2	t	DF		Test details	Mean 1	Mean 2	Mean Diff.	SE of diff.	n1	n2	t	DF
WT CTRL vs. WT TH96	0.4073	0.7235	-0.3162	0.1232	3	3	2.567	24		M2 CTRL vs. M2 TH96	0.3078	0.3424	-0.03455	0.08666	3	3	0.3987	24
WT CTRL vs. WT TH99	0.4073	0.6974	-0.2901	0.1232	3	3	2.354	24		M2 CTRL vs. M2 TH99	0.3078	0.3326	-0.0248	0.08666	3	3	0.2862	24
WT HX vs. WT TH96 HX	0.3621	0.7832	-0.4211	0.1232	3	3	3.418	24		M2 HX vs. M2 TH96 HX	0.4248	0.5243	-0.09947	0.08666	3	3	1.148	24
WT HX vs. WT TH99 HX	0.3621	0.7918	-0.4298	0.1232	3	3	3.488	24		M2 HX vs. M2 TH99 HX	0.4248	0.3595	0.06532	0.08666	3	3	0.7538	24
WT Thy vs. WT TH96 Thy	0.4275	0.9329	-0.5055	0.1232	3	3	4.103	24		M2 Thy vs. M2 TH96 Thy	0.3428	0.3806	-0.03778	0.08666	3	3	0.436	24
WT Thy vs. WT TH99 Thy	0.4275	0.9335	-0.506	0.1232	3	3	4.107	24		M2 Thy vs. M2 TH99 Thy	0.3428	0.3358	0.007084	0.08666	3	3	0.08175	24
WT HT vs. WT TH96 HT	0.3763	0.7798	-0.4035	0.1232	3	3	3.275	24		M2 HT vs. M2 TH96 HT	0.4497	0.7184	-0.2687	0.08666	3	3	3.1	24
WT HT vs. WT TH99 HT	0.3763	0.8459	-0.4697	0.1232	3	3	3.812	24		M2 HT vs. M2 TH99 HT	0.4497	0.4963	-0.04661	0.08666	3	3	0.5379	24
										M2= MTHFD2 -/-

## Sheet: Fig.4f
	SW620 WT			SW620 MTHFD2 -/-
CTRL	0.790528	0.753673	1.58975	0.345712	0.649807	1.53461
HX	0.625041	0.524087	0.878179	0.569595	0.86572	0.536528
Thy	0.733185	0.65801	1.34149	0.461826	0.717448	1.52161
HX Thy	0.687837	0.608323	1.14962	0.645315	0.817953	0.427613
TH9619	140.159	126.701	198.003	0.918428	1.58388	3.08999
TH9619 HX	70.612	28.4429	134.437	34.2235	31.8321	86.7248
TH9619 Thy	74.3658	90.8854	127.952	0.612354	1.2452	2.54135
TH9619 HX Thy	27.7157	34.3263	85.9945	19.7742	33.0627	59.4529
TH9975	239.968	104.51	181.507	0.95954	1.53327	3.53332
TH9975 HX	217.71	21.7239	144.188	104.72	15.0383	68.6941
TH9975 Thy	155.832	78.7589	152.849	2.10904	1.40234	2.75054
TH9975 HX Thy	209.156	19.2306	108.094	71.5402	37.7231	67.1952
Number of families	1
Number of comparisons per family	16
Alpha	0.05
Šídák's multiple comparisons test	Mean Diff.	95.00% CI of diff.	Below threshold?	Summary	Adjusted P Value
WT CTRL vs. WT TH96	-153.9	-250.9 to -56.91	Yes	***	0.0002	A-E
WT CTRL vs. WT TH99	-174.3	-271.3 to -77.29	Yes	****	<0.0001	A-I
WT TH96 vs. WT TH96 HT	105.6	8.612 to 202.6	Yes	*	0.023	E-H
WT TH99 vs. WT TH99 HT	63.17	-33.83 to 160.2	No	ns	0.5513	I-L
WT TH96 vs. M2 TH96	153.1	56.09 to 250.1	Yes	***	0.0002	E-Q
WT TH99 vs. M2 TH99	173.3	76.32 to 270.3	Yes	****	<0.0001	I-U
WT HX vs. WT TH96 HX	-77.15	-174.2 to 19.84	No	ns	0.242	B-F
WT HX vs. WT TH99 HX	-127.2	-224.2 to -30.20	Yes	**	0.0028	B-J
WT Thy vs. WT TH96 Thy	-96.82	-193.8 to 0.1734	No	ns	0.0508	C-G
WT Thy vs. WT TH99 Thy	-128.2	-225.2 to -31.24	Yes	**	0.0025	C-K
WT HT vs. WT TH96 HT	-48.53	-145.5 to 48.47	No	ns	0.8862	D-H
WT HT vs. WT TH99 HT	-111.3	-208.3 to -14.35	Yes	*	0.0134	D-L
M2 HX vs. M2 TH96 HX	-50.27	-147.3 to 46.73	No	ns	0.8565	N-R
M2 HX vs. M2 TH99 HX	-62.16	-159.2 to 34.84	No	ns	0.5774	N-V
M2 HT vs. M2 TH96 HT	-36.8	-133.8 to 60.20	No	ns	0.9888	P-T
M2 HT vs. M2 TH99 HT	-58.19	-155.2 to 38.81	No	ns	0.68	P-X
Test details	Mean 1	Mean 2	Mean Diff.	SE of diff.	n1	n2	t	DF
WT CTRL vs. WT TH96	1.045	155	-153.9	31.25	3	3	4.925	48
WT CTRL vs. WT TH99	1.045	175.3	-174.3	31.25	3	3	5.577	48
WT TH96 vs. WT TH96 HT	155	49.35	105.6	31.25	3	3	3.379	48
WT TH99 vs. WT TH99 HT	175.3	112.2	63.17	31.25	3	3	2.021	48
WT TH96 vs. M2 TH96	155	1.864	153.1	31.25	3	3	4.899	48
WT TH99 vs. M2 TH99	175.3	2.009	173.3	31.25	3	3	5.546	48
WT HX vs. WT TH96 HX	0.6758	77.83	-77.15	31.25	3	3	2.469	48
WT HX vs. WT TH99 HX	0.6758	127.9	-127.2	31.25	3	3	4.07	48
WT Thy vs. WT TH96 Thy	0.9109	97.73	-96.82	31.25	3	3	3.098	48
WT Thy vs. WT TH99 Thy	0.9109	129.1	-128.2	31.25	3	3	4.103	48
WT HT vs. WT TH96 HT	0.8153	49.35	-48.53	31.25	3	3	1.553	48
WT HT vs. WT TH99 HT	0.8153	112.2	-111.3	31.25	3	3	3.563	48
M2 HX vs. M2 TH96 HX	0.6573	50.93	-50.27	31.25	3	3	1.609	48
M2 HX vs. M2 TH99 HX	0.6573	62.82	-62.16	31.25	3	3	1.989	48
M2 HT vs. M2 TH96 HT	0.6303	37.43	-36.8	31.25	3	3	1.178	48
M2 HT vs. M2 TH99 HT	0.6303	58.82	-58.19	31.25	3	3	1.862	48
M2 = MTHFD2 -/-
