# Supplementary material for: Formate overflow drives toxic folate trapping in MTHFD1 inhibited cancer cells
Source: Nat Metab. 2023 Apr 3;5(4):642–59. doi: 10.1038/s42255-023-00771-5 (PMC10132981; doi:10.1038/s42255-023-00771-5)
Supplement: Source Data Fig. 5 — Statistical source data. [file 42255_2023_771_MOESM10_ESM.xlsx]

## Sheet: Fig.5a
Ctrl	TH9619
1.45097	0.639715
1.29555	0.692576
Table Analyzed	SW620 combined
Column B	TH9619
vs.	vs.
Column A	Ctrl
Unpaired t test
P value	0.0132
P value summary	*
Significantly different (P < 0.05)?	Yes
One- or two-tailed P value?	Two-tailed
t, df	t=8.615, df=2
How big is the difference?
Mean of column A	1.373
Mean of column B	0.6661
Difference between means (B - A) ± SEM	-0.7071 ± 0.08208
95% confidence interval	-1.060 to -0.3540
R squared (eta squared)	0.9738
F test to compare variances
F, DFn, Dfd
P value
P value summary
Significantly different (P < 0.05)?
Data analyzed
Sample size, column A	2
Sample size, column B	2

## Sheet: Fig.5b
Ctrl	TH9619
1.41491	0.862364
1.54183	0.893895
1.84578	0.758458
Table Analyzed	HCT116 combined
Column B	TH9619
vs.	vs.
Column A	Ctrl
Unpaired t test
P value	0.0047
P value summary	**
Significantly different (P < 0.05)?	Yes
One- or two-tailed P value?	Two-tailed
t, df	t=5.682, df=4
How big is the difference?
Mean of column A	1.601
Mean of column B	0.8382
Difference between means (B - A) ± SEM	-0.7626 ± 0.1342
95% confidence interval	-1.135 to -0.3899
R squared (eta squared)	0.8897
F test to compare variances
F, DFn, Dfd	9.761, 2, 2
P value	0.1858
P value summary	ns
Significantly different (P < 0.05)?	No
Data analyzed
Sample size, column A	3
Sample size, column B	3

## Sheet: Fig.5d
	SW620 WT			MTHFD2-/-
	NK602	NK621	NK622	NK602	NK621	NK622
CTRL	0.664166	0.475166	0.673448	0.397251	0.330731	0.578027
TH96	0.614791	1.59324	3.00631	0	0.239319	0.664178
HX	1.94417	0.805088	0.719392	0.676827	0.306333	0.269141
TH96 HX	3.52292	3.96741	1.77744	0.179867	0.282714	0.312065
Tukey's multiple comparisons test	Mean Diff.	95.00% CI of diff.	Below threshold?	Summary	Adjusted P Value
CTRL vs. TH96	-1.134	-3.496 to 1.229	No	ns	0.4612
CTRL vs. HX	-0.552	-2.914 to 1.811	No	ns	0.875
CTRL vs. TH96 HX	-2.485	-4.848 to -0.1225	Yes	*	0.0396
TH96 vs. HX	0.5819	-1.781 to 2.944	No	ns	0.8576
TH96 vs. TH96 HX	-1.351	-3.714 to 1.011	No	ns	0.3268
HX vs. TH96 HX	-1.933	-4.296 to 0.4295	No	ns	0.1136
