# Supplementary material for: Formate overflow drives toxic folate trapping in MTHFD1 inhibited cancer cells
Source: Nat Metab. 2023 Apr 3;5(4):642–59. doi: 10.1038/s42255-023-00771-5 (PMC10132981; doi:10.1038/s42255-023-00771-5)
Supplement: Source Data Fig. 6 — Statistical source data. [file 42255_2023_771_MOESM11_ESM.xlsx]

## Sheet: Fig.6c
log10[TH9619]; M	Vehicle				Hypoxanthine				Sodium Formate				Hypoxanthine+Sodium Formate				Hypoxanthine+Sodium Formate+Thymidine
-6	14.5294	12.6505	13.3286	8.15156	73.1716	81.5545	74.9577	61.3415	68.2344	56.4149	69.6824	37.8583	9.07027	7.59733	7.73879	5.90159	116.09	105.942	111.786	89.8406	116.075	85.355	115.516	87.6173
-6.47712	15.47	13.8567	13.483	10.7015	98.1592	86.2976	94.643	69.3591	123.733	112.561	112.129	89.2697	10.8929	9.40487	9.93925	7.94753	126.897	118.425	130.304	104.274	118.364	107.556	115.851	110.097
-6.95424	17.6079	17.1266	15.1666	10.8063	107.617	98.0158	87.0285	78.3433	124.649	113.792	114.478	96.14	12.3055	10.1441	12.4884	8.91576	123.207	111.604	117.977	96.6941	114.767	108.501	119.23	98.1697
-7.43136	19.8696	18.5008	15.5361	13.0841	112.574	95.94	95.7569	76.1615	123.197	117.463	109.233	92.6733	19.2381	19.0007	25.257	24.5279	121.611	120.125	117.711	105.944	119.472	105.306	105.033	101.066
-7.90849	24.9749	20.2205	20.0568	17.0444	120.759	114.201	110.695	97.877	126.457	121.369	113.874	107.382	116.751	105.337	107.865	87.4435	126.55	111.02	116.268	103.255	106.691	109.525	98.5123	105.596
-8.38561	18.1129	17.2129	23.6913	18.0982	114.747	99.5679	97.9561	74.424	115.138	97.0551	90.2166	75.4679	103.878	96.5842	97.7551	73.9862	117.555	106.265	103.121	88.504	95.9484	93.6619	96.8857	88.2841
-8.86273	52.0164	43.3274	69.7617	53.1933	114.063	105.792	104.426	89.7816	121.245	105.123	87.1844	97.3949	118.092	111.329	101.346	102.139	122.428	114.875	109.358	96.1831	105.976	100.998	110.855	94.799
-9.33985	101.705	93.0942	96.2807	95.2377	117.409	106.143	115.677	97.2567	119.278	111.055	110.304	106.864	118.39	107.948	107.942	102.632	120.904	114.877	102.093	104.808	101.145	96.047	98.4449	91.5855
-9.81697	112.96	101.637	98.2328	101.597	115.368	102.967	103.356	103.421	119.075	107.371	110.454	101.883	104.402	106.222	104.458	102.68	115.915	106.744	103.089	103.294	97.7042	104.857	102.427	98.5445
-10.2941	105.453	106.822	96.8911	103.247	111.486	107.507	104.448	105.783	117.739	111.627	98.1932	105.606	119.981	111.259	99.1574	104.324	112.303	110.63	92.9803	99.4797	101.52	98.5597	108.657	101.484
-10.7712	113.431	112.075	89.3106	102.656	114.69	108.442	99.7448	102.325	116.865	110.909	105.247	105.487	119.16	106.962	92.046	102.969	120	110.072	93.0171	105.773	99.6092	95.1049	105.038	96.3062

## Sheet: Fig.6d
log10[TH9975]; M	Vehicle				Hypoxanthine				Sodium Formate				Hypoxanthine+Sodium Formate				Hypoxanthine+Sodium Formate+Thymidine
-6	15.2225	10.3535	14.4151	8.89682	104.845	82.4352	84.9962	62.4898	125.133	91.6687	103.423	81.3719	9.01834	7.22078	7.29036	5.53041	113.178	103.971	109.511	77.1134	115.175	89.5542	107.036	83.5517
-6.47712	14.0015	11.6032	11.8476	9.30869	94.6271	88.7462	90.7424	79.066	122.022	103.46	112.117	106.596	9.34322	8.8646	9.18717	7.07114	126.389	115.317	115.394	77.9851	117.897	96.9803	110.501	103.486
-6.95424	13.9027	13.4042	13.5442	9.84957	94.6883	88.2664	92.0066	65.278	123.187	107.428	110.553	102.703	11.097	10.5772	9.57498	8.39187	125.427	120.384	112.159	93.583	118.632	101.561	110.911	100.522
-7.43136	14.6356	13.8189	14.2903	11.621	107.114	90.7992	86.1081	68.6771	123.696	107.537	114.061	97.5503	12.5925	13.4343	14.7814	12.9035	117.084	108.573	107.397	91.2477	103.653	101.22	109.636	112.211
-7.90849	17.683	16.1145	15.649	13.9595	114.183	104.128	104.346	82.1164	123.046	117.199	110.348	94.182	80.3504	73.787	78.3104	56.9518	120.414	113.882	108.472	92.5431	108.412	96.8535	112.325	99.8522
-8.38561	15.3862	13.6476	12.1491	12.076	105.43	92.6578	83.5686	73.7851	115.332	98.7075	79.3923	72.9387	91.8267	81.6167	77.7318	78.1024	119.328	104.531	84.9012	66.5956	72.673	82.3693	90.612	94.6277
-8.86273	20.9036	17.6971	19.8874	20.2205	115.391	110.689	101.182	85.9376	122.074	102.814	94.3589	88.435	120.459	109.364	94.7562	91.1013	117.213	114.132	93.6056	105.006	106.557	98.5504	99.047	97.7737
-9.33985	51.8699	44.1853	75.6304	80.4437	119.434	105.478	101.284	91.548	122.684	111.407	89.4809	93.994	112.655	115.17	101.953	102.124	113.61	101.124	82.515	92.4759	105.393	89.8111	118.376	92.0595
-9.81697	108.253	102.151	94.8583	92.4991	120.105	105.319	93.413	99.0864	123.145	109.166	97.3512	104.209	119.876	111.617	101.718	90.0693	113.993	106.376	65.3961	88.8106	99.9705	105.68	107.889	99.314
-10.2941	106.916	101.039	93.1032	96.3358	114.83	105.024	97.6526	97.3886	121.172	108.965	95.5459	103.575	110.684	105.986	92.3233	99.8517	109.241	104.953	73.0628	98.0399	95.8671	97.122	98.35	102.113
-10.7712	111.885	108.943	92.4503	100.268	114.624	100.23	97.6721	97.5492	114.102	106.593	91.4381	103.736	117.901	111.763	89.8036	102.246	111.734	108.385	85.1573	94.2123	103.416	104.475	105.525	104.719

## Sheet: Fig.6e
log10[MTX]; M	Vehicle				Hypoxanthine				Sodium Formate				Hypoxanthine+Sodium Formate				Hypoxanthine+Sodium Formate+Thymidine
-6	7.974	4.83715	9.74709	6.9775	7.78559	5.96513	6.91851	6.36334	7.07659	6.71492	7.4485	6.9501	7.06346	5.23239	7.01307	5.42246	118.751	68.3522	103.128	83.1454
-6.47712	8.32066	7.49834	7.8035	7.51273	8.43014	6.6166	7.0993	6.33056	7.82284	6.82334	7.56069	6.54043	8.08337	5.70973	7.3052	6.05098	128.591	104.962	110.857	102.011
-6.95424	9.78238	6.42618	8.23964	6.4036	7.76075	8.00121	8.34333	5.77231	8.42562	6.79475	8.0003	7.12351	8.42205	7.49526	8.5937	5.98395	116.42	101.814	106.438	101.676
-7.43136	7.98727	6.21418	7.59883	7.06106	8.53949	8.36151	16.5588	12.4534	8.01136	7.23139	8.68048	6.21436	9.61079	9.85125	14.6302	10.3849	103.971	98.4891	99.9388	92.112
-7.90849	6.32823	5.61092	12.7377	8.46661	28.8345	21.4456	88.4057	79.4293	10.512	8.00947	13.3295	14.2592	27.6478	24.5663	87.8893	81.3762	111.988	98.1417	95.7957	103.903
-8.38561	5.99568	5.59765	26.6746	23.555	74.8806	78.7536	74.6963	70.6569	8.76732	9.17349	54.2298	60.3721	78.988	72.2007	89.8181	76.4079	91.468	94.8912	91.464	60.9267
-8.86273	20.3938	18.8395	74.9404	67.8661	99.2593	99.2775	90.6719	80.7448	57.4135	48.8771	101.682	82.7468	97.9132	94.9284	105.031	91.9644	102.403	95.2661	71.8102	96.1586
-9.33985	71.0882	66.6124	87.4562	95.4155	101.135	97.5351	88.6871	83.2718	106.174	96.4591	102.479	97.4383	103.646	94.8826	90.4418	96.4591	107.427	99.1046	92.7581	94.9442
-9.81697	95.1535	92.6349	96.3042	95.2106	108.971	98.8903	97.6995	103.211	99.3108	93.8872	97.136	101.17	106.254	92.2383	104.661	97.2862	102.567	100.628	94.9029	95.8999
-10.2941	89.0969	87.8622	89.0139	84.3366	90.0205	90.3247	85.1028	98.5922	93.9185	101.642	87.343	100.679	102.114	98.9507	90.7055	92.8947	99.0587	98.2459	103.702	100.351
-10.7712	92.3117	99.2284	90.5586	100.365	98.5366	103.963	95.4017	94.4883	100.679	98.8585	87.8271	92.8286	91.9597	91.5285	93.0224	92.6123	102.585	103.052	106.437	99.2327

## Sheet: Fig.6f
log10[DS18561882]; M	Vehicle				Hypoxanthine				Sodium Formate				Hypoxanthine+Sodium Formate
-5	14.6457	8.38643	13.767	9.15879	95.7577	71.8161	92.1275	83.0874	103.951	57.4998	106.629	81.1966	60.9963	36.1198	57.59	53.0786
-5.47712	13.9256	11.4474	15.8331	12.8142	109.646	81.9087	96.1827	88.9936	108.841	71.6663	108.211	93.9522	101.998	71.7627	105.842	80.7956
-5.95424	20.6756	18.4866	22.4718	19.5845	107.372	89.1396	107.534	99.1346	102.619	91.1376	101.11	93.3721	108.834	93.1493	100.212	93.9476
-6.43136	45.2018	38.7596	49.5994	45.7597	102.6	87.8963	107.963	93.4942	95.4035	91.4783	106.172	102.407	99.6782	100.001	109.636	106.508
-6.90849	74.5212	64.6209	81.5461	76.7632	103.45	97.5108	96.6731	100.46	93.7596	99.9867	106.013	101.487	98.4701	93.4056	100.228	103.49
-7.38561	60.8508	51.7968	60.7227	52.4043	92.2066	84.0149	88.998	75.4166	70.9532	76.8728	84.2657	75.6138	88.1938	77.896	91.8669	74.0174
-7.86273	87.3185	74.4365	86.1452	72.7597	99.1589	79.5246	90.2136	86.5102	92.3588	87.904	104.02	93.3163	91.5584	89.5854	105.321	91.5569
-8.33985	89.8187	84.9108	101.767	94.8842	89.4763	85.587	111.517	89.1731	78.7655	93.6733	107.643	88.6092	92.787	94.7058	112.274	104.495
-8.81697	93.6142	94.6036	96.9331	92.0861	92.5324	92.1925	99.4749	93.8647	92.5279	88.6394	98.7366	101.445	100.434	92.7318	96.0711	90.9805
-9.29409	91.5774	93.0403	101.644	101.836	91.2066	97.3331	100.534	94.5167	88.8298	103.781	101.653	100.896	93.2229	98.3537	93.6008	93.7936
-9.77121	87.4221	100.162	98.0671	99.3394	91.5611	90.8671	101.074	96.6122	95.2735	102.962	98.0551	101.09	102.199	100.35	96.9012	95.5948

## Sheet: Fig.6g
log10[SHIN1]; M	Vehicle				Hypoxanthine				Sodium Formate				Hypoxanthine+Sodium Formate
-5	13.8951	9.60425	14.6308	10.3772	92.1231	81.1187	99.1036	80.4652	92.0589	72.2388	94.3238	75.3849	102.477	79.0985	101.766	83.7338
-5.47712	13.0926	14.6443	14.2884	12.456	111.13	97.6055	107.693	91.8817	114.467	100.062	100.599	100.994	114.873	109.632	108.808	101.363
-5.95424	15.1378	12.2471	15.3955	12.8972	112.049	103.665	110.171	93.8204	106.982	97.5993	96.732	98.2814	116.334	102.167	108.027	102.509
-6.43136	16.5329	13.1078	15.2979	14.3279	104.797	102.817	100.842	102.633	101.538	103.382	106.269	96.1783	113.402	103.817	107.526	109.638
-6.90849	17.6677	13.6936	17.0427	17.0932	104.022	101.842	105.686	93.5042	113.7	106.118	106.184	106.058	109.97	100.62	100.938	102.671
-7.38561	15.2925	14.2057	13.396	13.1936	94.8394	87.2856	95.6655	75.5416	87.552	80.7556	90.3353	82.917	92.7661	91.6976	84.2999	78.3263
-7.86273	29.8586	26.0318	29.2703	23.2927	104.876	95.3277	88.6945	79.971	97.2668	87.312	93.4918	85.4791	103.686	98.6128	108.449	88.7484
-8.33985	47.3236	47.257	51.7248	42.7281	106.985	95.6435	98.6539	103.899	100.331	93.8306	105.775	99.1666	99.5623	100.661	105.169	101.233
-8.81697	66.2328	66.8741	67.4094	59.9873	111.502	102.519	97.6539	92.8775	105.617	95.0499	92.4551	102.738	113.495	97.3708	103.155	99.447
-9.29409	84.482	85.6961	90.354	82.424	99.1907	102.411	97.2463	88.3311	100.3	91.2986	99.4942	97.4426	99.1648	102.533	100.832	97.1355
-9.77121	99.0371	93.1388	88.2955	87.913	110.451	102.548	97.6193	97.845	104.336	102.124	92.6463	96.2411	116.309	100.395	105.88	98.4322

## Sheet: Fig.6i
log10[TH9619]; M	Vehicle				Hypoxanthine				Hypoxanthine + AICAr 10μM				Hypoxanthine + AICAr 30μM				Hypoxanthine + AICAr 50μM				Hypoxanthine + AICAr 100μM
-5	16.6661	13.4751	14.8975	9.3905	5.32617	3.67657	7.45981	3.70334	8.52502	7.18476	6.48322	5.30582	11.5448	8.0953	11.6814	10.9047	18.53	20.5466	16.4995	17.6396	30.0874	21.9722	31.1138	31.1043
-5.47712	39.1492	27.7344	23.5163	21.2185	6.36695	4.13202	6.81009	4.24163	12.137	8.4725	9.64883	7.46402	12.8986	8.94694	13.5206	10.9955	25.0021	23.5299	23.2509	20.5851	43.5169	31.7711	38.8257	38.6152
-5.95424	97.0504	70.8835	65.4652	49.5548	5.50018	4.03579	6.9378	5.3023	10.4121	9.34331	10.0133	8.51225	14.8981	10.7996	16.9616	13.7704	32.4163	32.0559	27.3746	22.9789	70.5335	52.8919	68.8666	69.5324
-6.43136	118.184	108.7	101.78	91.8393	7.13351	4.62835	7.62115	6.07609	12.9759	12.8599	12.2151	7.53996	18.635	15.4112	20.1957	21.1499	46.2809	45.6933	37.0921	40.9401	84.4059	54.3169	91.2768	66.6748
-6.90849	127.931	110.266	111.699	85.6989	11.1302	7.11867	13.5369	8.89164	17.134	13.9819	16.1238	13.1065	29.6382	17.2692	40.2308	33.9447	76.2922	54.4803	53.5573	52.4513	89.0072	57.0035	108.543	81.5762
-7.38561	114.185	101.545	95.6743	72.7806	13.3557	13.6357	14.9308	12.4372	28.3366	31.0076	24.9418	19.8689	42.1311	39.5375	47.3917	46.369	85.1299	79.0361	72.4068	60.6636	78.1042	57.6909	93.8132	71.8532
-7.86273	121.49	112.618	110.829	81.0677	65.6952	61.2163	107.779	96.5714	120.155	109.413	84.5736	87.2694	76.3301	82.617	103.528	99.0674	128.864	121.46	95.9632	98.9018	92.0624	69.2153	99.3402	104.699
-8.33985	123.03	119.623	111.051	98.4522	74.4179	83.4122	118.884	116.146	126.273	115.283	105.675	105.694	90.5968	89.5543	112.279	110.157	129.262	125.847	124.418	120.717	106.876	103.455	123.966	110.782
-8.81697	128.47	119.46	106.823	104.096	76.0216	93.1311	115.25	112.414	125.364	117.908	114.581	103.018	91.0429	98.5422	112.228	107.01	128.587	126.614	122.999	106.896	89.0703	105.731	113.206	107.439
-9.29409	125.671	118.195	106.302	112.323	71.4301	115.64	109.461	110.468	124.618	120.265	111.605	117.022	77.8126	103.032	110.905	110.767	128.633	123.34	123.067	106.476	81.1667	106.929	92.5543	106.876
-9.77121	126.039	118.758	93.6043	111.748	73.3702	109.634	110.879	111.176	125.491	121.409	94.366	117.965	63.4639	110.003	107.559	115.94	133.788	123.254	124.403	119.501	53.0056	108.184	104.555	115.276

## Sheet: Fig.6j
log10[TH9975]; M	Vehicle				Hypoxanthine				Hypoxanthine + AICAr 10μM				Hypoxanthine + AICAr 30μM				Hypoxanthine + AICAr 50μM				Hypoxanthine + AICAr 100μM
-5	99.5494	91.8133	102.837	61.4077	5.32038	3.75181	6.06705	4.39176	10.2198	8.19643	9.85784	6.54354	19.1276	17.9254	17.3459	19.2167	39.256	36.9443	36.7435	28.2189	70.0947	38.0991	65.1102	62.072
-5.47712	124.534	110.014	115.915	66.5226	6.76994	4.3762	7.45836	4.79801	11.153	9.63428	11.8716	6.20892	17.0741	13.8442	18.7585	17.8193	43.0865	44.3791	36.9473	24.8595	84.323	57.4042	70.8605	71.8107
-5.95424	117.169	102.294	112.118	60.3991	7.55676	4.00613	7.6642	5.03496	11.5703	9.81987	11.3511	7.8902	17.0968	15.4588	26.3644	24.187	47.4324	41.3353	32.3246	29.9462	82.048	68.7772	87.7322	83.0271
-6.43136	119.197	113.531	91.0738	88.3332	7.34766	5.67635	7.61464	6.00627	12.4894	9.83158	11.9334	9.54309	19.3675	15.2988	31.3227	20.3376	35.838	47.987	40.3712	30.6563	85.6467	74.9124	95.4416	69.5697
-6.90849	124.152	113.967	110.275	74.4808	7.84037	7.48224	9.4936	9.41727	14.8406	13.615	12.9724	10.0207	26.7622	25.1831	40.8348	35.3549	57.0508	58.2067	52.8703	35.9498	82.0681	61.3058	92.1969	78.6937
-7.38561	114.759	98.3169	73.5721	83.9863	11.0112	9.2874	9.34021	10.0106	19.0527	15.7668	15.3133	17.8913	27.9286	25.5489	43.3049	35.1466	56.1949	61.2453	53.0947	36.7361	72.4826	54.8583	83.5931	63.3536
-7.86273	120.899	114.496	90.4426	83.8673	39.8243	41.6088	52.1189	46.7096	65.9713	72.2851	47.1472	46.1402	67.7264	59.5858	77.8329	75.5693	87.9944	96.0926	62.5463	87.4756	77.6526	88.5244	91.7977	92.6067
-8.33985	133.839	113.813	115.101	96.1525	86.3182	86.6843	104.817	104.548	107.699	115.549	91.1053	86.0583	100.263	101.063	105.93	108.167	122.428	101.13	72.325	107.567	85.1357	104.359	103.451	103.26
-8.81697	127.857	116.031	109.405	100.945	92.5578	100.621	118.369	115.037	122.467	112.357	106.108	114.694	79.8289	105.525	111.297	106.474	128.78	116.375	82.2386	119.07	84.3223	103.438	112.897	109.075
-9.29409	134.594	120.876	88.5426	116.671	82.196	108.708	111.045	110.667	117.886	119.353	114.438	113.931	98.1856	109.419	111.626	109.981	126.97	118.467	95.4317	109.156	101.021	108.115	111.213	109.16
-9.77121	127.415	122.659	105.582	120.682	80.5728	108.853	125.022	115.769	118.948	120.191	101.87	117.112	89.2253	105.958	113.074	114.947	122.192	112.671	70.0078	99.9	105.581	109.115	110.257	116.463

## Sheet: Fig.6k
log10[MTX]; M	Vehicle		Hypoxanthine		Hypoxanthine + AICAr 10μM		Hypoxanthine + AICAr 30μM		Hypoxanthine + AICAr 50μM		Hypoxanthine + AICAr 100μM
-5	4.55817	3.45481	5.70095	3.62918	5.89594	4.33992	5.3516	4.3967	6.10531	4.58177	6.34725	3.88343
-5.47712	4.78499	3.13683	6.338	4.04086	6.34802	5.00846	5.99281	3.72284	6.8986	5.44985	6.43523	4.4531
-5.95424	5.11418	3.2222	6.25661	3.48918	6.98923	5.11953	5.89452	3.86975	7.31174	5.91651	7.15704	5.76841
-6.43136	5.06897	3.2544	6.73449	4.39538	7.39696	5.17347	5.71461	5.22031	7.87115	6.23251	7.36856	6.25561
-6.90849	5.11599	4.08644	6.3948	5.15796	7.52399	6.54567	6.0975	5.1174	7.97453	5.88242	7.43784	5.59208
-7.38561	5.63909	3.89145	16.0316	13.4252	16.138	14.5372	9.34614	6.42147	12.827	8.86753	9.1465	9.05779
-7.86273	11.4232	10.0521	103.823	81.3007	111.798	94.1198	87.0419	64.6828	67.2518	63.0431	47.0903	31.12
-8.33985	114.348	102.84	105.719	92.9749	122.414	111.456	83.5814	103.615	118.971	120.43	86.9701	98.8182
-8.81697	120.305	117.893	91.2403	109.557	119.556	115.353	99.7754	97.0586	111.38	104.793	86.983	93.6966
-9.29409	107.552	115.877	90.5352	104.15	116.153	118.95	103.212	107.454	108.901	117.578	96.7132	107.016
-9.77121	117.38	110.204	85.6725	115.932	111.996	112.122	82.6925	106.849	120.887	119.403	93.1856	104.566

## Sheet: Fig.6l
	SW620 WT
CTRL	2.20537	2.24472	3.07433
HX	3.28465	3.51873	4.64161
Thy	2.69882	2.13517	2.82686
HX Thy	3.33361	3.72894	5.13061
TH9619	4.12355	4.11122	4.72627
TH9619 HX	3.71109	4.81568	5.75824
TH9619 Thy	3.45744	3.93887	4.40869
TH9619 HX Thy	2.31318	5.21126	6.02419
TH9975	5.21101	4.09644	5.37986
TH9975 HX	6.70636	5.19334	6.79181
TH9975 Thy	4.04238	3.86272	4.66936
TH9975 HX Thy	6.80986	5.25311	5.99181
Dunnett's multiple comparisons test	Mean Diff.	95.00% CI of diff.	Below threshold?	Summary	Adjusted P Value
CTRL vs. HX	-1.307	-2.439 to -0.1744	Yes	*	0.0379
CTRL vs. Thy	-0.04547	-1.862 to 1.771	No	ns	0.9998
CTRL vs. HX Thy	-1.556	-3.715 to 0.6022	No	ns	0.0931
CTRL vs. TH96	-1.812	-2.463 to -1.161	Yes	**	0.0067
CTRL vs. TH96 HX	-2.254	-5.251 to 0.7435	No	ns	0.0861
CTRL vs. TH96 Thy	-1.427	-2.511 to -0.3430	Yes	*	0.0293
CTRL vs. TH96 HT	-2.008	-9.595 to 5.579	No	ns	0.4768
CTRL vs. TH99	-2.388	-5.068 to 0.2924	No	ns	0.0624
CTRL vs. TH99 HX	-3.722	-7.301 to -0.1439	Yes	*	0.0463
CTRL vs. TH99 Thy	-1.683	-2.299 to -1.068	Yes	**	0.0069
CTRL vs. TH99 HT	-3.51	-7.884 to 0.8642	No	ns	0.0761
