# Supplementary material for: Formate overflow drives toxic folate trapping in MTHFD1 inhibited cancer cells
Source: Nat Metab. 2023 Apr 3;5(4):642–59. doi: 10.1038/s42255-023-00771-5 (PMC10132981; doi:10.1038/s42255-023-00771-5)
Supplement: Source Data Fig. 7 — Statistical source data. [file 42255_2023_771_MOESM12_ESM.xlsx]

## Sheet: Fig.7a
SW620 WT											MTHFD2-/-
time [h]	Vehicle			TH9619			TH9975				time [h]	Vehicle				TH9619				TH9975
0	1	1	1	1	1	1	1	1	1		0	1	1	1	1	1	1	1	1	1	1	1	1
2	1.16651	1.13394	1.52408	1.07295	1.05021	1.37495	1.08937	1.07749	0.717892		2	1.11478	1.10689	1.24473	1.09445	1.08759	1.08673	1.07133	1.05587	1.0987	1.07212	1.10302	1.04541
4	1.26528	1.25904	1.64185	1.1597	1.16969	1.49526	1.17615	1.21622	0.785785		4	1.17561	1.16775	1.33842	1.16739	1.15968	1.15279	1.14654	1.12378	1.17665	1.1322	1.17265	1.10478
6	1.38927	1.39754	1.79794	1.28574	1.30611	1.59652	1.3007	1.36464	0.845179		6	1.267	1.27878	1.47459	1.27286	1.23362	1.24993	1.23011	1.2336	1.26305	1.21254	1.26018	1.19684
8	1.51481	1.51527	1.9397	1.37051	1.41699	1.74142	1.4013	1.47472	0.925682		8	1.37994	1.36964	1.58692	1.39695	1.31447	1.34732	1.32519	1.34009	1.34683	1.31881	1.34921	1.30146
10	1.6585	1.66804	2.11119	1.4568	1.52996	1.89809	1.50681	1.57639	1.02495		10	1.47148	1.47036	1.70873	1.52033	1.38731	1.4526	1.42772	1.43517	1.43201	1.40754	1.44048	1.40768
12	1.80278	1.81911	2.30115	1.55153	1.62258	2.09649	1.60045	1.67063	1.12189		12	1.56494	1.56769	1.84992	1.63584	1.45915	1.55216	1.53962	1.54655	1.49947	1.50332	1.56815	1.50366
14	1.95798	1.96833	2.50808	1.64929	1.71624	2.27046	1.70265	1.75676	1.21907		14	1.66131	1.66006	2.03396	1.76634	1.51852	1.63629	1.64983	1.64972	1.5609	1.58903	1.6799	1.59622
16	2.0959	2.1132	2.68509	1.75328	1.81278	2.39899	1.80591	1.86632	1.29133		16	1.75532	1.74392	2.18327	1.89793	1.58818	1.72117	1.75782	1.76291	1.62981	1.6728	1.81453	1.7237
18	2.29218	2.26422	2.92363	1.86871	1.93589	2.53524	1.94596	1.9722	1.36116		18	1.85793	1.81783	2.41294	2.05068	1.64311	1.80659	1.85962	1.86756	1.69284	1.75945	1.91609	1.8231
20	2.5002	2.42024	3.14207	2.0031	2.05941	2.67152	2.07435	2.08955	1.44226		20	1.96764	1.91477	2.6227	2.20364	1.69061	1.89146	1.9788	2.00208	1.74347	1.83741	2.05326	1.93895
22	2.71138	2.59347	3.37444	2.1318	2.20115	2.81589	2.22091	2.23643	1.53123		22	2.06567	1.99669	2.84668	2.37447	1.72522	1.96658	2.07998	2.12255	1.78427	1.92241	2.18017	2.06344
24	2.96243	2.77526	3.64446	2.27288	2.34321	2.99401	2.36667	2.37724	1.61159		24	2.19628	2.11802	3.11697	2.54556	1.74566	2.03327	2.20599	2.23393	1.80916	1.99909	2.3	2.18267
26	3.22043	3.00626	3.88194	2.41418	2.47627	3.19296	2.5093	2.50189	1.71174		26	2.31732	2.23631	3.35346	2.7161	1.76404	2.10004	2.30762	2.34549	1.82504	2.06063	2.42905	2.31706
28	3.47653	3.23268	4.16428	2.54888	2.60872	3.39081	2.64367	2.64201	1.80838		28	2.41769	2.3404	3.58246	2.89537	1.78279	2.19548	2.41408	2.44278	1.84293	2.12781	2.55857	2.41772
30	3.7176	3.49881	4.53683	2.65856	2.71896	3.59231	2.76461	2.77471	1.91692		30	2.55944	2.45338	3.80437	3.08282	1.79573	2.30113	2.52698	2.54123	1.85653	2.22316	2.64759	2.51526
32	3.99641	3.75771	4.95413	2.76003	2.81812	3.79462	2.87055	2.87569	2.02598		32	2.65999	2.55197	4.03344	3.29885	1.80654	2.39948	2.61059	2.5935	1.87533	2.36993	2.71137	2.56608
34	4.26823	4.06503	5.35351	2.8408	2.90949	3.99421	2.96658	2.96233	2.14315		34	2.76563	2.65367	4.27334	3.48944	1.82224	2.50015	2.67403	2.65408	1.89521	2.4938	2.81578	2.6329
36	4.56721	4.35834	5.7916	2.91477	2.97599	4.17232	3.02663	3.03558	2.22915		36	2.88748	2.77301	4.53196	3.70399	1.83495	2.58285	2.76279	2.70456	1.91323	2.60918	2.93416	2.69125
38	4.86578	4.65793	6.22676	2.96327	3.03323	4.35776	3.0751	3.09473	2.33409		38	3.00661	2.8834	4.77618	3.90279	1.85221	2.64857	2.87249	2.79062	1.92173	2.70974	3.03981	2.73994
40	5.1752	4.97735	6.75045	2.99499	3.04645	4.49199	3.08471	3.09769	2.41595		40	3.12116	3.03982	5.06305	4.12227	1.86935	2.70583	2.99675	2.88019	1.94399	2.78504	3.10524	2.80839
42	5.48894	5.30741	7.22936	3.00305	3.06453	4.61739	3.10091	3.11068	2.47762		42	3.24276	3.18767	5.36699	4.34822	1.88718	2.76187	3.08375	2.92697	1.9625	2.85718	3.17455	2.87307
44	5.80997	5.66074	7.789	3.02379	3.06707	4.73037	3.08156	3.11424	2.54408		44	3.36303	3.35967	5.71594	4.60608	1.90857	2.81531	3.15888	2.96973	1.99061	2.90807	3.20658	2.90543
46	6.13717	6.01071	8.37241	3.01915	3.05776	4.80883	3.06582	3.07617	2.58295		46	3.47033	3.53808	6.08479	4.87059	1.9308	2.87318	3.1899	2.98827	2.00509	2.96689	3.22957	2.91967
48	6.45013	6.36577	8.95579	3.00557	3.05356	4.83112	3.05782	3.06345	2.62124		48	3.56328	3.74233	6.42509	5.13957	1.95469	2.92613	3.21165	2.95719	2.03125	3.02198	3.24708	2.94104
50	6.79531	6.71522	9.62437	2.98805	3.01276	4.86728	3.03336	3.04182	2.6388		50	3.68045	3.93617	6.76309	5.44832	1.9796	2.97129	3.20375	2.93775	2.05575	3.08493	3.26829	2.94022
52	7.09609	7.07654	10.2515	2.99821	2.99248	4.85464	3.00395	3.00651	2.63968		52	3.75177	4.14175	7.10071	5.7537	2.0033	3.02504	3.18942	2.92695	2.07878	3.13801	3.28978	2.95545
54	7.41519	7.42808	10.8951	2.98015	2.95074	4.8683	3.01007	2.98427	2.61288		54	3.8407	4.33053	7.48261	6.05362	2.02481	3.08243	3.18661	2.90521	2.10157	3.1896	3.29669	2.93538
56	7.7603	7.77707	11.6167	2.98596	2.92346	4.82389	2.98785	2.92816	2.58731		56	3.92948	4.54251	7.8812	6.38063	2.05432	3.12999	3.19722	2.89688	2.12514	3.24623	3.28516	2.93948
58	8.08078	8.17473	12.29	2.95542	2.88226	4.77136	3.01051	2.91308	2.55326		58	3.99502	4.7551	8.26698	6.69172	2.08148	3.18951	3.18444	2.89071	2.14989	3.30311	3.29549	2.92745
60	8.42836	8.56621	12.9789	2.99151	2.86651	4.73987	3.02635	2.89236	2.55301		60	4.06476	4.97422	8.66927	7.03066	2.10352	3.23096	3.19014	2.87068	2.17284	3.35827	3.29749	2.92093
62	8.73629	8.93392	13.7399	2.96398	2.8424	4.6395	3.03781	2.86146	2.52557		62	4.13972	5.18973	9.08353	7.36457	2.12505	3.28582	3.17528	2.86119	2.19295	3.41846	3.3141	2.92143
64	9.02989	9.32308	14.4271	3.03782	2.8435	4.54979	3.09457	2.83376	2.49519		64	4.19569	5.42301	9.52571	7.70889	2.15448	3.33207	3.17803	2.85224	2.22293	3.49064	3.30486	2.91729
66	9.36294	9.68714	15.2745	3.11856	2.84046	4.47346	3.12252	2.84681	2.48614		66	4.24712	5.66509	9.96533	8.05453	2.17773	3.43411	3.18986	2.85922	2.25243	3.60982	3.307	2.92045
68	9.66093	10.0303	16.0149	3.20737	2.814	4.41878	3.20751	2.81901	2.45763		68	4.29611	5.89648	10.3951	8.44639	2.20203	3.47046	3.18768	2.87143	2.27362	3.67027	3.30803	2.91775
70	9.94213	10.3936	16.7536	3.36042	2.78324	4.34388	3.29673	2.8249	2.43482		70	4.32973	6.09339	10.8113	8.82145	2.22409	3.53592	3.19552	2.86706	2.30438	3.75428	3.32704	2.92425
72	10.2195	10.7427	17.5949	3.42198	2.82313	4.29891	3.35385	2.84211	2.41757		72	4.35364	6.30586	11.2184	9.20283	2.25256	3.60059	3.19625	2.86516	2.33667	3.84988	3.33739	2.9188
74	10.5281	11.0596	18.3863	3.62658	2.83786	4.27465	3.42773	2.84797	2.39915		74	4.41039	6.53666	11.6281	9.57762	2.27192	3.6552	3.20111	2.87674	2.34788	3.8994	3.33724	2.93238
76	10.7823	11.4152	19.2558	3.77557	2.85697	4.24804	3.58454	2.81942	2.3801		76	4.44463	6.74123	12.0076	9.93077	2.29362	3.71308	3.21158	2.90551	2.36889	3.97396	3.34698	2.94814
78	11.0154	11.7548	20.0004	3.85566	2.91024	4.2241	3.66634	2.82513	2.35468		78	4.47557	6.94364	12.4115	10.2841	2.31641	3.78159	3.23711	2.90194	2.39929	4.06668	3.36259	2.95761
80	11.2665	12.0734	20.7754	4.05612	2.94112	4.22217	3.84595	2.90165	2.32899		80	4.52091	7.13636	12.7894	10.6076	2.3395	3.85552	3.26574	2.92036	2.42142	4.14775	3.39282	2.97135
82	11.4856	12.3565	21.6123	4.20883	2.98556	4.17429	4.04864	2.91913	2.33172		82	4.56119	7.3076	13.1794	10.9488	2.3602	3.9271	3.28464	2.95502	2.44418	4.24236	3.41784	2.98365
84	11.7188	12.649	22.3994	4.47657	3.06927	4.12723	4.05254	2.92377	2.30406		84	4.56971	7.49426	13.5827	11.2481	2.38458	4.0005	3.32262	2.9553	2.46766	4.33215	3.43757	3.01502
86	11.8977	12.8949	23.2223	4.63478	3.05366	4.13639	4.37744	2.97981	2.29804		86	4.59398	7.64119	13.9919	11.5908	2.4149	4.06893	3.33708	2.97482	2.49713	4.42828	3.47726	3.03195
88	12.0768	13.1686	23.9542	4.90621	3.14261	4.12808	4.45064	3.0009	2.28773		88	4.61427	7.81939	14.3526	11.8673	2.42964	4.14234	3.37016	3.01603	2.5149	4.51126	3.50827	3.05211
90	12.2355	13.4014	24.7042	4.94011	3.17636	4.12922	4.56151	2.97103	2.2753		90	4.6369	7.94459	14.6643	12.1371	2.45212	4.22348	3.41455	3.02409	2.53794	4.61503	3.5487	3.07631
92	12.3631	13.637	25.4263	5.13784	3.27807	4.1363	4.76415	2.99543	2.25737		92	4.6669	8.09604	14.965	12.4072	2.47112	4.29317	3.45911	3.06322	2.56096	4.70425	3.58934	3.09237
94	12.4953	13.8487	26.0866	5.4997	3.26163	4.14216	4.84997	2.97989	2.27537		94	4.69442	8.22988	15.2515	12.6863	2.49202	4.41584	3.4823	3.0802	2.57757	4.82645	3.61674	3.13076
96	12.6217	14.0621	26.7425	5.65537	3.48334	4.15971	5.00608	3.04604	2.28256		96	4.70171	8.35301	15.4913	12.9258	2.51611	4.4419	3.51645	3.10403	2.60252	4.89202	3.65877	3.14695
AUC
WT			WT TH9619			WT TH9975			MTHFD2 -/-			MTHFD2 -/- TH9619			MTHFD2 -/- TH9975
780.6	32.87	97	299	7.442	97	243	5.619	97	494.2	22.74	145	240.3	4.8	145	247	5	145
Šídák's multiple comparisons test	Mean Diff.	95.00% CI of diff.	Below threshold?	Summary	Adjusted P Value
WT vs. WT TH9619	481.6	406.8 to 556.4	Yes	****	<0.0001
WT vs. WT TH9975	537.6	462.8 to 612.4	Yes	****	<0.0001
WT vs. MTHFD2 -/-	286.4	218.0 to 354.8	Yes	****	<0.0001
WT vs. MTHFD2 -/- TH9619	540.3	471.9 to 608.7	Yes	****	<0.0001
WT vs. MTHFD2 -/- TH9975	533.6	465.2 to 602.0	Yes	****	<0.0001
WT TH9619 vs. WT TH9975	56	-18.85 to 130.8	No	ns	0.3497
WT TH9619 vs. MTHFD2 -/-	-195.2	-263.6 to -126.8	Yes	****	<0.0001
WT TH9619 vs. MTHFD2 -/- TH9619	58.7	-9.674 to 127.1	No	ns	0.1642
WT TH9619 vs. MTHFD2 -/- TH9975	52	-16.37 to 120.4	No	ns	0.3242
WT TH9975 vs. MTHFD2 -/-	-251.2	-319.6 to -182.8	Yes	****	<0.0001
WT TH9975 vs. MTHFD2 -/- TH9619	2.7	-65.67 to 71.07	No	ns	>0.9999
WT TH9975 vs. MTHFD2 -/- TH9975	-4	-72.37 to 64.37	No	ns	>0.9999
MTHFD2 -/- vs. MTHFD2 -/- TH9619	253.9	192.7 to 315.1	Yes	****	<0.0001
MTHFD2 -/- vs. MTHFD2 -/- TH9975	247.2	186.0 to 308.4	Yes	****	<0.0001
MTHFD2 -/- TH9619 vs. MTHFD2 -/- TH9975	-6.7	-67.92 to 54.52	No	ns	>0.9999

## Sheet: Fig.7b
time [h]	Vehicle				time [h]	TH9619				TH9619 Thymidine				TH9619 HX				TH9619 Thymidine HX				time [h]	TH9975				TH9975 Thymidine				TH9975 HX				TH9975 Thymidine HX
0	1	1	1	1	0	1	1	1	1	1	1	1	1	1	1	1	1	1	1	1	1	0	1	1	1	1	1	1	1	1	1	1	1	1	1	1	1	1
2	1.243	1.09665	1.40016	1.02779	2	1.13642	1.11351	1.13977	1.01897	1.08099	1.08478	1.17343	1.04347	1.09818	1.07152	1.21003	1.03653	1.1133	1.07483	1.24732	1.0282	2	1.12689	1.10133	1.35145	1.04391	1.17244	1.07972	1.28061	1.05853	1.11864	1.14703	1.27848	1.0644	1.32735	1.21656	1.35908	1.13988
4	1.33993	1.17932	1.52604	1.11875	4	1.23074	1.16909	1.23534	1.12011	1.18289	1.17317	1.27043	1.12441	1.19728	1.16777	1.32725	1.14343	1.22163	1.18597	1.37753	1.12912	4	1.22359	1.18416	1.45677	1.12945	1.28641	1.17146	1.40659	1.14398	1.24299	1.23914	1.39611	1.16633	1.43314	1.31668	1.48883	1.23471
6	1.45389	1.27693	1.67916	1.23014	6	1.34841	1.2505	1.31873	1.20216	1.30075	1.26402	1.38758	1.2351	1.30872	1.23422	1.43484	1.23257	1.35558	1.2694	1.49571	1.22808	6	1.33785	1.26228	1.55316	1.23739	1.40579	1.25834	1.52572	1.24258	1.35667	1.31245	1.5128	1.25962	1.56034	1.42378	1.62407	1.33339
8	1.5855	1.38945	1.80855	1.34275	8	1.46072	1.32536	1.42209	1.29912	1.41111	1.38342	1.50992	1.35049	1.40572	1.32267	1.53717	1.32637	1.46475	1.37444	1.59217	1.33831	8	1.44351	1.33584	1.67426	1.33306	1.53119	1.36616	1.67573	1.34351	1.47019	1.38829	1.6284	1.34919	1.72329	1.52698	1.78867	1.46639
10	1.72014	1.49765	1.96374	1.47182	10	1.56481	1.4096	1.49641	1.41082	1.54225	1.49312	1.63579	1.48632	1.51763	1.38538	1.62098	1.40336	1.594	1.48447	1.73153	1.49598	10	1.55114	1.41793	1.78365	1.44952	1.66686	1.47449	1.82228	1.47705	1.58872	1.46772	1.73559	1.44362	1.88817	1.64835	1.93507	1.60714
12	1.88224	1.64408	2.12421	1.6233	12	1.68426	1.50137	1.59037	1.52925	1.69805	1.61722	1.7914	1.63204	1.62979	1.47048	1.71387	1.51619	1.73994	1.59112	1.87153	1.64342	12	1.65975	1.50637	1.89487	1.56195	1.8149	1.59096	1.97279	1.63699	1.69228	1.54295	1.83908	1.54737	2.04883	1.79588	2.07826	1.78876
14	2.04894	1.77096	2.35948	1.76439	14	1.79445	1.57886	1.68393	1.64843	1.85172	1.74602	1.97712	1.77938	1.73346	1.54322	1.79429	1.62702	1.88862	1.73829	2.03185	1.82555	14	1.77374	1.5836	2.00915	1.67289	1.9645	1.7227	2.16437	1.79665	1.81962	1.63491	1.97013	1.65894	2.23567	1.95037	2.29381	1.95393
16	2.20219	1.90991	2.56349	1.90967	16	1.9213	1.65989	1.79025	1.76633	2.0002	1.87212	2.11529	1.93474	1.83892	1.63655	1.8817	1.74285	2.04406	1.87253	2.2203	1.99104	16	1.88788	1.67429	2.12511	1.79864	2.11171	1.85131	2.36573	1.94602	1.94277	1.72488	2.08106	1.76513	2.40922	2.10164	2.47087	2.12886
18	2.37527	2.05514	2.80973	2.09647	18	2.02726	1.74482	1.90005	1.87366	2.13462	1.989	2.34007	2.09368	1.96311	1.73703	1.98328	1.87097	2.20396	2.0239	2.39731	2.18801	18	1.99266	1.75819	2.22938	1.90612	2.2897	1.99109	2.53606	2.1235	2.07289	1.84357	2.16871	1.8802	2.58639	2.26272	2.68239	2.31274
20	2.52483	2.1999	3.0497	2.24033	20	2.15943	1.83038	2.02337	1.97673	2.30058	2.12279	2.51651	2.23743	2.07187	1.84773	2.08172	2.01576	2.35977	2.16503	2.62041	2.39582	20	2.12025	1.84719	2.35783	2.02214	2.46935	2.13225	2.78151	2.28356	2.18799	1.96198	2.30383	2.00434	2.76754	2.44373	2.9067	2.50434
22	2.712	2.38953	3.29402	2.4368	22	2.27707	1.94727	2.10402	2.08151	2.47879	2.24164	2.68799	2.38326	2.17856	1.98921	2.18325	2.14538	2.5422	2.35237	2.83153	2.60034	22	2.21629	1.96654	2.47343	2.15406	2.66226	2.3121	3.0181	2.48785	2.29999	2.09603	2.42032	2.15162	2.95704	2.61071	3.16453	2.71935
24	2.89697	2.57764	3.54976	2.64991	24	2.37913	2.04998	2.21723	2.20481	2.67176	2.38538	2.91299	2.54438	2.27014	2.12254	2.3085	2.28267	2.75631	2.53405	3.08775	2.85547	24	2.31653	2.07296	2.59108	2.27377	2.87227	2.48252	3.22869	2.72383	2.39777	2.21562	2.55554	2.29623	3.19698	2.78726	3.39443	2.98009
26	3.13562	2.79145	3.86616	2.90387	26	2.48337	2.1592	2.33098	2.30022	2.86032	2.52626	3.11621	2.70346	2.38149	2.25214	2.4185	2.43065	2.97738	2.7365	3.33602	3.17448	26	2.42017	2.1895	2.73046	2.40185	3.08648	2.69017	3.54426	2.99321	2.50501	2.35584	2.66596	2.44648	3.42023	3.01207	3.69086	3.31616
28	3.32744	3.02513	4.18128	3.1305	28	2.59551	2.27911	2.4169	2.40526	3.05263	2.68868	3.334	2.88578	2.47622	2.37099	2.5104	2.55457	3.18372	2.97752	3.5499	3.47383	28	2.52645	2.31006	2.84545	2.51979	3.30979	2.90449	3.83004	3.25838	2.59036	2.47405	2.82606	2.55948	3.64378	3.253	4.05582	3.65572
30	3.55679	3.28171	4.55942	3.36976	30	2.69899	2.39533	2.55439	2.51567	3.24992	2.85075	3.53516	3.06303	2.58871	2.47653	2.65859	2.65195	3.38753	3.24318	3.86257	3.75491	30	2.62211	2.44569	3.03107	2.62769	3.51153	3.13776	4.15854	3.56742	2.7048	2.60521	2.96879	2.66107	3.88223	3.53095	4.34502	3.96322
32	3.82779	3.54244	4.92687	3.61874	32	2.82928	2.53711	2.688	2.60963	3.39419	3.03738	3.76138	3.25834	2.71024	2.56577	2.7672	2.75585	3.62839	3.51003	4.13343	4.01429	32	2.74482	2.57238	3.18824	2.74675	3.75784	3.38761	4.48278	3.83809	2.81351	2.70942	3.09568	2.74991	4.14534	3.81651	4.71037	4.24746
34	4.05139	3.79171	5.31857	3.88703	34	2.95939	2.64556	2.83785	2.73817	3.55872	3.21953	3.96959	3.487	2.82222	2.64139	2.91508	2.82443	3.85752	3.80869	4.46306	4.31164	34	2.86787	2.70055	3.35096	2.8727	4.0009	3.6432	4.82361	4.10528	2.93502	2.79932	3.2237	2.80748	4.34612	4.12103	5.0631	4.53292
36	4.2939	4.082	5.74683	4.16037	36	3.0788	2.78609	3.02096	2.82638	3.70974	3.42475	4.18757	3.68616	2.94843	2.73101	3.00893	2.88603	4.09291	4.07901	4.77969	4.58125	36	2.98324	2.84507	3.54133	2.99346	4.25371	3.8873	5.19244	4.36829	3.06499	2.85511	3.37339	2.8636	4.60908	4.40731	5.50605	4.81232
38	4.56174	4.31695	6.18958	4.45013	38	3.22471	2.90446	3.16542	2.92562	3.86541	3.64337	4.39646	3.90116	3.06221	2.78444	3.13848	2.92698	4.33988	4.32391	5.15505	4.87164	38	3.11596	2.96338	3.70321	3.11303	4.53929	4.11885	5.56969	4.63347	3.19082	2.91154	3.48265	2.90768	4.87699	4.68271	5.89256	5.10626
40	4.83555	4.62567	6.67268	4.77034	40	3.34207	3.01345	3.35896	3.03627	4.0087	3.83958	4.58964	4.12054	3.20976	2.81623	3.22868	2.96018	4.63787	4.5661	5.54599	5.14399	40	3.22899	3.09974	3.94083	3.24844	4.83336	4.34298	5.91794	4.87201	3.33306	2.95609	3.58894	2.91347	5.17681	4.93025	6.29285	5.4154
42	5.09554	4.88839	7.17707	5.05604	42	3.47773	3.13008	3.50726	3.13487	4.14418	4.03337	4.81644	4.31803	3.33726	2.87674	3.30796	2.98033	4.90648	4.81218	5.89466	5.44307	42	3.35218	3.21501	4.13642	3.37739	5.15274	4.57222	6.35418	5.09787	3.47028	2.99986	3.71613	2.92914	5.48861	5.18927	6.80931	5.72247
44	5.39475	5.17805	7.67953	5.42797	44	3.60748	3.22282	3.67627	3.22863	4.30696	4.22984	5.02783	4.51676	3.43804	2.9061	3.36519	3.00237	5.19545	5.04315	6.27949	5.75312	44	3.48196	3.34184	4.3405	3.5171	5.40845	4.76821	6.76125	5.31437	3.58711	3.02292	3.80879	2.91997	5.76779	5.45273	7.21454	6.01305
46	5.67448	5.45762	8.22946	5.75189	46	3.70024	3.33592	3.82164	3.33235	4.4547	4.42202	5.23703	4.69621	3.54189	2.90901	3.38248	3.00008	5.4878	5.29396	6.71161	6.04117	46	3.62976	3.44752	4.51991	3.66651	5.70272	4.9666	7.20142	5.5011	3.70031	3.0618	3.923	2.92089	6.08759	5.73974	7.80056	6.35552
48	5.9844	5.76464	8.7577	6.10188	48	3.80172	3.44373	3.95962	3.42809	4.60981	4.59534	5.47058	4.84933	3.61972	2.94462	3.39904	2.98802	5.75165	5.57041	7.13168	6.3335	48	3.78187	3.5707	4.72459	3.80062	6.00549	5.16576	7.69953	5.69293	3.7803	3.03811	4.01636	2.90016	6.3707	5.9724	8.32257	6.66332
50	6.27839	6.06269	9.36771	6.38425	50	3.90997	3.54792	4.10368	3.53476	4.76668	4.79528	5.68189	5.03848	3.68464	2.96923	3.41625	2.95178	6.0451	5.83662	7.58644	6.60585	50	3.9337	3.69492	4.93147	3.94089	6.32712	5.36638	8.16105	5.89299	3.85125	3.05026	4.07571	2.87842	6.66636	6.23046	8.93456	6.99664
52	6.61059	6.33444	9.99218	6.71349	52	4.05452	3.66027	4.25334	3.60521	4.93592	4.96177	5.89893	5.2079	3.73972	2.94858	3.42074	2.93775	6.36573	6.10966	8.05775	6.86196	52	4.14123	3.81545	5.14174	4.08424	6.6689	5.53639	8.57173	6.11337	3.90579	3.02513	4.10313	2.87376	6.97403	6.49141	9.54124	7.30853
54	6.95882	6.62115	10.5452	7.09526	54	4.20572	3.75749	4.36957	3.687	5.09271	5.14116	6.09381	5.33912	3.8075	2.95063	3.37861	2.87274	6.68467	6.37261	8.516	7.07571	54	4.34392	3.93423	5.298	4.226	7.00432	5.70174	9.04246	6.31443	3.96622	3.0136	4.16136	2.83811	7.25169	6.75602	10.2597	7.63932
56	7.28955	6.89	11.2831	7.39767	56	4.37214	3.85543	4.54692	3.7606	5.26429	5.29036	6.37399	5.51686	3.81747	2.91269	3.37092	2.86052	6.96061	6.5882	9.06309	7.29119	56	4.54879	4.0579	5.54551	4.37752	7.31447	5.84606	9.56509	6.51628	4.03293	2.99846	4.19475	2.83955	7.5467	7.03336	10.8055	8.0598
58	7.66027	7.15457	11.9303	7.73495	58	4.51348	3.96361	4.69173	3.87238	5.42746	5.4596	6.59781	5.68814	3.84945	2.87926	3.37112	2.85979	7.29147	6.81703	9.54374	7.53672	58	4.7609	4.20563	5.7638	4.53431	7.66448	5.9684	9.98267	6.72182	4.08652	2.95307	4.23143	2.83349	7.83823	7.27565	11.4328	8.47702
60	8.02701	7.40536	12.6653	8.10573	60	4.67898	4.07894	4.84897	3.95368	5.62356	5.61839	6.81111	5.85716	3.89958	2.83141	3.34937	2.83935	7.61338	7.01631	10.0524	7.72008	60	4.95748	4.32013	5.99206	4.72788	7.99963	6.09876	10.4495	6.92744	4.15294	2.91126	4.24924	2.82513	8.12675	7.51411	12.0373	8.6984
62	8.33518	7.71527	13.3896	8.50403	62	4.89178	4.18888	5.04438	4.06556	5.80016	5.8039	7.10198	6.02945	3.96379	2.82396	3.31923	2.84446	7.8999	7.23537	10.4901	7.88112	62	5.12912	4.45401	6.25471	4.91116	8.3111	6.24618	10.8984	7.1318	4.2214	2.8792	4.27012	2.84573	8.40333	7.7174	12.8305	9.12112
64	8.72042	7.96466	14.1542	8.81468	64	5.08837	4.30807	5.19648	4.14788	5.99082	5.95115	7.38075	6.2021	4.01595	2.77387	3.30432	2.85134	8.19868	7.41779	11.0096	8.02497	64	5.31149	4.5903	6.53839	5.11122	8.6135	6.36914	11.3673	7.30796	4.3161	2.87909	4.28475	2.85429	8.66751	7.86809	13.5568	9.3797
66	9.02426	8.21612	14.961	9.20895	66	5.24494	4.43786	5.36207	4.25643	6.16882	6.11784	7.62646	6.37904	4.0633	2.72469	3.29617	2.82617	8.48596	7.58081	11.4555	8.13475	66	5.50153	4.76971	6.83846	5.30265	8.94574	6.5016	11.7866	7.48009	4.41554	2.85427	4.31543	2.88356	8.90211	8.05807	14.2558	9.49835
68	9.37411	8.43952	15.8481	9.52399	68	5.40323	4.53648	5.54838	4.38288	6.39614	6.30366	7.94656	6.55501	4.13762	2.69996	3.30224	2.87735	8.79249	7.72933	11.9374	8.29387	68	5.66979	4.91406	7.15352	5.54218	9.30908	6.58308	12.2423	7.65787	4.533	2.86334	4.33441	2.90836	9.15718	8.26158	15.0855	9.95631
70	9.6754	8.65834	16.7139	9.83378	70	5.56297	4.65396	5.73485	4.4934	6.57858	6.44213	8.20515	6.73444	4.18839	2.63729	3.32221	2.91558	9.09153	7.87583	12.4194	8.3489	70	5.86445	5.06311	7.4523	5.77365	9.60885	6.72093	12.6049	7.79657	4.62594	2.82271	4.37424	2.89197	9.38843	8.39274	15.8439	10.0586
72	9.96029	8.92147	17.6378	10.1753	72	5.77301	4.79819	5.92638	4.59092	6.79659	6.59471	8.48604	6.91318	4.28117	2.6277	3.32517	2.97038	9.3574	8.02472	12.8569	8.4617	72	6.03463	5.28214	7.76465	6.02485	9.91475	6.85064	13.0126	7.94696	4.71451	2.78811	4.39424	2.92511	9.61998	8.49061	16.7066	10.0837
74	10.2584	9.13786	18.4764	10.4218	74	5.92271	4.98454	6.12804	4.74595	7.0226	6.73874	8.8055	7.08418	4.35198	2.60659	3.31416	2.99674	9.5797	8.121	13.3128	8.57512	74	6.19747	5.46568	8.13672	6.26725	10.1839	6.98031	13.3839	8.08572	4.77594	2.78856	4.42315	2.99504	9.83719	8.55798	17.4698	9.98054
76	10.5314	9.31078	19.2384	10.7768	76	6.07589	5.12768	6.28437	4.88326	7.21588	6.87168	9.00971	7.25169	4.37862	2.60859	3.32733	3.07538	9.80489	8.1607	13.7064	8.48825	76	6.38486	5.6586	8.41081	6.53592	10.4683	7.06912	13.6673	8.22355	4.8623	2.79555	4.44455	2.98832	10.0506	8.64917	18.1566	9.69811
78	10.8234	9.53035	20.2114	11.0778	78	6.19118	5.25472	6.52257	5.00907	7.44476	7.01388	9.37233	7.39585	4.47725	2.55728	3.33262	3.19869	10.0337	8.20036	14.1468	8.44873	78	6.55678	5.83909	8.80854	6.80779	10.736	7.15452	14.0597	8.34307	4.96049	2.77125	4.48046	3.03547	10.2538	8.68463	18.9284	9.84957
80	11.1025	9.73941	21.0412	11.3669	80	6.36056	5.43492	6.65908	5.23239	7.65937	7.14949	9.61038	7.5799	4.52039	2.55683	3.33683	3.20546	10.2416	8.29233	14.4911	8.48213	80	6.6983	6.03788	9.11196	7.11047	11.0161	7.2739	14.3477	8.45366	5.0354	2.80501	4.51401	3.06191	10.4627	8.69817	19.7862	9.38382
82	11.3847	9.91568	21.979	11.659	82	6.51655	5.61911	6.89294	5.4078	7.86996	7.27092	9.97613	7.70562	4.54525	2.57927	3.31748	3.38152	10.4236	8.30806	14.8711	8.43768	82	6.83716	6.24513	9.49568	7.38286	11.2498	7.36292	14.6819	8.54576	5.06255	2.81883	4.56523	3.10522	10.6738	8.73444	20.3447	9.3019
84	11.6712	10.0925	22.854	11.9332	84	6.62425	5.80765	7.06605	5.55379	8.11172	7.38732	10.2636	7.88575	4.60098	2.58706	3.3063	3.47484	10.6206	8.29565	15.18	8.50958	84	7.01495	6.43407	9.8483	7.6573	11.4741	7.44549	14.9961	8.65667	5.13158	2.81518	4.56477	3.07048	10.8664	8.7156	21.2141	9.28308
86	11.9251	10.2873	23.7578	12.2383	86	6.81492	5.99913	7.262	5.681	8.29386	7.50524	10.6078	8.07088	4.62627	2.64702	3.30466	3.42762	10.7836	8.25582	15.5079	8.36057	86	7.17472	6.613	10.2085	7.92391	11.6519	7.54408	15.2524	8.77164	5.16248	2.82544	4.54879	3.07671	11.0533	8.71951	21.8839	9.14564
88	12.1419	10.4536	24.6088	12.4913	88	6.89011	6.16585	7.43632	5.90844	8.49128	7.6131	10.9429	8.20632	4.6252	2.60163	3.28716	3.55478	10.9561	8.29063	15.8108	8.59388	88	7.32074	6.81161	10.5569	8.17326	11.8324	7.63456	15.5479	8.85588	5.18902	2.85144	4.60329	3.08533	11.2469	8.72354	22.6876	9.29099
90	12.3723	10.601	25.4579	12.677	90	7.0535	6.37702	7.61364	6.05103	8.69496	7.71188	11.2533	8.35521	4.65879	2.66879	3.29898	3.73937	11.1241	8.24263	16.0846	8.37756	90	7.47843	6.9641	10.9119	8.48199	11.9684	7.69117	15.7761	8.93865	5.18976	2.8315	4.61713	3.1462	11.4192	8.71339	23.3112	9.30834
92	12.5252	10.7325	26.1796	12.9491	92	7.08034	6.55021	7.81992	6.26463	8.86297	7.84148	11.547	8.53951	4.61673	2.72101	3.2998	3.7727	11.256	8.24093	16.3672	8.44648	92	7.61795	7.13003	11.2627	8.67622	12.0483	7.74005	15.9203	8.98043	5.18159	2.88412	4.62717	3.12598	11.5647	8.70213	23.8314	9.28154
94	12.7863	10.8556	27.0299	13.1529	94	7.24338	6.76432	8.00226	6.35367	9.05842	7.95449	11.8541	8.68461	4.60545	2.75447	3.3146	3.89878	11.4291	8.21707	16.6157	8.66999	94	7.76102	7.26582	11.607	8.94767	12.186	7.79662	16.0871	9.03587	5.21628	2.84117	4.62514	3.06093	11.7331	8.68125	24.3933	9.67208
96	12.9791	11.0167	27.7757	13.3429	96	7.32104	6.92716	8.20907	6.39557	9.23519	8.03141	12.1178	8.79332	4.58129	2.79552	3.29634	4.11557	11.5476	8.24774	16.8275	8.58813	96	7.90545	7.40036	11.8834	9.12283	12.2931	7.85792	16.2341	9.03613	5.16223	2.84835	4.60828	3.10293	11.8644	8.67907	25.2675	9.46934
AUC
WT			WT TH9619			WT TH9619 H			WT TH9619 T			WT TH9619 T+H			WT TH9975			WT TH9975 H			WT TH9975 T			WT TH9975 T+H
712.5	32.28	145	364.8	4.258	97	268	4	97	477.4	7.363	97	596	17.39	97	420.7	8.615	145	290	6	145	591.7	19.14	145	683.4	31.16	145
Tukey's multiple comparisons test	Mean Diff.	95.00% CI of diff.	Below threshold?	Summary	Adjusted P Value
WT vs. WT TH9619	347.7	256.2 to 439.2	Yes	****	<0.0001
WT vs. WT TH9619 H	444.5	353.0 to 536.0	Yes	****	<0.0001
WT vs. WT TH9619 T	235.1	143.6 to 326.6	Yes	****	<0.0001
WT vs. WT TH9619 T+H	116.5	25.00 to 208.0	Yes	**	0.0026
WT vs. WT TH9975	291.8	209.9 to 373.7	Yes	****	<0.0001
WT vs. WT TH9975 H	422.5	340.6 to 504.4	Yes	****	<0.0001
WT vs. WT TH9975 T	120.8	38.87 to 202.7	Yes	***	0.0002
WT vs. WT TH9975 T+H	29.1	-52.83 to 111.0	No	ns	0.9737
WT TH9619 vs. WT TH9619 H	96.8	-3.368 to 197.0	No	ns	0.0676
WT TH9619 vs. WT TH9619 T	-112.6	-212.8 to -12.43	Yes	*	0.0146
WT TH9619 vs. WT TH9619 T+H	-231.2	-331.4 to -131.0	Yes	****	<0.0001
WT TH9619 vs. WT TH9975	-55.9	-147.4 to 35.60	No	ns	0.6148
WT TH9619 vs. WT TH9975 H	74.8	-16.70 to 166.3	No	ns	0.2137
WT TH9619 vs. WT TH9975 T	-226.9	-318.4 to -135.4	Yes	****	<0.0001
WT TH9619 vs. WT TH9975 T+H	-318.6	-410.1 to -227.1	Yes	****	<0.0001
WT TH9619 H vs. WT TH9619 T	-209.4	-309.6 to -109.2	Yes	****	<0.0001
WT TH9619 H vs. WT TH9619 T+H	-328	-428.2 to -227.8	Yes	****	<0.0001
WT TH9619 H vs. WT TH9975	-152.7	-244.2 to -61.20	Yes	****	<0.0001
WT TH9619 H vs. WT TH9975 H	-22	-113.5 to 69.50	No	ns	0.9981
WT TH9619 H vs. WT TH9975 T	-323.7	-415.2 to -232.2	Yes	****	<0.0001
WT TH9619 H vs. WT TH9975 T+H	-415.4	-506.9 to -323.9	Yes	****	<0.0001
WT TH9619 T vs. WT TH9619 T+H	-118.6	-218.8 to -18.43	Yes	**	0.0075
WT TH9619 T vs. WT TH9975	56.7	-34.80 to 148.2	No	ns	0.5959
WT TH9619 T vs. WT TH9975 H	187.4	95.90 to 278.9	Yes	****	<0.0001
WT TH9619 T vs. WT TH9975 T	-114.3	-205.8 to -22.80	Yes	**	0.0035
WT TH9619 T vs. WT TH9975 T+H	-206	-297.5 to -114.5	Yes	****	<0.0001
WT TH9619 T+H vs. WT TH9975	175.3	83.80 to 266.8	Yes	****	<0.0001
WT TH9619 T+H vs. WT TH9975 H	306	214.5 to 397.5	Yes	****	<0.0001
WT TH9619 T+H vs. WT TH9975 T	4.3	-87.20 to 95.80	No	ns	>0.9999
WT TH9619 T+H vs. WT TH9975 T+H	-87.4	-178.9 to 4.104	No	ns	0.0745
WT TH9975 vs. WT TH9975 H	130.7	48.77 to 212.6	Yes	****	<0.0001
WT TH9975 vs. WT TH9975 T	-171	-252.9 to -89.07	Yes	****	<0.0001
WT TH9975 vs. WT TH9975 T+H	-262.7	-344.6 to -180.8	Yes	****	<0.0001
WT TH9975 H vs. WT TH9975 T	-301.7	-383.6 to -219.8	Yes	****	<0.0001
WT TH9975 H vs. WT TH9975 T+H	-393.4	-475.3 to -311.5	Yes	****	<0.0001
WT TH9975 T vs. WT TH9975 T+H	-91.7	-173.6 to -9.772	Yes	*	0.0153

## Sheet: Fig.7c
time [h]	Vehicle				time [h]	TH9619				TH9619 Thymidine				TH9619 HX				TH9619 Thymidine HX				time [h]	TH9975				TH9975 Thymidine				TH9975 HX
0	1	1	1	1	0	1	1	1	1	1	1	1	1	1	1	1	1	1	1	1	1	0	1	1	1	1	1	1	1	1	1	1	1	1
2	1.23266	1.13179	1.30795	1.03032	2	1.09191	1.09172	1.13067	1.0234	1.09151	1.1115	1.07795	1.02862	1.13969	1.11112	1.16882	1.00536	1.14119	1.09305	1.0283	0.992453	2	1.13271	1.091	1.10367	0.992212	1.0912	1.17885	1.10583	0.991279	1.1117	1.17565	1.15492	1.02678
4	1.33899	1.20456	1.53547	1.07527	4	1.17946	1.1764	1.22188	1.06623	1.1822	1.18048	1.16687	1.0645	1.23191	1.17444	1.23479	1.04776	1.22598	1.15541	1.11712	1.04003	4	1.2096	1.16585	1.1715	1.01167	1.18918	1.2307	1.18441	1.0215	1.20274	1.24524	1.25317	1.06073
6	1.45925	1.26658	1.70888	1.13783	6	1.28549	1.23747	1.29038	1.11011	1.28298	1.27996	1.21612	1.10474	1.33516	1.26618	1.31606	1.12133	1.33002	1.26069	1.20767	1.12195	6	1.31345	1.23694	1.24782	1.0649	1.29699	1.31584	1.25291	1.07181	1.29364	1.32768	1.31811	1.13221
8	1.55321	1.37421	1.87144	1.2146	8	1.38326	1.32375	1.36641	1.14777	1.3943	1.33136	1.28834	1.14403	1.44217	1.32098	1.41721	1.19905	1.45343	1.36042	1.31696	1.21746	8	1.42544	1.29221	1.31177	1.10631	1.40264	1.35433	1.30792	1.10228	1.40515	1.40543	1.41728	1.21541
10	1.68965	1.46032	2.01129	1.30535	10	1.49494	1.39563	1.41538	1.17005	1.50258	1.39183	1.33449	1.16654	1.549	1.39438	1.5164	1.28525	1.56827	1.47626	1.43927	1.34625	10	1.54089	1.31959	1.36702	1.13873	1.52138	1.40454	1.34708	1.13048	1.51269	1.47836	1.49573	1.29679
12	1.82996	1.56274	0.392985	1.4135	12	1.59801	1.41549	1.10308	1.19968	1.62002	1.43796	0.342456	1.18516	1.6638	1.47786	0.62222	1.37683	1.69697	1.58528	0.404793	1.48841	12	1.65335	1.36752	0.122136	1.15992	1.64449	1.44355	0.090124	1.16142	1.61893	1.55452	0.190104	1.38484
14	1.96381	1.66047	0.413097	1.50086	14	1.73016	1.47814	1.13648	1.23139	1.76273	1.48717	0.351089	1.21668	1.78603	1.5448	0.576501	1.47451	1.82977	1.71419	0.399238	1.63202	14	1.7728	1.41246	0.124933	1.19935	1.75596	1.49489	0.09109	1.17645	1.74467	1.6291	0.186243	1.49031
16	2.09929	1.7863	2.53808	1.61031	16	1.83334	1.5042	1.60642	1.23585	1.88601	1.50823	1.46362	1.24277	1.90489	1.62296	1.78203	1.5781	1.96751	1.83973	1.81026	1.78842	16	1.89607	1.43452	1.49578	1.20772	1.87741	1.51153	1.46196	1.18513	1.84089	1.68733	1.76538	1.57109
18	2.23558	1.90566	2.74128	1.72477	18	1.94369	1.53791	1.63944	1.26719	2.02198	1.53694	1.4954	1.26355	2.03202	1.66614	1.91863	1.68569	2.10855	1.93808	1.93498	1.94356	18	2.01217	1.45655	1.53908	1.22321	2.00931	1.54695	1.49293	1.21241	1.98267	1.76405	1.86503	1.66273
20	2.38875	2.02548	2.89459	1.84437	20	2.05182	1.55152	1.66455	1.28934	2.15681	1.59186	1.5353	1.28062	2.12839	1.73528	1.97884	1.79875	2.25264	2.09174	2.12331	2.10224	20	2.14011	1.48247	1.54531	1.22941	2.15714	1.57653	1.5381	1.24205	2.07285	1.86685	1.93107	1.78982
22	2.55345	2.14577	3.1435	1.95357	22	2.15329	1.60405	1.69877	1.29261	2.32901	1.60625	1.5651	1.30011	2.26342	1.83255	2.08703	1.92859	2.42317	2.24037	2.31116	2.23726	22	2.247	1.48281	1.57007	1.24099	2.31208	1.59625	1.57034	1.25238	2.18122	1.9497	2.04965	1.90743
24	2.72916	2.25375	3.38936	2.0915	24	2.27412	1.62839	1.74568	1.32077	2.50045	1.64133	1.59712	1.32014	2.37142	1.91332	2.15087	2.04947	2.6132	2.42728	2.45554	2.39979	24	2.37092	1.49833	1.60966	1.25519	2.46912	1.59413	1.59634	1.26584	2.31348	2.03624	2.11897	2.03282
26	2.91325	2.36729	3.62963	2.26026	26	2.3792	1.65132	1.80026	1.34	2.69844	1.67607	1.62166	1.33142	2.48835	2.01273	2.26263	2.21578	2.79555	2.61589	2.65701	2.5936	26	2.48526	1.5562	1.62038	1.26439	2.65986	1.63421	1.6254	1.2981	2.42357	2.12705	2.26652	2.19471
28	3.119	2.49928	3.82533	2.41023	28	2.50451	1.68015	1.84381	1.35349	2.84613	1.70848	1.65183	1.36105	2.5936	2.11025	2.36664	2.34874	2.9738	2.7911	2.88323	2.74769	28	2.61814	1.56638	1.6565	1.27176	2.82552	1.65381	1.63074	1.31065	2.53401	2.2229	2.35822	2.32569
30	3.28222	2.6288	4.14262	2.57579	30	2.61298	1.70944	1.84697	1.37257	2.9971	1.70906	1.66165	1.38796	2.72151	2.17852	2.48754	2.47683	3.16962	2.97008	3.04478	2.9186	30	2.74038	1.59061	1.6655	1.28945	2.94071	1.71409	1.67855	1.34169	2.66094	2.33011	2.47959	2.45234
32	3.46813	2.77808	4.39525	2.77487	32	2.75194	1.72233	1.88515	1.39291	3.1404	1.74528	1.68622	1.40725	2.83303	2.2717	2.59942	2.62498	3.35747	3.17283	3.2822	3.06213	32	2.85251	1.60102	1.69832	1.2959	3.0166	1.72288	1.69104	1.36395	2.80398	2.4337	2.60637	2.59631
34	3.62166	2.95845	4.69677	2.96247	34	2.85217	1.74104	1.92881	1.41378	3.24106	1.7566	1.71792	1.41823	2.95039	2.3623	2.74883	2.76562	3.56407	3.36776	3.50815	3.22585	34	2.9864	1.62636	1.74571	1.3152	3.11096	1.76919	1.70907	1.36961	2.91488	2.56361	2.7305	2.73607
36	3.77036	3.1269	5.00519	3.17706	36	2.99568	1.77709	1.94152	1.4292	3.3127	1.78135	1.75937	1.45007	3.0896	2.51558	2.83933	2.89684	3.76836	3.59742	3.81595	3.3998	36	3.15751	1.65237	1.75628	1.32803	3.16995	1.77782	1.73674	1.40665	3.03287	2.69326	2.81872	2.85642
38	3.93198	3.31812	5.38338	3.39845	38	3.15583	1.80603	1.99907	1.44439	3.3641	1.81392	1.78736	1.44823	3.21997	2.64246	3.02161	3.02768	4.00919	3.87803	4.08326	3.57795	38	3.34455	1.66554	1.77164	1.33911	3.21542	1.8352	1.76041	1.42209	3.19479	2.82222	2.99616	3.01025
40	4.10166	3.49619	5.74949	3.63665	40	3.29891	1.83222	2.03518	1.4727	3.38786	1.8359	1.81654	1.46258	3.36936	2.79205	3.19544	3.1749	4.2649	4.18801	4.38206	3.75675	40	3.44856	1.68834	1.78392	1.37665	3.25732	1.83412	1.77277	1.44749	3.33619	2.97266	3.13069	3.12366
42	4.25723	3.71981	6.06352	3.8591	42	3.39231	1.85971	2.04901	1.49461	3.43555	1.85942	1.8418	1.48912	3.52674	2.92809	3.38512	3.33883	4.49876	4.5098	4.72849	3.94156	42	3.52939	1.72534	1.78841	1.39965	3.28381	1.85593	1.81253	1.47089	3.48956	3.12171	3.32882	3.29195
44	4.42363	3.95426	6.4919	4.11367	44	3.4552	1.88506	2.11705	1.51915	3.46429	1.87799	1.8611	1.51241	3.67876	3.06554	3.56057	3.51647	4.75744	4.86512	5.02097	4.14259	44	3.59671	1.73731	1.83134	1.4256	3.3216	1.89774	1.83453	1.50026	3.65749	3.26865	3.48508	3.46041
46	4.61402	4.20618	6.8761	4.3789	46	3.49514	1.91135	2.13929	1.5395	3.4895	1.91766	1.88607	1.53054	3.84515	3.18645	3.75875	3.69087	5.03836	5.19365	5.33158	4.36425	46	3.63944	1.7499	1.85312	1.44875	3.34688	1.90774	1.8354	1.52343	3.81186	3.4411	3.70442	3.6159
48	4.81187	4.45204	7.38351	4.69327	48	3.51738	1.93628	2.16816	1.56381	3.5232	1.92139	1.91608	1.53988	4.031	3.33522	3.98344	3.84001	5.31083	5.53326	5.68331	4.61644	48	3.66258	1.78655	1.87719	1.47681	3.3584	1.94655	1.86853	1.55275	3.94446	3.59717	3.86066	3.77466
50	5.01516	4.72372	7.77432	4.9477	50	3.52636	1.93909	2.22373	1.58631	3.55687	1.94133	1.91699	1.57297	4.19708	3.47867	4.21732	4.01139	5.62343	5.81282	6.00772	4.86651	50	3.66075	1.785	1.91599	1.4868	3.38651	1.98052	1.87773	1.5745	4.12086	3.75002	4.101	3.94899
52	5.19185	5.01462	8.25661	5.22618	52	3.52105	1.97884	2.25746	1.60718	3.55389	1.94489	1.95906	1.60052	4.39676	3.62062	4.36646	4.17813	5.9266	6.11988	6.46202	5.11888	52	3.71958	1.80748	1.93808	1.49653	3.42478	1.99006	1.91232	1.58359	4.33866	3.92168	4.31627	4.12549
54	5.4227	5.30228	8.76943	5.55328	54	3.53384	1.99066	2.28369	1.63469	3.58911	1.97492	1.97643	1.60526	4.58468	3.76863	4.58465	4.35973	6.25837	6.4193	6.92701	5.39191	54	3.72079	1.82204	1.96528	1.52606	3.46556	2.02738	1.91843	1.60837	4.53421	4.09822	4.51185	4.27858
56	5.61475	5.62963	9.25904	5.79966	56	3.57321	2.01715	2.33059	1.65892	3.61558	2.01373	2.00828	1.62723	4.77051	3.929	4.83493	4.53798	6.60451	6.75974	7.35804	5.67721	56	3.74197	1.84947	1.98278	1.52105	3.48891	2.04232	1.95464	1.62963	4.71902	4.30362	4.81257	4.4615
58	5.8059	5.938	9.89574	6.10514	58	3.57524	2.05984	2.3729	1.67559	3.6688	2.04017	2.0413	1.64167	4.93297	4.10598	5.06537	4.72486	6.96887	7.10129	7.81486	5.95827	58	3.78313	1.8914	2.01177	1.55589	3.51475	2.08651	1.97867	1.64173	4.92807	4.51458	5.04702	4.67615
60	6.03013	6.25988	10.4314	6.39627	60	3.60301	2.08156	2.40867	1.68667	3.70188	2.05654	2.06244	1.66466	5.12339	4.26904	5.35405	4.92549	7.31702	7.43471	8.24717	6.23393	60	3.81838	1.92662	2.04603	1.57167	3.56503	2.11172	2.02097	1.66149	5.17611	4.72167	5.35469	4.88488
62	6.28342	6.56735	11.0701	6.74434	62	3.65521	2.12637	2.41767	1.71559	3.74344	2.09454	2.08827	1.66896	5.30444	4.46186	5.62552	5.12849	7.6687	7.75601	8.77915	6.56768	62	3.83431	1.94456	2.06738	1.58823	3.59257	2.14394	2.03078	1.67994	5.40598	4.91226	5.6855	5.1012
64	6.51875	6.91551	11.632	7.01776	64	3.67815	2.15168	2.46983	1.72839	3.79722	2.10882	2.08321	1.70107	5.49903	4.65317	5.91187	5.34565	8.0136	8.12236	9.25715	6.86569	64	3.86808	1.96014	2.10193	1.60363	3.6432	2.17977	2.06042	1.69111	5.67287	5.13517	5.94456	5.31717
66	6.76299	7.21145	12.3866	7.39919	66	3.72098	2.17454	2.53615	1.75254	3.87373	2.14133	2.12671	1.70522	5.6927	4.84096	6.18559	5.59005	8.32188	8.42641	9.71489	7.18199	66	3.90654	1.98697	2.12207	1.61762	3.6648	2.2032	2.11307	1.71585	5.93593	5.38384	6.25704	5.52485
68	7.01723	7.66335	13.0509	7.74495	68	3.77448	2.21705	2.56274	1.77626	3.93633	2.17557	2.14427	1.72399	5.87693	5.00275	6.5016	5.84952	8.63556	8.80806	10.1862	7.53446	68	3.9603	2.02917	2.13674	1.62737	3.71153	2.25689	2.12919	1.73047	6.22239	5.6406	6.57882	5.76148
70	7.28471	8.05236	13.7749	8.0761	70	3.79781	2.25145	2.62448	1.78207	3.9883	2.18746	2.16983	1.73662	6.09315	5.20138	6.80659	6.12631	8.9255	9.18323	10.791	7.87324	70	3.9915	2.05927	2.18169	1.64056	3.76394	2.27846	2.16699	1.75087	6.48742	5.91312	6.9681	6.01017
72	7.51911	8.43826	14.5008	8.40302	72	3.82515	2.28271	2.64705	1.79947	4.04883	2.23695	2.16992	1.7586	6.30936	5.42721	7.1786	6.40989	9.1879	9.53515	11.3523	8.22598	72	4.03551	2.07432	2.20719	1.65683	3.82286	2.30084	2.19968	1.76759	6.73238	6.1843	7.37442	6.27343
74	7.75276	8.78725	15.3291	8.66279	74	3.8657	2.30344	2.70389	1.80801	4.09873	2.27216	2.20649	1.78092	6.51284	5.70658	7.5253	6.71419	9.45933	9.93866	11.9947	8.58104	74	4.10838	2.09523	2.22697	1.65592	3.88151	2.34178	2.23109	1.78777	6.9792	6.42628	7.82727	6.52463
76	7.97859	9.21285	16.1948	9.02573	76	3.90212	2.32258	2.71991	1.83206	4.15856	2.29936	2.25697	1.79473	6.71651	5.91669	7.82993	7.04742	9.71391	10.3377	12.5265	8.87034	76	4.15417	2.12091	2.26211	1.68391	3.93475	2.3676	2.27629	1.81008	7.25053	6.73548	8.23317	6.8076
78	8.17596	9.59776	17.1	9.31256	78	3.93256	2.35491	2.73081	1.8479	4.21466	2.32791	2.31171	1.81509	6.90499	6.19552	8.23242	7.36606	9.96578	10.7806	13.0479	9.18478	78	4.21284	2.14455	2.27052	1.69972	3.99757	2.42328	2.31924	1.81999	7.5019	7.03833	8.70472	7.08993
80	8.38533	9.99053	17.9381	9.60937	80	3.97576	2.37158	2.7943	1.86353	4.27035	2.35615	2.32301	1.83132	7.11731	6.48517	8.64335	7.71422	10.1965	11.2164	13.643	9.48631	80	4.26748	2.16645	2.33595	1.70461	4.04485	2.4534	2.3342	1.83667	7.78076	7.34295	9.19168	7.39921
82	8.60866	10.3838	18.8711	9.92914	82	4.01342	2.38241	2.83019	1.89023	4.35691	2.38073	2.37956	1.84695	7.33261	6.75122	9.0793	8.07714	10.416	11.6559	14.158	9.74641	82	4.31866	2.16913	2.35738	1.72148	4.11238	2.47193	2.38006	1.87228	8.06061	7.6222	9.55164	7.70971
84	8.81302	10.7811	19.8974	10.2033	84	4.05682	2.4552	2.8857	1.90267	4.41826	2.38513	2.38008	1.87708	7.54848	7.03548	9.46363	8.46498	10.591	12.0837	14.6848	9.95195	84	4.36179	2.19538	2.39557	1.74234	4.15422	2.51035	2.40083	1.89156	8.33135	7.99244	10.0177	8.01362
86	9.0262	11.2078	21.0023	10.5161	86	4.09843	2.45804	2.95872	1.91762	4.48073	2.4112	2.43365	1.8949	7.77377	7.37114	9.86344	8.77795	10.7459	12.5136	15.2135	10.2579	86	4.4156	2.21424	2.42458	1.76587	4.21239	2.54728	2.44661	1.92096	8.62585	8.3293	10.5407	8.32041
88	9.21596	11.5527	22.1101	10.7797	88	4.14349	2.48491	3.00976	1.94207	4.5379	2.42022	2.45071	1.91158	7.98874	7.67456	10.2409	9.13895	10.8667	12.8717	15.8114	10.4318	88	4.4642	2.23104	2.45377	1.78694	4.2873	2.60175	2.4546	1.93403	8.94056	8.67405	11.0402	8.6207
90	9.42428	11.9757	23.3195	10.9899	90	4.17003	2.50123	3.01994	1.95992	4.58536	2.45362	2.48794	1.93998	8.21716	8.03737	10.6221	9.39036	10.9592	13.1785	16.3169	10.5054	90	4.54223	2.2475	2.50807	1.80062	4.34618	2.61899	2.51158	1.9614	9.23566	9.08284	11.6265	8.92286
92	9.56342	12.4056	24.5629	11.3018	92	4.18688	2.51696	3.05059	1.9817	4.64422	2.48694	2.53934	1.95115	8.42839	8.34913	11.0088	9.67731	11.0188	13.4943	16.8474	10.7427	92	4.59069	2.28475	2.52631	1.81986	4.41014	2.64333	2.56526	1.98341	9.51724	9.47443	12.2138	9.18684
94	9.76838	12.8369	25.8297	11.503	94	4.24092	2.5538	3.09678	2.01187	4.67645	2.49472	2.572	1.9756	8.65292	8.77254	11.42	9.93987	11.0383	13.7371	17.3318	10.8272	94	4.63382	2.29665	2.55767	1.83886	4.48194	2.68811	2.59826	1.99609	9.76836	9.84517	12.8474	9.40207
96	9.8971	13.1348	27.0524	11.6935	96	4.26997	2.59456	3.13429	2.01227	4.73927	2.51842	2.63622	1.98899	8.84406	9.15417	11.8379	10.1018	11.0708	13.9273	17.8316	11.102	96	4.68243	2.31022	2.60693	1.8661	4.52411	2.69704	2.67846	2.03139	10.0245	10.2359	13.5803	9.61278
AUC
M2			M2 TH9619			M2 TH9619 H			M2 TH9619 T			M2 TH9619 T+H			M2 TH9975			M2 TH9975 H			M2 TH9975 T			M2 TH9975 T+H
609.6	29.1	145	209	7.038	145	205	8.279	145	419	5	145	585	11	145	199.3	8.708	145	202.4	7.574	145	435	5	145	729.4	24.64	145
Tukey's multiple comparisons test	Mean Diff.	95.00% CI of diff.	Below threshold?	Summary	Adjusted P Value
M2 vs. M2 TH9619	400.6	337.2 to 464.0	Yes	****	<0.0001
M2 vs. M2 TH9619 H	404.6	341.2 to 468.0	Yes	****	<0.0001
M2 vs. M2 TH9619 T	190.6	127.2 to 254.0	Yes	****	<0.0001
M2 vs. M2 TH9619 T+H	24.6	-38.84 to 88.04	No	ns	0.9556
M2 vs. M2 TH9975	410.3	346.9 to 473.7	Yes	****	<0.0001
M2 vs. M2 TH9975 H	407.2	343.8 to 470.6	Yes	****	<0.0001
M2 vs. M2 TH9975 T	174.6	111.2 to 238.0	Yes	****	<0.0001
M2 vs. M2 TH9975 T+H	-119.8	-183.2 to -56.36	Yes	****	<0.0001
M2 TH9619 vs. M2 TH9619 H	4	-59.44 to 67.44	No	ns	>0.9999
M2 TH9619 vs. M2 TH9619 T	-210	-273.4 to -146.6	Yes	****	<0.0001
M2 TH9619 vs. M2 TH9619 T+H	-376	-439.4 to -312.6	Yes	****	<0.0001
M2 TH9619 vs. M2 TH9975	9.7	-53.74 to 73.14	No	ns	>0.9999
M2 TH9619 vs. M2 TH9975 H	6.6	-56.84 to 70.04	No	ns	>0.9999
M2 TH9619 vs. M2 TH9975 T	-226	-289.4 to -162.6	Yes	****	<0.0001
M2 TH9619 vs. M2 TH9975 T+H	-520.4	-583.8 to -457.0	Yes	****	<0.0001
M2 TH9619 H vs. M2 TH9619 T	-214	-277.4 to -150.6	Yes	****	<0.0001
M2 TH9619 H vs. M2 TH9619 T+H	-380	-443.4 to -316.6	Yes	****	<0.0001
M2 TH9619 H vs. M2 TH9975	5.7	-57.74 to 69.14	No	ns	>0.9999
M2 TH9619 H vs. M2 TH9975 H	2.6	-60.84 to 66.04	No	ns	>0.9999
M2 TH9619 H vs. M2 TH9975 T	-230	-293.4 to -166.6	Yes	****	<0.0001
M2 TH9619 H vs. M2 TH9975 T+H	-524.4	-587.8 to -461.0	Yes	****	<0.0001
M2 TH9619 T vs. M2 TH9619 T+H	-166	-229.4 to -102.6	Yes	****	<0.0001
M2 TH9619 T vs. M2 TH9975	219.7	156.3 to 283.1	Yes	****	<0.0001
M2 TH9619 T vs. M2 TH9975 H	216.6	153.2 to 280.0	Yes	****	<0.0001
M2 TH9619 T vs. M2 TH9975 T	-16	-79.44 to 47.44	No	ns	0.9973
M2 TH9619 T vs. M2 TH9975 T+H	-310.4	-373.8 to -247.0	Yes	****	<0.0001
M2 TH9619 T+H vs. M2 TH9975	385.7	322.3 to 449.1	Yes	****	<0.0001
M2 TH9619 T+H vs. M2 TH9975 H	382.6	319.2 to 446.0	Yes	****	<0.0001
M2 TH9619 T+H vs. M2 TH9975 T	150	86.56 to 213.4	Yes	****	<0.0001
M2 TH9619 T+H vs. M2 TH9975 T+H	-144.4	-207.8 to -80.96	Yes	****	<0.0001
M2 TH9975 vs. M2 TH9975 H	-3.1	-66.54 to 60.34	No	ns	>0.9999
M2 TH9975 vs. M2 TH9975 T	-235.7	-299.1 to -172.3	Yes	****	<0.0001
M2 TH9975 vs. M2 TH9975 T+H	-530.1	-593.5 to -466.7	Yes	****	<0.0001
M2 TH9975 H vs. M2 TH9975 T	-232.6	-296.0 to -169.2	Yes	****	<0.0001
M2 TH9975 H vs. M2 TH9975 T+H	-527	-590.4 to -463.6	Yes	****	<0.0001
M2 TH9975 T vs. M2 TH9975 T+H	-294.4	-357.8 to -231.0	Yes	****	<0.0001

## Sheet: Fig.7d
FBS
		G0			G1			G2			M			S
WT	Vehicle	0.07391	0.010032	0.006773	36.8772	32.7408	52.1	33.7808	29.8494	26.004	0.61232	0.93627	0.39864	25.6	21.1	16
	TH9619	0.02192	0.009558	0	7.3843	7.611	21.8	32.9676	24.1808	21.7128	0.16268	0.98298	0.08938	50.3	35.7	52.8
	Vehicle + Thymidine	0.018513	0.036423	0.004233	36.2637	51.1461	51	37.7508	24.1211	25.0665	0.82218	0.8785	0.4437	23.9	20.8	18
	TH9619 + Thymidine	0.08825	0.017746	0.016244	35.1588	46.6066	52.4	37.2178	27.246	25.026	0.6443	1.14855	0.78174	25.4	22.1	18.3
	Vehicle + Hx	0.098	0.024284	0.008768	30.7328	46.233	54.8	34.3067	28.9863	23.246	0.57934	1.01136	0.33984	24.7	20.7	17.1
	TH9619 + Hx	0.01826	0.004356	0.013583	7.7854	4.7124	28.9	34.7705	20.296	17.0796	0.37065	0.946	0.0946	45.1	35.4	50.4
	Vehicle + Thy + Hx	0.33726	0.012936	0.00118932	43.1868	46.1076	56.1	28.6944	28.2072	17.927	0.68502	0.88476	0.26754	23.6	21.9	20.3
	TH9619 + Thy + Hx	0.14382	0.03213	0.0023004	42.0039	45.8082	54	29.7432	29.6562	19.9374	0.83538	0.93635	0.26058	24.7	20.5	19.8
		G0			G1			G2			M			S
D2-/-	Vehicle + vehicle	0.00318857	0	0.01001	34.3662	61.0896	71.5	19.2102	10.0899	9.6202	0.78982	0.9546	0.67671	30.9	21	15.6
	TH9619	0.00118584	0	0	12.312	19.6554	69.2	42.3356	26.847	8.68368	1.01588	1.4421	0.478152	37.7	39.2	20.1
	Vehicle + Thymidine	0.00244956	0	0.013813	44.7	60.2	72.7	20.3605	11.2344	8.3589	1.0836	1.09864	0.57216	30.7	21	14.8
	TH9619 + Thymidine	0.0011925	0	0.015175	37.5	63.2	60.7	21.78	9.3009	12.987	0.1892	0.93421	0.50625	37.8	19.4	22.8
	Vehicle + Hx	0.00258152	0	0.008008	39.4105	65.3068	72.8	15.2761	8.91714	8.3162	0.25905	0.934413	0.27348	27.6	18.7	15.4
	TH9619 + Hx	0.001456	0	0.05512	3.8416	31.191	42.3576	27.4896	13.8915	14.1148	0.07728	0.66591	0.08946	59	44.3	41.5
	Vehicle + Thy + Hx	0.00234087	0	0.01418	49.6503	66.0339	70.9	17.2656	8.74168	9.38561	0.28512	0.863531	0.506368	29.4	17.9	16.6
	TH9619 + Thy + Hx	0.00461065	0	0.05106	50.4495	67.6	68.931	16.796	7.62352	9.54273	0.1836	0.807296	0.385284	29.4	16.9	16.6
D = DMSO
WT							D2-/-
Tukey's multiple comparisons test	Mean Diff.	95.00% CI of diff.	Below threshold?	Summary	Adjusted P Value		Tukey's multiple comparisons test	Mean Diff.	95.00% CI of diff.	Below threshold?	Summary	Adjusted P Value
V-D vs. V-9691	-25.37	-39.91 to -10.82	Yes	***	0.0004		V-D vs. V-9691	-9.833	-33.57 to 13.91	No	ns	0.8291
V-D vs. T-D	0	-14.54 to 14.54	No	ns	>0.9999		V-D vs. T-D	0.3333	-23.41 to 24.07	No	ns	>0.9999
V-D vs. T-9691	-1.033	-15.58 to 13.51	No	ns	>0.9999		V-D vs. T-9691	-4.167	-27.91 to 19.57	No	ns	0.9982
V-D vs. H-D	0.06667	-14.48 to 14.61	No	ns	>0.9999		V-D vs. H-D	1.933	-21.81 to 25.67	No	ns	>0.9999
V-D vs. H-9691	-22.73	-37.28 to -8.189	Yes	**	0.0012		V-D vs. H-9691	-25.77	-49.51 to -2.026	Yes	*	0.0286
V-D vs. T+H-D	-1.033	-15.58 to 13.51	No	ns	>0.9999		V-D vs. T+H-D	1.2	-22.54 to 24.94	No	ns	>0.9999
V-D vs. T+H-9691	-0.7667	-15.31 to 13.78	No	ns	>0.9999		V-D vs. T+H-9691	1.533	-22.21 to 25.27	No	ns	>0.9999
V-9691 vs. T-D	25.37	10.82 to 39.91	Yes	***	0.0004		V-9691 vs. T-D	10.17	-13.57 to 33.91	No	ns	0.8057
V-9691 vs. T-9691	24.33	9.789 to 38.88	Yes	***	0.0006		V-9691 vs. T-9691	5.667	-18.07 to 29.41	No	ns	0.9887
V-9691 vs. H-D	25.43	10.89 to 39.98	Yes	***	0.0003		V-9691 vs. H-D	11.77	-11.97 to 35.51	No	ns	0.6783
V-9691 vs. H-9691	2.633	-11.91 to 17.18	No	ns	0.9979		V-9691 vs. H-9691	-15.93	-39.67 to 7.808	No	ns	0.3389
V-9691 vs. T+H-D	24.33	9.789 to 38.88	Yes	***	0.0006		V-9691 vs. T+H-D	11.03	-12.71 to 34.77	No	ns	0.7392
V-9691 vs. T+H-9691	24.6	10.06 to 39.14	Yes	***	0.0005		V-9691 vs. T+H-9691	11.37	-12.37 to 35.11	No	ns	0.7119
T-D vs. T-9691	-1.033	-15.58 to 13.51	No	ns	>0.9999		T-D vs. T-9691	-4.5	-28.24 to 19.24	No	ns	0.9971
T-D vs. H-D	0.06667	-14.48 to 14.61	No	ns	>0.9999		T-D vs. H-D	1.6	-22.14 to 25.34	No	ns	>0.9999
T-D vs. H-9691	-22.73	-37.28 to -8.189	Yes	**	0.0012		T-D vs. H-9691	-26.1	-49.84 to -2.359	Yes	*	0.026
T-D vs. T+H-D	-1.033	-15.58 to 13.51	No	ns	>0.9999		T-D vs. T+H-D	0.8667	-22.87 to 24.61	No	ns	>0.9999
T-D vs. T+H-9691	-0.7667	-15.31 to 13.78	No	ns	>0.9999		T-D vs. T+H-9691	1.2	-22.54 to 24.94	No	ns	>0.9999
T-9691 vs. H-D	1.1	-13.44 to 15.64	No	ns	>0.9999		T-9691 vs. H-D	6.1	-17.64 to 29.84	No	ns	0.9829
T-9691 vs. H-9691	-21.7	-36.24 to -7.156	Yes	**	0.0019		T-9691 vs. H-9691	-21.6	-45.34 to 2.141	No	ns	0.0887
T-9691 vs. T+H-D	0	-14.54 to 14.54	No	ns	>0.9999		T-9691 vs. T+H-D	5.367	-18.37 to 29.11	No	ns	0.9918
T-9691 vs. T+H-9691	0.2667	-14.28 to 14.81	No	ns	>0.9999		T-9691 vs. T+H-9691	5.7	-18.04 to 29.44	No	ns	0.9883
H-D vs. H-9691	-22.8	-37.34 to -8.256	Yes	**	0.0011		H-D vs. H-9691	-27.7	-51.44 to -3.959	Yes	*	0.0166
H-D vs. T+H-D	-1.1	-15.64 to 13.44	No	ns	>0.9999		H-D vs. T+H-D	-0.7333	-24.47 to 23.01	No	ns	>0.9999
H-D vs. T+H-9691	-0.8333	-15.38 to 13.71	No	ns	>0.9999		H-D vs. T+H-9691	-0.4	-24.14 to 23.34	No	ns	>0.9999
H-9691 vs. T+H-D	21.7	7.156 to 36.24	Yes	**	0.0019		H-9691 vs. T+H-D	26.97	3.226 to 50.71	Yes	*	0.0204
H-9691 vs. T+H-9691	21.97	7.423 to 36.51	Yes	**	0.0016		H-9691 vs. T+H-9691	27.3	3.559 to 51.04	Yes	*	0.0185
T+H-D vs. T+H-9691	0.2667	-14.28 to 14.81	No	ns	>0.9999		T+H-D vs. T+H-9691	0.3333	-23.41 to 24.07	No	ns	>0.9999

## Sheet: Fig.7e
Dialysed FBS
		G0			G1			G2			M			S
WT	Vehicle	0.11525	0.05	0.011655	31.0253	46.2	55.5	26.9652	24.8519	23.0256	0.59616	0.75558	0.37908	24.1	21.7	17.2
	TH9619	0.010176	0.012495	0.005302	12.0522	20.451	48.2	23.8108	33.7362	9.77126	0.18525	1.38414	0.086768	40.9	35.4	39.6
	Vehicle + Thymidine	0.01343	0.01022	0.01026	39.4605	51.0489	57	31.264	23.2551	16.1704	0.6592	0.93798	0.23452	26.4	22	19.9
	TH9619 + Thymidine	0.033712	0.017472	0.006435	39.1216	41.5168	58.5	30.1532	31.6848	17.3809	0.60984	1.02992	0.51731	27.8	22.6	20.2
	Vehicle + Hx	0.0836	0.008534	0.025714	35.9898	47.3888	59.8	30.5175	25.6344	13.5654	0.75433	0.67056	0.23874	25.1	20.9	18.1
	TH9619 + Hx	0.08829	0.021798	0.86112	16.8732	9.6534	45.9108	14.123	19.9548	8.8536	0.3306	0.62721	3.3108	46.7	39.8	24.1
	Vehicle + Thy + Hx	0.015826	0.010311	0.006556	38.5614	49.0509	59.6	32.1436	23.3485	14.4942	0.41076	1.0731	0.2058	27.2	23.6	20.2
	TH9619 + Thy + Hx	0.016335	0.005902	0.00269892	36.2637	45.3092	58.8	35.442	28.077	15.9894	0.32936	1.20246	0.21222	26.1	22.5	20
		G0			G1			G2			M			S
D2-/-	Vehicle + vehicle	0.006136	0	0.00593352	38.6096	47.8521	60.3	19.4412	18.7575	15.0052	0.94656	1.67895	1.09802	29.3	26.9	22.4
	TH9619	0.011025	0	0.011203	25.074	50	65.9	19.6409	14.7659	8.49366	0.05713	0.10728	0.312228	45.7	29.9	24
	Vehicle + Thymidine	0.00348565	0.00230364	0.014112	43.3	48.5514	58.8	23.1601	18.5638	15.411	0.92785	1.54732	1.0824	29.5	25.5	23.4
	TH9619 + Thymidine	0.0011172	0	0.0175	49	51.6483	62.5	10.2588	10.0776	9.62312	0.03193	0.09486	0.229216	37.8	32	26.2
	Vehicle + Hx	0.01568	0	0.016548	51.072	66.4335	78.8	14.3518	8.19016	3.86631	0.2336	0.802672	0.122892	26.4	18	12.8
	TH9619 + Hx	0.00872	0	0.0365	12.644	30.1094	49.95	30.4056	25.2	11.1664	0.38007	2.2736	0.03584	44.8	36.9	32.5
	Vehicle + Thy + Hx	0.00786	0	0.009412	52.3476	65.7	72.4	14.6467	8.10898	7.878	0.23095	0.817191	0.205232	29.4	18.8	16.2
	TH9619 + Thy + Hx	0.005928	0	0.01988	49.4	67.4325	71	17.3425	7.75632	10.5732	0.13475	0.79365	0.22788	29.9	18.1	16.8
D=DMSO
WT							MTHFD2-/-
Tukey's multiple comparisons test	Mean Diff.	95.00% CI of diff.	Below threshold?	Summary	Adjusted P Value		Tukey's multiple comparisons test	Mean Diff.	95.00% CI of diff.	Below threshold?	Summary	Adjusted P Value
V-D vs. V-9691	-17.63	-32.28 to -2.984	Yes	*	0.0129		V-D vs. V-9691	-7	-26.18 to 12.18	No	ns	0.8995
V-D vs. T-D	-1.767	-16.42 to 12.88	No	ns	0.9998		V-D vs. T-D	0.06667	-19.11 to 19.25	No	ns	>0.9999
V-D vs. T-9691	-2.533	-17.18 to 12.12	No	ns	0.9984		V-D vs. T-9691	-5.8	-24.98 to 13.38	No	ns	0.9592
V-D vs. H-D	-0.3667	-15.02 to 14.28	No	ns	>0.9999		V-D vs. H-D	7.133	-12.05 to 26.31	No	ns	0.8908
V-D vs. H-9691	-15.87	-30.52 to -1.217	Yes	*	0.029		V-D vs. H-9691	-11.87	-31.05 to 7.314	No	ns	0.4311
V-D vs. T+H-D	-2.667	-17.32 to 11.98	No	ns	0.9978		V-D vs. T+H-D	4.733	-14.45 to 23.91	No	ns	0.9864
V-D vs. T+H-9691	-1.867	-16.52 to 12.78	No	ns	0.9998		V-D vs. T+H-9691	4.6	-14.58 to 23.78	No	ns	0.9884
V-9691 vs. T-D	15.87	1.217 to 30.52	Yes	*	0.029		V-9691 vs. T-D	7.067	-12.11 to 26.25	No	ns	0.8952
V-9691 vs. T-9691	15.1	0.4507 to 29.75	Yes	*	0.0409		V-9691 vs. T-9691	1.2	-17.98 to 20.38	No	ns	>0.9999
V-9691 vs. H-D	17.27	2.617 to 31.92	Yes	*	0.0153		V-9691 vs. H-D	14.13	-5.048 to 33.31	No	ns	0.2427
V-9691 vs. H-9691	1.767	-12.88 to 16.42	No	ns	0.9998		V-9691 vs. H-9691	-4.867	-24.05 to 14.31	No	ns	0.9841
V-9691 vs. T+H-D	14.97	0.3174 to 29.62	Yes	*	0.0434		V-9691 vs. T+H-D	11.73	-7.448 to 30.91	No	ns	0.4442
V-9691 vs. T+H-9691	15.77	1.117 to 30.42	Yes	*	0.0303		V-9691 vs. T+H-9691	11.6	-7.581 to 30.78	No	ns	0.4575
T-D vs. T-9691	-0.7667	-15.42 to 13.88	No	ns	>0.9999		T-D vs. T-9691	-5.867	-25.05 to 13.31	No	ns	0.9567
T-D vs. H-D	1.4	-13.25 to 16.05	No	ns	>0.9999		T-D vs. H-D	7.067	-12.11 to 26.25	No	ns	0.8952
T-D vs. H-9691	-14.1	-28.75 to 0.5493	No	ns	0.0636		T-D vs. H-9691	-11.93	-31.11 to 7.248	No	ns	0.4246
T-D vs. T+H-D	-0.9	-15.55 to 13.75	No	ns	>0.9999		T-D vs. T+H-D	4.667	-14.51 to 23.85	No	ns	0.9874
T-D vs. T+H-9691	-0.1	-14.75 to 14.55	No	ns	>0.9999		T-D vs. T+H-9691	4.533	-14.65 to 23.71	No	ns	0.9893
T-9691 vs. H-D	2.167	-12.48 to 16.82	No	ns	0.9994		T-9691 vs. H-D	12.93	-6.248 to 32.11	No	ns	0.3338
T-9691 vs. H-9691	-13.33	-27.98 to 1.316	No	ns	0.0885		T-9691 vs. H-9691	-6.067	-25.25 to 13.11	No	ns	0.9488
T-9691 vs. T+H-D	-0.1333	-14.78 to 14.52	No	ns	>0.9999		T-9691 vs. T+H-D	10.53	-8.648 to 29.71	No	ns	0.5686
T-9691 vs. T+H-9691	0.6667	-13.98 to 15.32	No	ns	>0.9999		T-9691 vs. T+H-9691	10.4	-8.781 to 29.58	No	ns	0.5829
H-D vs. H-9691	-15.5	-30.15 to -0.8507	Yes	*	0.0342		H-D vs. H-9691	-19	-38.18 to 0.1809	No	ns	0.0531
H-D vs. T+H-D	-2.3	-16.95 to 12.35	No	ns	0.9991		H-D vs. T+H-D	-2.4	-21.58 to 16.78	No	ns	0.9998
H-D vs. T+H-9691	-1.5	-16.15 to 13.15	No	ns	>0.9999		H-D vs. T+H-9691	-2.533	-21.71 to 16.65	No	ns	0.9997
H-9691 vs. T+H-D	13.2	-1.449 to 27.85	No	ns	0.0937		H-9691 vs. T+H-D	16.6	-2.581 to 35.78	No	ns	0.1165
H-9691 vs. T+H-9691	14	-0.6493 to 28.65	No	ns	0.0665		H-9691 vs. T+H-9691	16.47	-2.714 to 35.65	No	ns	0.1214
T+H-D vs. T+H-9691	0.8	-13.85 to 15.45	No	ns	>0.9999		T+H-D vs. T+H-9691	-0.1333	-19.31 to 19.05	No	ns	>0.9999

## Sheet: Fig.7f
	AnnexinV+/PI-			AnnexinV+/PI+				Early + Late Apoptosis
	NK542	NK546	NK548	NK542	NK546	NK548		NK542	NK546	NK548
CTRL	0.9	1.1	1.6	0.6	3.8	2.6		1.5	4.9	4.2
96	11.3	23.3	15	9.4	28	19.7		20.7	51.3	34.7
99	7.9	20.3	14.9	5.9	20.4	17.4		13.8	40.7	32.3
THY	1	1.3	2	0.7	2.2	2.5		1.7	3.5	4.5
96 THY	1.7	1.2	3.8	0.9	4.6	2.2		2.6	5.8	6
99 THY	0.9	1.4	5.5	1.5	3.8	2.4		2.4	5.2	7.9
HX	1	1.5	2	1.3	2	2.7		2.3	3.5	4.7
96 HX	36.2	28.6	22.5	27.1	34.1	45.6		63.3	62.7	68.1
99 HX	33.8	30.1	19.4	25.7	35.9	42.9		59.5	66	62.3
HT	1	1.4	2.5	0.6	2.5	2.8		1.6	3.9	5.3
96 HT	1.1	1.3	3.3	0.7	2.7	2.8		1.8	4	6.1
99 HT	1.1	0.9	4.4	0.6	6.5	2.7		1.7	7.4	7.1
M2 CTRL	0.8	7	1.9	0.5	0.4	1.5		1.3	7.4	3.4
M2 96	3.2	12.4	9.5	2.3	3.9	3.8		5.5	16.3	13.3
M2 99	2.5	16.9	13.1	2.1	6.7	5.7		4.6	23.6	18.8
M2 THY	0.9	5	2.2	0.5	0.4	1.1		1.4	5.4	3.3
M2 96 THY	3.6	7.8	12.1	1.9	6.9	6.1		5.5	14.7	18.2
M2 99 THY	3.2	20.5	10	2.5	6.1	6.5		5.7	26.6	16.5
M2 HX	0.5	2.1	2	0.5	0.9	1.5		1	3	3.5
M2 96 HX	4.5	9.6	1.9	6.1	1.5	3		10.6	11.1	4.9
M2 99 HX	2.1	9.6	1.9	2.4	1.1	3.3		4.5	10.7	5.2
M2 HT	0.6	4.1	1.9	0.5	0.5	1.3		1.1	4.6	3.2
M2 96 HT	1.5	5.8	3	1.2	0.5	2		2.7	6.3	5
M2 99 HT	0.9	13.8	3.9	0.5	0.4	1.8		1.4	14.2	5.7
Number of families	1
Number of comparisons per family	276
Alpha	0.05
Tukey's multiple comparisons test	Mean Diff.	95.00% CI of diff.	Below threshold?	Summary	Adjusted P Value
CTRL vs. 96	-32.03	-50.74 to -13.32	Yes	****	<0.0001	A-B
CTRL vs. 99	-25.4	-44.11 to -6.689	Yes	***	0.0008	A-C
CTRL vs. THY	0.3	-18.41 to 19.01	No	ns	>0.9999	A-D
CTRL vs. 96 THY	-1.267	-19.98 to 17.44	No	ns	>0.9999	A-E
CTRL vs. 99 THY	-1.633	-20.34 to 17.08	No	ns	>0.9999	A-F
CTRL vs. HX	0.03333	-18.68 to 18.74	No	ns	>0.9999	A-G
CTRL vs. 96 HX	-61.17	-79.88 to -42.46	Yes	****	<0.0001	A-H
CTRL vs. 99 HX	-59.07	-77.78 to -40.36	Yes	****	<0.0001	A-I
CTRL vs. HT	-0.06667	-18.78 to 18.64	No	ns	>0.9999	A-J
CTRL vs. 96 HT	-0.4333	-19.14 to 18.28	No	ns	>0.9999	A-K
CTRL vs. 99 HT	-1.867	-20.58 to 16.84	No	ns	>0.9999	A-L
CTRL vs. M2 CTRL	-0.5	-19.21 to 18.21	No	ns	>0.9999	A-M
CTRL vs. M2 96	-8.167	-26.88 to 10.54	No	ns	0.988	A-N
CTRL vs. M2 99	-12.13	-30.84 to 6.577	No	ns	0.6709	A-O
CTRL vs. M2 THY	0.1667	-18.54 to 18.88	No	ns	>0.9999	A-P
CTRL vs. M2 96 THY	-9.267	-27.98 to 9.444	No	ns	0.9546	A-Q
CTRL vs. M2 99 THY	-12.73	-31.44 to 5.977	No	ns	0.5847	A-R
CTRL vs. M2 HX	1.033	-17.68 to 19.74	No	ns	>0.9999	A-S
CTRL vs. M2 96 HX	-5.333	-24.04 to 13.38	No	ns	>0.9999	A-T
CTRL vs. M2 99 HX	-3.267	-21.98 to 15.44	No	ns	>0.9999	A-U
CTRL vs. M2 HT	0.5667	-18.14 to 19.28	No	ns	>0.9999	A-V
CTRL vs. M2 96 HT	-1.133	-19.84 to 17.58	No	ns	>0.9999	A-W
CTRL vs. M2 99 HT	-3.567	-22.28 to 15.14	No	ns	>0.9999	A-X
96 vs. 99	6.633	-12.08 to 25.34	No	ns	0.9992	B-C
96 vs. THY	32.33	13.62 to 51.04	Yes	****	<0.0001	B-D
96 vs. 96 THY	30.77	12.06 to 49.48	Yes	****	<0.0001	B-E
96 vs. 99 THY	30.4	11.69 to 49.11	Yes	****	<0.0001	B-F
96 vs. HX	32.07	13.36 to 50.78	Yes	****	<0.0001	B-G
96 vs. 96 HX	-29.13	-47.84 to -10.42	Yes	****	<0.0001	B-H
96 vs. 99 HX	-27.03	-45.74 to -8.323	Yes	***	0.0003	B-I
96 vs. HT	31.97	13.26 to 50.68	Yes	****	<0.0001	B-J
96 vs. 96 HT	31.6	12.89 to 50.31	Yes	****	<0.0001	B-K
96 vs. 99 HT	30.17	11.46 to 48.88	Yes	****	<0.0001	B-L
96 vs. M2 CTRL	31.53	12.82 to 50.24	Yes	****	<0.0001	B-M
96 vs. M2 96	23.87	5.156 to 42.58	Yes	**	0.0022	B-N
96 vs. M2 99	19.9	1.189 to 38.61	Yes	*	0.0257	B-O
96 vs. M2 THY	32.2	13.49 to 50.91	Yes	****	<0.0001	B-P
96 vs. M2 96 THY	22.77	4.056 to 41.48	Yes	**	0.0045	B-Q
96 vs. M2 99 THY	19.3	0.5895 to 38.01	Yes	*	0.0362	B-R
96 vs. M2 HX	33.07	14.36 to 51.78	Yes	****	<0.0001	B-S
96 vs. M2 96 HX	26.7	7.989 to 45.41	Yes	***	0.0003	B-T
96 vs. M2 99 HX	28.77	10.06 to 47.48	Yes	****	<0.0001	B-U
96 vs. M2 HT	32.6	13.89 to 51.31	Yes	****	<0.0001	B-V
96 vs. M2 96 HT	30.9	12.19 to 49.61	Yes	****	<0.0001	B-W
96 vs. M2 99 HT	28.47	9.756 to 47.18	Yes	****	<0.0001	B-X
99 vs. THY	25.7	6.989 to 44.41	Yes	***	0.0006	C-D
99 vs. 96 THY	24.13	5.423 to 42.84	Yes	**	0.0018	C-E
99 vs. 99 THY	23.77	5.056 to 42.48	Yes	**	0.0023	C-F
99 vs. HX	25.43	6.723 to 44.14	Yes	***	0.0008	C-G
99 vs. 96 HX	-35.77	-54.48 to -17.06	Yes	****	<0.0001	C-H
99 vs. 99 HX	-33.67	-52.38 to -14.96	Yes	****	<0.0001	C-I
99 vs. HT	25.33	6.623 to 44.04	Yes	***	0.0008	C-J
99 vs. 96 HT	24.97	6.256 to 43.68	Yes	**	0.0011	C-K
99 vs. 99 HT	23.53	4.823 to 42.24	Yes	**	0.0027	C-L
99 vs. M2 CTRL	24.9	6.189 to 43.61	Yes	**	0.0011	C-M
99 vs. M2 96	17.23	-1.477 to 35.94	No	ns	0.107	C-N
99 vs. M2 99	13.27	-5.444 to 31.98	No	ns	0.5075	C-O
99 vs. M2 THY	25.57	6.856 to 44.28	Yes	***	0.0007	C-P
99 vs. M2 96 THY	16.13	-2.577 to 34.84	No	ns	0.1783	C-Q
99 vs. M2 99 THY	12.67	-6.044 to 31.38	No	ns	0.5944	C-R
99 vs. M2 HX	26.43	7.723 to 45.14	Yes	***	0.0004	C-S
99 vs. M2 96 HX	20.07	1.356 to 38.78	Yes	*	0.0234	C-T
99 vs. M2 99 HX	22.13	3.423 to 40.84	Yes	**	0.0067	C-U
99 vs. M2 HT	25.97	7.256 to 44.68	Yes	***	0.0005	C-V
99 vs. M2 96 HT	24.27	5.556 to 42.98	Yes	**	0.0017	C-W
99 vs. M2 99 HT	21.83	3.123 to 40.54	Yes	**	0.0081	C-X
THY vs. 96 THY	-1.567	-20.28 to 17.14	No	ns	>0.9999	D-E
THY vs. 99 THY	-1.933	-20.64 to 16.78	No	ns	>0.9999	D-F
THY vs. HX	-0.2667	-18.98 to 18.44	No	ns	>0.9999	D-G
THY vs. 96 HX	-61.47	-80.18 to -42.76	Yes	****	<0.0001	D-H
THY vs. 99 HX	-59.37	-78.08 to -40.66	Yes	****	<0.0001	D-I
THY vs. HT	-0.3667	-19.08 to 18.34	No	ns	>0.9999	D-J
THY vs. 96 HT	-0.7333	-19.44 to 17.98	No	ns	>0.9999	D-K
THY vs. 99 HT	-2.167	-20.88 to 16.54	No	ns	>0.9999	D-L
THY vs. M2 CTRL	-0.8	-19.51 to 17.91	No	ns	>0.9999	D-M
THY vs. M2 96	-8.467	-27.18 to 10.24	No	ns	0.982	D-N
THY vs. M2 99	-12.43	-31.14 to 6.277	No	ns	0.6281	D-O
THY vs. M2 THY	-0.1333	-18.84 to 18.58	No	ns	>0.9999	D-P
THY vs. M2 96 THY	-9.567	-28.28 to 9.144	No	ns	0.939	D-Q
THY vs. M2 99 THY	-13.03	-31.74 to 5.677	No	ns	0.5411	D-R
THY vs. M2 HX	0.7333	-17.98 to 19.44	No	ns	>0.9999	D-S
THY vs. M2 96 HX	-5.633	-24.34 to 13.08	No	ns	>0.9999	D-T
THY vs. M2 99 HX	-3.567	-22.28 to 15.14	No	ns	>0.9999	D-U
THY vs. M2 HT	0.2667	-18.44 to 18.98	No	ns	>0.9999	D-V
THY vs. M2 96 HT	-1.433	-20.14 to 17.28	No	ns	>0.9999	D-W
THY vs. M2 99 HT	-3.867	-22.58 to 14.84	No	ns	>0.9999	D-X
96 THY vs. 99 THY	-0.3667	-19.08 to 18.34	No	ns	>0.9999	E-F
96 THY vs. HX	1.3	-17.41 to 20.01	No	ns	>0.9999	E-G
96 THY vs. 96 HX	-59.9	-78.61 to -41.19	Yes	****	<0.0001	E-H
96 THY vs. 99 HX	-57.8	-76.51 to -39.09	Yes	****	<0.0001	E-I
96 THY vs. HT	1.2	-17.51 to 19.91	No	ns	>0.9999	E-J
96 THY vs. 96 HT	0.8333	-17.88 to 19.54	No	ns	>0.9999	E-K
96 THY vs. 99 HT	-0.6	-19.31 to 18.11	No	ns	>0.9999	E-L
96 THY vs. M2 CTRL	0.7667	-17.94 to 19.48	No	ns	>0.9999	E-M
96 THY vs. M2 96	-6.9	-25.61 to 11.81	No	ns	0.9986	E-N
96 THY vs. M2 99	-10.87	-29.58 to 7.844	No	ns	0.8312	E-O
96 THY vs. M2 THY	1.433	-17.28 to 20.14	No	ns	>0.9999	E-P
96 THY vs. M2 96 THY	-8	-26.71 to 10.71	No	ns	0.9906	E-Q
96 THY vs. M2 99 THY	-11.47	-30.18 to 7.244	No	ns	0.7605	E-R
96 THY vs. M2 HX	2.3	-16.41 to 21.01	No	ns	>0.9999	E-S
96 THY vs. M2 96 HX	-4.067	-22.78 to 14.64	No	ns	>0.9999	E-T
96 THY vs. M2 99 HX	-2	-20.71 to 16.71	No	ns	>0.9999	E-U
96 THY vs. M2 HT	1.833	-16.88 to 20.54	No	ns	>0.9999	E-V
96 THY vs. M2 96 HT	0.1333	-18.58 to 18.84	No	ns	>0.9999	E-W
96 THY vs. M2 99 HT	-2.3	-21.01 to 16.41	No	ns	>0.9999	E-X
99 THY vs. HX	1.667	-17.04 to 20.38	No	ns	>0.9999	F-G
99 THY vs. 96 HX	-59.53	-78.24 to -40.82	Yes	****	<0.0001	F-H
99 THY vs. 99 HX	-57.43	-76.14 to -38.72	Yes	****	<0.0001	F-I
99 THY vs. HT	1.567	-17.14 to 20.28	No	ns	>0.9999	F-J
99 THY vs. 96 HT	1.2	-17.51 to 19.91	No	ns	>0.9999	F-K
99 THY vs. 99 HT	-0.2333	-18.94 to 18.48	No	ns	>0.9999	F-L
99 THY vs. M2 CTRL	1.133	-17.58 to 19.84	No	ns	>0.9999	F-M
99 THY vs. M2 96	-6.533	-25.24 to 12.18	No	ns	0.9994	F-N
99 THY vs. M2 99	-10.5	-29.21 to 8.211	No	ns	0.8683	F-O
99 THY vs. M2 THY	1.8	-16.91 to 20.51	No	ns	>0.9999	F-P
99 THY vs. M2 96 THY	-7.633	-26.34 to 11.08	No	ns	0.9947	F-Q
99 THY vs. M2 99 THY	-11.1	-29.81 to 7.611	No	ns	0.8051	F-R
99 THY vs. M2 HX	2.667	-16.04 to 21.38	No	ns	>0.9999	F-S
99 THY vs. M2 96 HX	-3.7	-22.41 to 15.01	No	ns	>0.9999	F-T
99 THY vs. M2 99 HX	-1.633	-20.34 to 17.08	No	ns	>0.9999	F-U
99 THY vs. M2 HT	2.2	-16.51 to 20.91	No	ns	>0.9999	F-V
99 THY vs. M2 96 HT	0.5	-18.21 to 19.21	No	ns	>0.9999	F-W
99 THY vs. M2 99 HT	-1.933	-20.64 to 16.78	No	ns	>0.9999	F-X
HX vs. 96 HX	-61.2	-79.91 to -42.49	Yes	****	<0.0001	G-H
HX vs. 99 HX	-59.1	-77.81 to -40.39	Yes	****	<0.0001	G-I
HX vs. HT	-0.1	-18.81 to 18.61	No	ns	>0.9999	G-J
HX vs. 96 HT	-0.4667	-19.18 to 18.24	No	ns	>0.9999	G-K
HX vs. 99 HT	-1.9	-20.61 to 16.81	No	ns	>0.9999	G-L
HX vs. M2 CTRL	-0.5333	-19.24 to 18.18	No	ns	>0.9999	G-M
HX vs. M2 96	-8.2	-26.91 to 10.51	No	ns	0.9874	G-N
HX vs. M2 99	-12.17	-30.88 to 6.544	No	ns	0.6662	G-O
HX vs. M2 THY	0.1333	-18.58 to 18.84	No	ns	>0.9999	G-P
HX vs. M2 96 THY	-9.3	-28.01 to 9.411	No	ns	0.953	G-Q
HX vs. M2 99 THY	-12.77	-31.48 to 5.944	No	ns	0.5798	G-R
HX vs. M2 HX	1	-17.71 to 19.71	No	ns	>0.9999	G-S
HX vs. M2 96 HX	-5.367	-24.08 to 13.34	No	ns	>0.9999	G-T
HX vs. M2 99 HX	-3.3	-22.01 to 15.41	No	ns	>0.9999	G-U
HX vs. M2 HT	0.5333	-18.18 to 19.24	No	ns	>0.9999	G-V
HX vs. M2 96 HT	-1.167	-19.88 to 17.54	No	ns	>0.9999	G-W
HX vs. M2 99 HT	-3.6	-22.31 to 15.11	No	ns	>0.9999	G-X
96 HX vs. 99 HX	2.1	-16.61 to 20.81	No	ns	>0.9999	H-I
96 HX vs. HT	61.1	42.39 to 79.81	Yes	****	<0.0001	H-J
96 HX vs. 96 HT	60.73	42.02 to 79.44	Yes	****	<0.0001	H-K
96 HX vs. 99 HT	59.3	40.59 to 78.01	Yes	****	<0.0001	H-L
96 HX vs. M2 CTRL	60.67	41.96 to 79.38	Yes	****	<0.0001	H-M
96 HX vs. M2 96	53	34.29 to 71.71	Yes	****	<0.0001	H-N
96 HX vs. M2 99	49.03	30.32 to 67.74	Yes	****	<0.0001	H-O
96 HX vs. M2 THY	61.33	42.62 to 80.04	Yes	****	<0.0001	H-P
96 HX vs. M2 96 THY	51.9	33.19 to 70.61	Yes	****	<0.0001	H-Q
96 HX vs. M2 99 THY	48.43	29.72 to 67.14	Yes	****	<0.0001	H-R
96 HX vs. M2 HX	62.2	43.49 to 80.91	Yes	****	<0.0001	H-S
96 HX vs. M2 96 HX	55.83	37.12 to 74.54	Yes	****	<0.0001	H-T
96 HX vs. M2 99 HX	57.9	39.19 to 76.61	Yes	****	<0.0001	H-U
96 HX vs. M2 HT	61.73	43.02 to 80.44	Yes	****	<0.0001	H-V
96 HX vs. M2 96 HT	60.03	41.32 to 78.74	Yes	****	<0.0001	H-W
96 HX vs. M2 99 HT	57.6	38.89 to 76.31	Yes	****	<0.0001	H-X
99 HX vs. HT	59	40.29 to 77.71	Yes	****	<0.0001	I-J
99 HX vs. 96 HT	58.63	39.92 to 77.34	Yes	****	<0.0001	I-K
99 HX vs. 99 HT	57.2	38.49 to 75.91	Yes	****	<0.0001	I-L
99 HX vs. M2 CTRL	58.57	39.86 to 77.28	Yes	****	<0.0001	I-M
99 HX vs. M2 96	50.9	32.19 to 69.61	Yes	****	<0.0001	I-N
99 HX vs. M2 99	46.93	28.22 to 65.64	Yes	****	<0.0001	I-O
99 HX vs. M2 THY	59.23	40.52 to 77.94	Yes	****	<0.0001	I-P
99 HX vs. M2 96 THY	49.8	31.09 to 68.51	Yes	****	<0.0001	I-Q
99 HX vs. M2 99 THY	46.33	27.62 to 65.04	Yes	****	<0.0001	I-R
99 HX vs. M2 HX	60.1	41.39 to 78.81	Yes	****	<0.0001	I-S
99 HX vs. M2 96 HX	53.73	35.02 to 72.44	Yes	****	<0.0001	I-T
99 HX vs. M2 99 HX	55.8	37.09 to 74.51	Yes	****	<0.0001	I-U
99 HX vs. M2 HT	59.63	40.92 to 78.34	Yes	****	<0.0001	I-V
99 HX vs. M2 96 HT	57.93	39.22 to 76.64	Yes	****	<0.0001	I-W
99 HX vs. M2 99 HT	55.5	36.79 to 74.21	Yes	****	<0.0001	I-X
HT vs. 96 HT	-0.3667	-19.08 to 18.34	No	ns	>0.9999	J-K
HT vs. 99 HT	-1.8	-20.51 to 16.91	No	ns	>0.9999	J-L
HT vs. M2 CTRL	-0.4333	-19.14 to 18.28	No	ns	>0.9999	J-M
HT vs. M2 96	-8.1	-26.81 to 10.61	No	ns	0.9891	J-N
HT vs. M2 99	-12.07	-30.78 to 6.644	No	ns	0.6802	J-O
HT vs. M2 THY	0.2333	-18.48 to 18.94	No	ns	>0.9999	J-P
HT vs. M2 96 THY	-9.2	-27.91 to 9.511	No	ns	0.9576	J-Q
HT vs. M2 99 THY	-12.67	-31.38 to 6.044	No	ns	0.5944	J-R
HT vs. M2 HX	1.1	-17.61 to 19.81	No	ns	>0.9999	J-S
HT vs. M2 96 HX	-5.267	-23.98 to 13.44	No	ns	>0.9999	J-T
HT vs. M2 99 HX	-3.2	-21.91 to 15.51	No	ns	>0.9999	J-U
HT vs. M2 HT	0.6333	-18.08 to 19.34	No	ns	>0.9999	J-V
HT vs. M2 96 HT	-1.067	-19.78 to 17.64	No	ns	>0.9999	J-W
HT vs. M2 99 HT	-3.5	-22.21 to 15.21	No	ns	>0.9999	J-X
96 HT vs. 99 HT	-1.433	-20.14 to 17.28	No	ns	>0.9999	K-L
96 HT vs. M2 CTRL	-0.06667	-18.78 to 18.64	No	ns	>0.9999	K-M
96 HT vs. M2 96	-7.733	-26.44 to 10.98	No	ns	0.9937	K-N
96 HT vs. M2 99	-11.7	-30.41 to 7.011	No	ns	0.7302	K-O
96 HT vs. M2 THY	0.6	-18.11 to 19.31	No	ns	>0.9999	K-P
96 HT vs. M2 96 THY	-8.833	-27.54 to 9.877	No	ns	0.9718	K-Q
96 HT vs. M2 99 THY	-12.3	-31.01 to 6.411	No	ns	0.6472	K-R
96 HT vs. M2 HX	1.467	-17.24 to 20.18	No	ns	>0.9999	K-S
96 HT vs. M2 96 HX	-4.9	-23.61 to 13.81	No	ns	>0.9999	K-T
96 HT vs. M2 99 HX	-2.833	-21.54 to 15.88	No	ns	>0.9999	K-U
96 HT vs. M2 HT	1	-17.71 to 19.71	No	ns	>0.9999	K-V
96 HT vs. M2 96 HT	-0.7	-19.41 to 18.01	No	ns	>0.9999	K-W
96 HT vs. M2 99 HT	-3.133	-21.84 to 15.58	No	ns	>0.9999	K-X
99 HT vs. M2 CTRL	1.367	-17.34 to 20.08	No	ns	>0.9999	L-M
99 HT vs. M2 96	-6.3	-25.01 to 12.41	No	ns	0.9996	L-N
99 HT vs. M2 99	-10.27	-28.98 to 8.444	No	ns	0.8892	L-O
99 HT vs. M2 THY	2.033	-16.68 to 20.74	No	ns	>0.9999	L-P
99 HT vs. M2 96 THY	-7.4	-26.11 to 11.31	No	ns	0.9964	L-Q
99 HT vs. M2 99 THY	-10.87	-29.58 to 7.844	No	ns	0.8312	L-R
99 HT vs. M2 HX	2.9	-15.81 to 21.61	No	ns	>0.9999	L-S
99 HT vs. M2 96 HX	-3.467	-22.18 to 15.24	No	ns	>0.9999	L-T
99 HT vs. M2 99 HX	-1.4	-20.11 to 17.31	No	ns	>0.9999	L-U
99 HT vs. M2 HT	2.433	-16.28 to 21.14	No	ns	>0.9999	L-V
99 HT vs. M2 96 HT	0.7333	-17.98 to 19.44	No	ns	>0.9999	L-W
99 HT vs. M2 99 HT	-1.7	-20.41 to 17.01	No	ns	>0.9999	L-X
M2 CTRL vs. M2 96	-7.667	-26.38 to 11.04	No	ns	0.9944	M-N
M2 CTRL vs. M2 99	-11.63	-30.34 to 7.077	No	ns	0.739	M-O
M2 CTRL vs. M2 THY	0.6667	-18.04 to 19.38	No	ns	>0.9999	M-P
M2 CTRL vs. M2 96 THY	-8.767	-27.48 to 9.944	No	ns	0.9739	M-Q
M2 CTRL vs. M2 99 THY	-12.23	-30.94 to 6.477	No	ns	0.6567	M-R
M2 CTRL vs. M2 HX	1.533	-17.18 to 20.24	No	ns	>0.9999	M-S
M2 CTRL vs. M2 96 HX	-4.833	-23.54 to 13.88	No	ns	>0.9999	M-T
M2 CTRL vs. M2 99 HX	-2.767	-21.48 to 15.94	No	ns	>0.9999	M-U
M2 CTRL vs. M2 HT	1.067	-17.64 to 19.78	No	ns	>0.9999	M-V
M2 CTRL vs. M2 96 HT	-0.6333	-19.34 to 18.08	No	ns	>0.9999	M-W
M2 CTRL vs. M2 99 HT	-3.067	-21.78 to 15.64	No	ns	>0.9999	M-X
M2 96 vs. M2 99	-3.967	-22.68 to 14.74	No	ns	>0.9999	N-O
M2 96 vs. M2 THY	8.333	-10.38 to 27.04	No	ns	0.9849	N-P
M2 96 vs. M2 96 THY	-1.1	-19.81 to 17.61	No	ns	>0.9999	N-Q
M2 96 vs. M2 99 THY	-4.567	-23.28 to 14.14	No	ns	>0.9999	N-R
M2 96 vs. M2 HX	9.2	-9.511 to 27.91	No	ns	0.9576	N-S
M2 96 vs. M2 96 HX	2.833	-15.88 to 21.54	No	ns	>0.9999	N-T
M2 96 vs. M2 99 HX	4.9	-13.81 to 23.61	No	ns	>0.9999	N-U
M2 96 vs. M2 HT	8.733	-9.977 to 27.44	No	ns	0.9749	N-V
M2 96 vs. M2 96 HT	7.033	-11.68 to 25.74	No	ns	0.9982	N-W
M2 96 vs. M2 99 HT	4.6	-14.11 to 23.31	No	ns	>0.9999	N-X
M2 99 vs. M2 THY	12.3	-6.411 to 31.01	No	ns	0.6472	O-P
M2 99 vs. M2 96 THY	2.867	-15.84 to 21.58	No	ns	>0.9999	O-Q
M2 99 vs. M2 99 THY	-0.6	-19.31 to 18.11	No	ns	>0.9999	O-R
M2 99 vs. M2 HX	13.17	-5.544 to 31.88	No	ns	0.5219	O-S
M2 99 vs. M2 96 HX	6.8	-11.91 to 25.51	No	ns	0.9989	O-T
M2 99 vs. M2 99 HX	8.867	-9.844 to 27.58	No	ns	0.9706	O-U
M2 99 vs. M2 HT	12.7	-6.011 to 31.41	No	ns	0.5895	O-V
M2 99 vs. M2 96 HT	11	-7.711 to 29.71	No	ns	0.8165	O-W
M2 99 vs. M2 99 HT	8.567	-10.14 to 27.28	No	ns	0.9796	O-X
M2 THY vs. M2 96 THY	-9.433	-28.14 to 9.277	No	ns	0.9463	P-Q
M2 THY vs. M2 99 THY	-12.9	-31.61 to 5.811	No	ns	0.5605	P-R
M2 THY vs. M2 HX	0.8667	-17.84 to 19.58	No	ns	>0.9999	P-S
M2 THY vs. M2 96 HX	-5.5	-24.21 to 13.21	No	ns	>0.9999	P-T
M2 THY vs. M2 99 HX	-3.433	-22.14 to 15.28	No	ns	>0.9999	P-U
M2 THY vs. M2 HT	0.4	-18.31 to 19.11	No	ns	>0.9999	P-V
M2 THY vs. M2 96 HT	-1.3	-20.01 to 17.41	No	ns	>0.9999	P-W
M2 THY vs. M2 99 HT	-3.733	-22.44 to 14.98	No	ns	>0.9999	P-X
M2 96 THY vs. M2 99 THY	-3.467	-22.18 to 15.24	No	ns	>0.9999	Q-R
M2 96 THY vs. M2 HX	10.3	-8.411 to 29.01	No	ns	0.8863	Q-S
M2 96 THY vs. M2 96 HX	3.933	-14.78 to 22.64	No	ns	>0.9999	Q-T
M2 96 THY vs. M2 99 HX	6	-12.71 to 24.71	No	ns	0.9998	Q-U
M2 96 THY vs. M2 HT	9.833	-8.877 to 28.54	No	ns	0.9223	Q-V
M2 96 THY vs. M2 96 HT	8.133	-10.58 to 26.84	No	ns	0.9886	Q-W
M2 96 THY vs. M2 99 HT	5.7	-13.01 to 24.41	No	ns	>0.9999	Q-X
M2 99 THY vs. M2 HX	13.77	-4.944 to 32.48	No	ns	0.4373	R-S
M2 99 THY vs. M2 96 HX	7.4	-11.31 to 26.11	No	ns	0.9964	R-T
M2 99 THY vs. M2 99 HX	9.467	-9.244 to 28.18	No	ns	0.9445	R-U
M2 99 THY vs. M2 HT	13.3	-5.411 to 32.01	No	ns	0.5027	R-V
M2 99 THY vs. M2 96 HT	11.6	-7.111 to 30.31	No	ns	0.7434	R-W
M2 99 THY vs. M2 99 HT	9.167	-9.544 to 27.88	No	ns	0.9591	R-X
M2 HX vs. M2 96 HX	-6.367	-25.08 to 12.34	No	ns	0.9996	S-T
M2 HX vs. M2 99 HX	-4.3	-23.01 to 14.41	No	ns	>0.9999	S-U
M2 HX vs. M2 HT	-0.4667	-19.18 to 18.24	No	ns	>0.9999	S-V
M2 HX vs. M2 96 HT	-2.167	-20.88 to 16.54	No	ns	>0.9999	S-W
M2 HX vs. M2 99 HT	-4.6	-23.31 to 14.11	No	ns	>0.9999	S-X
M2 96 HX vs. M2 99 HX	2.067	-16.64 to 20.78	No	ns	>0.9999	T-U
M2 96 HX vs. M2 HT	5.9	-12.81 to 24.61	No	ns	0.9999	T-V
M2 96 HX vs. M2 96 HT	4.2	-14.51 to 22.91	No	ns	>0.9999	T-W
M2 96 HX vs. M2 99 HT	1.767	-16.94 to 20.48	No	ns	>0.9999	T-X
M2 99 HX vs. M2 HT	3.833	-14.88 to 22.54	No	ns	>0.9999	U-V
M2 99 HX vs. M2 96 HT	2.133	-16.58 to 20.84	No	ns	>0.9999	U-W
M2 99 HX vs. M2 99 HT	-0.3	-19.01 to 18.41	No	ns	>0.9999	U-X
M2 HT vs. M2 96 HT	-1.7	-20.41 to 17.01	No	ns	>0.9999	V-W
M2 HT vs. M2 99 HT	-4.133	-22.84 to 14.58	No	ns	>0.9999	V-X
M2 96 HT vs. M2 99 HT	-2.433	-21.14 to 16.28	No	ns	>0.9999	W-X
Test details	Mean 1	Mean 2	Mean Diff.	SE of diff.	n1	n2	q	DF
CTRL vs. 96	3.533	35.57	-32.03	4.854	3	3	9.332	48
CTRL vs. 99	3.533	28.93	-25.4	4.854	3	3	7.4	48
CTRL vs. THY	3.533	3.233	0.3	4.854	3	3	0.0874	48
CTRL vs. 96 THY	3.533	4.8	-1.267	4.854	3	3	0.369	48
CTRL vs. 99 THY	3.533	5.167	-1.633	4.854	3	3	0.4758	48
CTRL vs. HX	3.533	3.5	0.03333	4.854	3	3	0.009711	48
CTRL vs. 96 HX	3.533	64.7	-61.17	4.854	3	3	17.82	48
CTRL vs. 99 HX	3.533	62.6	-59.07	4.854	3	3	17.21	48
CTRL vs. HT	3.533	3.6	-0.06667	4.854	3	3	0.01942	48
CTRL vs. 96 HT	3.533	3.967	-0.4333	4.854	3	3	0.1262	48
CTRL vs. 99 HT	3.533	5.4	-1.867	4.854	3	3	0.5438	48
CTRL vs. M2 CTRL	3.533	4.033	-0.5	4.854	3	3	0.1457	48
CTRL vs. M2 96	3.533	11.7	-8.167	4.854	3	3	2.379	48
CTRL vs. M2 99	3.533	15.67	-12.13	4.854	3	3	3.535	48
CTRL vs. M2 THY	3.533	3.367	0.1667	4.854	3	3	0.04856	48
CTRL vs. M2 96 THY	3.533	12.8	-9.267	4.854	3	3	2.7	48
CTRL vs. M2 99 THY	3.533	16.27	-12.73	4.854	3	3	3.71	48
CTRL vs. M2 HX	3.533	2.5	1.033	4.854	3	3	0.301	48
CTRL vs. M2 96 HX	3.533	8.867	-5.333	4.854	3	3	1.554	48
CTRL vs. M2 99 HX	3.533	6.8	-3.267	4.854	3	3	0.9517	48
CTRL vs. M2 HT	3.533	2.967	0.5667	4.854	3	3	0.1651	48
CTRL vs. M2 96 HT	3.533	4.667	-1.133	4.854	3	3	0.3302	48
CTRL vs. M2 99 HT	3.533	7.1	-3.567	4.854	3	3	1.039	48
96 vs. 99	35.57	28.93	6.633	4.854	3	3	1.933	48
96 vs. THY	35.57	3.233	32.33	4.854	3	3	9.42	48
96 vs. 96 THY	35.57	4.8	30.77	4.854	3	3	8.963	48
96 vs. 99 THY	35.57	5.167	30.4	4.854	3	3	8.857	48
96 vs. HX	35.57	3.5	32.07	4.854	3	3	9.342	48
96 vs. 96 HX	35.57	64.7	-29.13	4.854	3	3	8.488	48
96 vs. 99 HX	35.57	62.6	-27.03	4.854	3	3	7.876	48
96 vs. HT	35.57	3.6	31.97	4.854	3	3	9.313	48
96 vs. 96 HT	35.57	3.967	31.6	4.854	3	3	9.206	48
96 vs. 99 HT	35.57	5.4	30.17	4.854	3	3	8.789	48
96 vs. M2 CTRL	35.57	4.033	31.53	4.854	3	3	9.187	48
96 vs. M2 96	35.57	11.7	23.87	4.854	3	3	6.953	48
96 vs. M2 99	35.57	15.67	19.9	4.854	3	3	5.798	48
96 vs. M2 THY	35.57	3.367	32.2	4.854	3	3	9.381	48
96 vs. M2 96 THY	35.57	12.8	22.77	4.854	3	3	6.633	48
96 vs. M2 99 THY	35.57	16.27	19.3	4.854	3	3	5.623	48
96 vs. M2 HX	35.57	2.5	33.07	4.854	3	3	9.633	48
96 vs. M2 96 HX	35.57	8.867	26.7	4.854	3	3	7.779	48
96 vs. M2 99 HX	35.57	6.8	28.77	4.854	3	3	8.381	48
96 vs. M2 HT	35.57	2.967	32.6	4.854	3	3	9.497	48
96 vs. M2 96 HT	35.57	4.667	30.9	4.854	3	3	9.002	48
96 vs. M2 99 HT	35.57	7.1	28.47	4.854	3	3	8.293	48
99 vs. THY	28.93	3.233	25.7	4.854	3	3	7.487	48
99 vs. 96 THY	28.93	4.8	24.13	4.854	3	3	7.031	48
99 vs. 99 THY	28.93	5.167	23.77	4.854	3	3	6.924	48
99 vs. HX	28.93	3.5	25.43	4.854	3	3	7.41	48
99 vs. 96 HX	28.93	64.7	-35.77	4.854	3	3	10.42	48
99 vs. 99 HX	28.93	62.6	-33.67	4.854	3	3	9.808	48
99 vs. HT	28.93	3.6	25.33	4.854	3	3	7.38	48
99 vs. 96 HT	28.93	3.967	24.97	4.854	3	3	7.274	48
99 vs. 99 HT	28.93	5.4	23.53	4.854	3	3	6.856	48
99 vs. M2 CTRL	28.93	4.033	24.9	4.854	3	3	7.254	48
99 vs. M2 96	28.93	11.7	17.23	4.854	3	3	5.021	48
99 vs. M2 99	28.93	15.67	13.27	4.854	3	3	3.865	48
99 vs. M2 THY	28.93	3.367	25.57	4.854	3	3	7.448	48
99 vs. M2 96 THY	28.93	12.8	16.13	4.854	3	3	4.7	48
99 vs. M2 99 THY	28.93	16.27	12.67	4.854	3	3	3.69	48
99 vs. M2 HX	28.93	2.5	26.43	4.854	3	3	7.701	48
99 vs. M2 96 HX	28.93	8.867	20.07	4.854	3	3	5.846	48
99 vs. M2 99 HX	28.93	6.8	22.13	4.854	3	3	6.448	48
99 vs. M2 HT	28.93	2.967	25.97	4.854	3	3	7.565	48
99 vs. M2 96 HT	28.93	4.667	24.27	4.854	3	3	7.07	48
99 vs. M2 99 HT	28.93	7.1	21.83	4.854	3	3	6.361	48
THY vs. 96 THY	3.233	4.8	-1.567	4.854	3	3	0.4564	48
THY vs. 99 THY	3.233	5.167	-1.933	4.854	3	3	0.5632	48
THY vs. HX	3.233	3.5	-0.2667	4.854	3	3	0.07769	48
THY vs. 96 HX	3.233	64.7	-61.47	4.854	3	3	17.91	48
THY vs. 99 HX	3.233	62.6	-59.37	4.854	3	3	17.3	48
THY vs. HT	3.233	3.6	-0.3667	4.854	3	3	0.1068	48
THY vs. 96 HT	3.233	3.967	-0.7333	4.854	3	3	0.2136	48
THY vs. 99 HT	3.233	5.4	-2.167	4.854	3	3	0.6312	48
THY vs. M2 CTRL	3.233	4.033	-0.8	4.854	3	3	0.2331	48
THY vs. M2 96	3.233	11.7	-8.467	4.854	3	3	2.467	48
THY vs. M2 99	3.233	15.67	-12.43	4.854	3	3	3.622	48
THY vs. M2 THY	3.233	3.367	-0.1333	4.854	3	3	0.03884	48
THY vs. M2 96 THY	3.233	12.8	-9.567	4.854	3	3	2.787	48
THY vs. M2 99 THY	3.233	16.27	-13.03	4.854	3	3	3.797	48
THY vs. M2 HX	3.233	2.5	0.7333	4.854	3	3	0.2136	48
THY vs. M2 96 HX	3.233	8.867	-5.633	4.854	3	3	1.641	48
THY vs. M2 99 HX	3.233	6.8	-3.567	4.854	3	3	1.039	48
THY vs. M2 HT	3.233	2.967	0.2667	4.854	3	3	0.07769	48
THY vs. M2 96 HT	3.233	4.667	-1.433	4.854	3	3	0.4176	48
THY vs. M2 99 HT	3.233	7.1	-3.867	4.854	3	3	1.126	48
96 THY vs. 99 THY	4.8	5.167	-0.3667	4.854	3	3	0.1068	48
96 THY vs. HX	4.8	3.5	1.3	4.854	3	3	0.3787	48
96 THY vs. 96 HX	4.8	64.7	-59.9	4.854	3	3	17.45	48
96 THY vs. 99 HX	4.8	62.6	-57.8	4.854	3	3	16.84	48
96 THY vs. HT	4.8	3.6	1.2	4.854	3	3	0.3496	48
96 THY vs. 96 HT	4.8	3.967	0.8333	4.854	3	3	0.2428	48
96 THY vs. 99 HT	4.8	5.4	-0.6	4.854	3	3	0.1748	48
96 THY vs. M2 CTRL	4.8	4.033	0.7667	4.854	3	3	0.2234	48
96 THY vs. M2 96	4.8	11.7	-6.9	4.854	3	3	2.01	48
96 THY vs. M2 99	4.8	15.67	-10.87	4.854	3	3	3.166	48
96 THY vs. M2 THY	4.8	3.367	1.433	4.854	3	3	0.4176	48
96 THY vs. M2 96 THY	4.8	12.8	-8	4.854	3	3	2.331	48
96 THY vs. M2 99 THY	4.8	16.27	-11.47	4.854	3	3	3.341	48
96 THY vs. M2 HX	4.8	2.5	2.3	4.854	3	3	0.6701	48
96 THY vs. M2 96 HX	4.8	8.867	-4.067	4.854	3	3	1.185	48
96 THY vs. M2 99 HX	4.8	6.8	-2	4.854	3	3	0.5827	48
96 THY vs. M2 HT	4.8	2.967	1.833	4.854	3	3	0.5341	48
96 THY vs. M2 96 HT	4.8	4.667	0.1333	4.854	3	3	0.03884	48
96 THY vs. M2 99 HT	4.8	7.1	-2.3	4.854	3	3	0.6701	48
99 THY vs. HX	5.167	3.5	1.667	4.854	3	3	0.4856	48
99 THY vs. 96 HX	5.167	64.7	-59.53	4.854	3	3	17.34	48
99 THY vs. 99 HX	5.167	62.6	-57.43	4.854	3	3	16.73	48
99 THY vs. HT	5.167	3.6	1.567	4.854	3	3	0.4564	48
99 THY vs. 96 HT	5.167	3.967	1.2	4.854	3	3	0.3496	48
99 THY vs. 99 HT	5.167	5.4	-0.2333	4.854	3	3	0.06798	48
99 THY vs. M2 CTRL	5.167	4.033	1.133	4.854	3	3	0.3302	48
99 THY vs. M2 96	5.167	11.7	-6.533	4.854	3	3	1.903	48
99 THY vs. M2 99	5.167	15.67	-10.5	4.854	3	3	3.059	48
99 THY vs. M2 THY	5.167	3.367	1.8	4.854	3	3	0.5244	48
99 THY vs. M2 96 THY	5.167	12.8	-7.633	4.854	3	3	2.224	48
99 THY vs. M2 99 THY	5.167	16.27	-11.1	4.854	3	3	3.234	48
99 THY vs. M2 HX	5.167	2.5	2.667	4.854	3	3	0.7769	48
99 THY vs. M2 96 HX	5.167	8.867	-3.7	4.854	3	3	1.078	48
99 THY vs. M2 99 HX	5.167	6.8	-1.633	4.854	3	3	0.4758	48
99 THY vs. M2 HT	5.167	2.967	2.2	4.854	3	3	0.6409	48
99 THY vs. M2 96 HT	5.167	4.667	0.5	4.854	3	3	0.1457	48
99 THY vs. M2 99 HT	5.167	7.1	-1.933	4.854	3	3	0.5632	48
HX vs. 96 HX	3.5	64.7	-61.2	4.854	3	3	17.83	48
HX vs. 99 HX	3.5	62.6	-59.1	4.854	3	3	17.22	48
HX vs. HT	3.5	3.6	-0.1	4.854	3	3	0.02913	48
HX vs. 96 HT	3.5	3.967	-0.4667	4.854	3	3	0.136	48
HX vs. 99 HT	3.5	5.4	-1.9	4.854	3	3	0.5535	48
HX vs. M2 CTRL	3.5	4.033	-0.5333	4.854	3	3	0.1554	48
HX vs. M2 96	3.5	11.7	-8.2	4.854	3	3	2.389	48
HX vs. M2 99	3.5	15.67	-12.17	4.854	3	3	3.545	48
HX vs. M2 THY	3.5	3.367	0.1333	4.854	3	3	0.03884	48
HX vs. M2 96 THY	3.5	12.8	-9.3	4.854	3	3	2.709	48
HX vs. M2 99 THY	3.5	16.27	-12.77	4.854	3	3	3.719	48
HX vs. M2 HX	3.5	2.5	1	4.854	3	3	0.2913	48
HX vs. M2 96 HX	3.5	8.867	-5.367	4.854	3	3	1.563	48
HX vs. M2 99 HX	3.5	6.8	-3.3	4.854	3	3	0.9614	48
HX vs. M2 HT	3.5	2.967	0.5333	4.854	3	3	0.1554	48
HX vs. M2 96 HT	3.5	4.667	-1.167	4.854	3	3	0.3399	48
HX vs. M2 99 HT	3.5	7.1	-3.6	4.854	3	3	1.049	48
96 HX vs. 99 HX	64.7	62.6	2.1	4.854	3	3	0.6118	48
96 HX vs. HT	64.7	3.6	61.1	4.854	3	3	17.8	48
96 HX vs. 96 HT	64.7	3.967	60.73	4.854	3	3	17.69	48
96 HX vs. 99 HT	64.7	5.4	59.3	4.854	3	3	17.28	48
96 HX vs. M2 CTRL	64.7	4.033	60.67	4.854	3	3	17.67	48
96 HX vs. M2 96	64.7	11.7	53	4.854	3	3	15.44	48
96 HX vs. M2 99	64.7	15.67	49.03	4.854	3	3	14.29	48
96 HX vs. M2 THY	64.7	3.367	61.33	4.854	3	3	17.87	48
96 HX vs. M2 96 THY	64.7	12.8	51.9	4.854	3	3	15.12	48
96 HX vs. M2 99 THY	64.7	16.27	48.43	4.854	3	3	14.11	48
96 HX vs. M2 HX	64.7	2.5	62.2	4.854	3	3	18.12	48
96 HX vs. M2 96 HX	64.7	8.867	55.83	4.854	3	3	16.27	48
96 HX vs. M2 99 HX	64.7	6.8	57.9	4.854	3	3	16.87	48
96 HX vs. M2 HT	64.7	2.967	61.73	4.854	3	3	17.98	48
96 HX vs. M2 96 HT	64.7	4.667	60.03	4.854	3	3	17.49	48
96 HX vs. M2 99 HT	64.7	7.1	57.6	4.854	3	3	16.78	48
99 HX vs. HT	62.6	3.6	59	4.854	3	3	17.19	48
99 HX vs. 96 HT	62.6	3.967	58.63	4.854	3	3	17.08	48
99 HX vs. 99 HT	62.6	5.4	57.2	4.854	3	3	16.66	48
99 HX vs. M2 CTRL	62.6	4.033	58.57	4.854	3	3	17.06	48
99 HX vs. M2 96	62.6	11.7	50.9	4.854	3	3	14.83	48
99 HX vs. M2 99	62.6	15.67	46.93	4.854	3	3	13.67	48
99 HX vs. M2 THY	62.6	3.367	59.23	4.854	3	3	17.26	48
99 HX vs. M2 96 THY	62.6	12.8	49.8	4.854	3	3	14.51	48
99 HX vs. M2 99 THY	62.6	16.27	46.33	4.854	3	3	13.5	48
99 HX vs. M2 HX	62.6	2.5	60.1	4.854	3	3	17.51	48
99 HX vs. M2 96 HX	62.6	8.867	53.73	4.854	3	3	15.65	48
99 HX vs. M2 99 HX	62.6	6.8	55.8	4.854	3	3	16.26	48
99 HX vs. M2 HT	62.6	2.967	59.63	4.854	3	3	17.37	48
99 HX vs. M2 96 HT	62.6	4.667	57.93	4.854	3	3	16.88	48
99 HX vs. M2 99 HT	62.6	7.1	55.5	4.854	3	3	16.17	48
HT vs. 96 HT	3.6	3.967	-0.3667	4.854	3	3	0.1068	48
HT vs. 99 HT	3.6	5.4	-1.8	4.854	3	3	0.5244	48
HT vs. M2 CTRL	3.6	4.033	-0.4333	4.854	3	3	0.1262	48
HT vs. M2 96	3.6	11.7	-8.1	4.854	3	3	2.36	48
HT vs. M2 99	3.6	15.67	-12.07	4.854	3	3	3.515	48
HT vs. M2 THY	3.6	3.367	0.2333	4.854	3	3	0.06798	48
HT vs. M2 96 THY	3.6	12.8	-9.2	4.854	3	3	2.68	48
HT vs. M2 99 THY	3.6	16.27	-12.67	4.854	3	3	3.69	48
HT vs. M2 HX	3.6	2.5	1.1	4.854	3	3	0.3205	48
HT vs. M2 96 HX	3.6	8.867	-5.267	4.854	3	3	1.534	48
HT vs. M2 99 HX	3.6	6.8	-3.2	4.854	3	3	0.9323	48
HT vs. M2 HT	3.6	2.967	0.6333	4.854	3	3	0.1845	48
HT vs. M2 96 HT	3.6	4.667	-1.067	4.854	3	3	0.3108	48
HT vs. M2 99 HT	3.6	7.1	-3.5	4.854	3	3	1.02	48
96 HT vs. 99 HT	3.967	5.4	-1.433	4.854	3	3	0.4176	48
96 HT vs. M2 CTRL	3.967	4.033	-0.06667	4.854	3	3	0.01942	48
96 HT vs. M2 96	3.967	11.7	-7.733	4.854	3	3	2.253	48
96 HT vs. M2 99	3.967	15.67	-11.7	4.854	3	3	3.409	48
96 HT vs. M2 THY	3.967	3.367	0.6	4.854	3	3	0.1748	48
96 HT vs. M2 96 THY	3.967	12.8	-8.833	4.854	3	3	2.573	48
96 HT vs. M2 99 THY	3.967	16.27	-12.3	4.854	3	3	3.583	48
96 HT vs. M2 HX	3.967	2.5	1.467	4.854	3	3	0.4273	48
96 HT vs. M2 96 HX	3.967	8.867	-4.9	4.854	3	3	1.428	48
96 HT vs. M2 99 HX	3.967	6.8	-2.833	4.854	3	3	0.8254	48
96 HT vs. M2 HT	3.967	2.967	1	4.854	3	3	0.2913	48
96 HT vs. M2 96 HT	3.967	4.667	-0.7	4.854	3	3	0.2039	48
96 HT vs. M2 99 HT	3.967	7.1	-3.133	4.854	3	3	0.9128	48
99 HT vs. M2 CTRL	5.4	4.033	1.367	4.854	3	3	0.3982	48
99 HT vs. M2 96	5.4	11.7	-6.3	4.854	3	3	1.835	48
99 HT vs. M2 99	5.4	15.67	-10.27	4.854	3	3	2.991	48
99 HT vs. M2 THY	5.4	3.367	2.033	4.854	3	3	0.5924	48
99 HT vs. M2 96 THY	5.4	12.8	-7.4	4.854	3	3	2.156	48
99 HT vs. M2 99 THY	5.4	16.27	-10.87	4.854	3	3	3.166	48
99 HT vs. M2 HX	5.4	2.5	2.9	4.854	3	3	0.8449	48
99 HT vs. M2 96 HX	5.4	8.867	-3.467	4.854	3	3	1.01	48
99 HT vs. M2 99 HX	5.4	6.8	-1.4	4.854	3	3	0.4079	48
99 HT vs. M2 HT	5.4	2.967	2.433	4.854	3	3	0.7089	48
99 HT vs. M2 96 HT	5.4	4.667	0.7333	4.854	3	3	0.2136	48
99 HT vs. M2 99 HT	5.4	7.1	-1.7	4.854	3	3	0.4953	48
M2 CTRL vs. M2 96	4.033	11.7	-7.667	4.854	3	3	2.234	48
M2 CTRL vs. M2 99	4.033	15.67	-11.63	4.854	3	3	3.389	48
M2 CTRL vs. M2 THY	4.033	3.367	0.6667	4.854	3	3	0.1942	48
M2 CTRL vs. M2 96 THY	4.033	12.8	-8.767	4.854	3	3	2.554	48
M2 CTRL vs. M2 99 THY	4.033	16.27	-12.23	4.854	3	3	3.564	48
M2 CTRL vs. M2 HX	4.033	2.5	1.533	4.854	3	3	0.4467	48
M2 CTRL vs. M2 96 HX	4.033	8.867	-4.833	4.854	3	3	1.408	48
M2 CTRL vs. M2 99 HX	4.033	6.8	-2.767	4.854	3	3	0.806	48
M2 CTRL vs. M2 HT	4.033	2.967	1.067	4.854	3	3	0.3108	48
M2 CTRL vs. M2 96 HT	4.033	4.667	-0.6333	4.854	3	3	0.1845	48
M2 CTRL vs. M2 99 HT	4.033	7.1	-3.067	4.854	3	3	0.8934	48
M2 96 vs. M2 99	11.7	15.67	-3.967	4.854	3	3	1.156	48
M2 96 vs. M2 THY	11.7	3.367	8.333	4.854	3	3	2.428	48
M2 96 vs. M2 96 THY	11.7	12.8	-1.1	4.854	3	3	0.3205	48
M2 96 vs. M2 99 THY	11.7	16.27	-4.567	4.854	3	3	1.33	48
M2 96 vs. M2 HX	11.7	2.5	9.2	4.854	3	3	2.68	48
M2 96 vs. M2 96 HX	11.7	8.867	2.833	4.854	3	3	0.8254	48
M2 96 vs. M2 99 HX	11.7	6.8	4.9	4.854	3	3	1.428	48
M2 96 vs. M2 HT	11.7	2.967	8.733	4.854	3	3	2.544	48
M2 96 vs. M2 96 HT	11.7	4.667	7.033	4.854	3	3	2.049	48
M2 96 vs. M2 99 HT	11.7	7.1	4.6	4.854	3	3	1.34	48
M2 99 vs. M2 THY	15.67	3.367	12.3	4.854	3	3	3.583	48
M2 99 vs. M2 96 THY	15.67	12.8	2.867	4.854	3	3	0.8352	48
M2 99 vs. M2 99 THY	15.67	16.27	-0.6	4.854	3	3	0.1748	48
M2 99 vs. M2 HX	15.67	2.5	13.17	4.854	3	3	3.836	48
M2 99 vs. M2 96 HX	15.67	8.867	6.8	4.854	3	3	1.981	48
M2 99 vs. M2 99 HX	15.67	6.8	8.867	4.854	3	3	2.583	48
M2 99 vs. M2 HT	15.67	2.967	12.7	4.854	3	3	3.7	48
M2 99 vs. M2 96 HT	15.67	4.667	11	4.854	3	3	3.205	48
M2 99 vs. M2 99 HT	15.67	7.1	8.567	4.854	3	3	2.496	48
M2 THY vs. M2 96 THY	3.367	12.8	-9.433	4.854	3	3	2.748	48
M2 THY vs. M2 99 THY	3.367	16.27	-12.9	4.854	3	3	3.758	48
M2 THY vs. M2 HX	3.367	2.5	0.8667	4.854	3	3	0.2525	48
M2 THY vs. M2 96 HX	3.367	8.867	-5.5	4.854	3	3	1.602	48
M2 THY vs. M2 99 HX	3.367	6.8	-3.433	4.854	3	3	1	48
M2 THY vs. M2 HT	3.367	2.967	0.4	4.854	3	3	0.1165	48
M2 THY vs. M2 96 HT	3.367	4.667	-1.3	4.854	3	3	0.3787	48
M2 THY vs. M2 99 HT	3.367	7.1	-3.733	4.854	3	3	1.088	48
M2 96 THY vs. M2 99 THY	12.8	16.27	-3.467	4.854	3	3	1.01	48
M2 96 THY vs. M2 HX	12.8	2.5	10.3	4.854	3	3	3.001	48
M2 96 THY vs. M2 96 HX	12.8	8.867	3.933	4.854	3	3	1.146	48
M2 96 THY vs. M2 99 HX	12.8	6.8	6	4.854	3	3	1.748	48
M2 96 THY vs. M2 HT	12.8	2.967	9.833	4.854	3	3	2.865	48
M2 96 THY vs. M2 96 HT	12.8	4.667	8.133	4.854	3	3	2.37	48
M2 96 THY vs. M2 99 HT	12.8	7.1	5.7	4.854	3	3	1.661	48
M2 99 THY vs. M2 HX	16.27	2.5	13.77	4.854	3	3	4.011	48
M2 99 THY vs. M2 96 HX	16.27	8.867	7.4	4.854	3	3	2.156	48
M2 99 THY vs. M2 99 HX	16.27	6.8	9.467	4.854	3	3	2.758	48
M2 99 THY vs. M2 HT	16.27	2.967	13.3	4.854	3	3	3.875	48
M2 99 THY vs. M2 96 HT	16.27	4.667	11.6	4.854	3	3	3.379	48
M2 99 THY vs. M2 99 HT	16.27	7.1	9.167	4.854	3	3	2.671	48
M2 HX vs. M2 96 HX	2.5	8.867	-6.367	4.854	3	3	1.855	48
M2 HX vs. M2 99 HX	2.5	6.8	-4.3	4.854	3	3	1.253	48
M2 HX vs. M2 HT	2.5	2.967	-0.4667	4.854	3	3	0.136	48
M2 HX vs. M2 96 HT	2.5	4.667	-2.167	4.854	3	3	0.6312	48
M2 HX vs. M2 99 HT	2.5	7.1	-4.6	4.854	3	3	1.34	48
M2 96 HX vs. M2 99 HX	8.867	6.8	2.067	4.854	3	3	0.6021	48
M2 96 HX vs. M2 HT	8.867	2.967	5.9	4.854	3	3	1.719	48
M2 96 HX vs. M2 96 HT	8.867	4.667	4.2	4.854	3	3	1.224	48
M2 96 HX vs. M2 99 HT	8.867	7.1	1.767	4.854	3	3	0.5147	48
M2 99 HX vs. M2 HT	6.8	2.967	3.833	4.854	3	3	1.117	48
M2 99 HX vs. M2 96 HT	6.8	4.667	2.133	4.854	3	3	0.6215	48
M2 99 HX vs. M2 99 HT	6.8	7.1	-0.3	4.854	3	3	0.0874	48
M2 HT vs. M2 96 HT	2.967	4.667	-1.7	4.854	3	3	0.4953	48
M2 HT vs. M2 99 HT	2.967	7.1	-4.133	4.854	3	3	1.204	48
M2 96 HT vs. M2 99 HT	4.667	7.1	-2.433	4.854	3	3	0.7089	48
M2 = MTHFD2 -/-

## Sheet: Fig.7g
	AnnexinV+/PI-			AnnexinV+/PI+				Early + Late Apoptosis
	NK549	NK554	NK556	NK549	NK554	NK556		NK542	NK546	NK548
CTRL	1.3	1	1	1.6	2	1		2.9	3	2
96	9.3	11	29	9	19	25		18.3	30	54
99	10.3	11	19	7.6	14	19		17.9	25	38
THY	1.5	3	1	1.3	2	1		2.8	5	2
96 THY	3.9	2	12	3.6	2	6		7.5	4	18
99 THY	3	3	6	1.8	1	5		4.8	4	11
HX	1.3	1	1	1.4	2	1		2.7	3	2
96 HX	15.3	23	34	10.2	30	44		25.5	53	78
99 HX	28.6	19	33	32.2	35	41		60.8	54	74
HT	1.7	4	2	1.4	1	2		3.1	5	4
96 HT	2.7	2	12	1.4	2	12		4.1	4	24
99 HT	3.8	2	9	2.3	1	9		6.1	3	18
M2 CTRL	3.2	2	3	1.8	1	2		5	3	5
M2 96	6.6	4	2	6.9	5	2		13.5	9	4
M2 99	10.1	3	11	10.4	7	9		20.5	10	20
M2 THY	3.3	2	3	1.9	1	2		5.2	3	5
M2 96 THY	7.2	4	8	8.1	6	8		15.3	10	16
M2 99 THY	7.9	7	23	8.6	6	10		16.5	13	33
M2 HX	2.1	3	2	1.2	1	2		3.3	4	4
M2 96 HX	3.4	2	8	2.8	3	21		6.2	5	29
M2 99 HX	2.9	3	6	2.6	2	15		5.5	5	21
M2 HT	2	5	1	1.3	2	2		3.3	7	3
M2 96 HT	2.7	2	2	1.4	1	4		4.1	3	6
M2 99 HT	3.5	7	2	1.7	2	3		5.2	9	5
Number of families	1
Number of comparisons per family	276
Alpha	0.05
Tukey's multiple comparisons test	Mean Diff.	95.00% CI of diff.	Below threshold?	Summary	Adjusted P Value
CTRL vs. 96	-31.47	-59.90 to -3.036	Yes	*	0.016	A-B
CTRL vs. 99	-24.33	-52.76 to 4.097	No	ns	0.1878	A-C
CTRL vs. THY	-0.6333	-29.06 to 27.80	No	ns	>0.9999	A-D
CTRL vs. 96 THY	-7.2	-35.63 to 21.23	No	ns	>0.9999	A-E
CTRL vs. 99 THY	-3.967	-32.40 to 24.46	No	ns	>0.9999	A-F
CTRL vs. HX	0.06667	-28.36 to 28.50	No	ns	>0.9999	A-G
CTRL vs. 96 HX	-49.53	-77.96 to -21.10	Yes	****	<0.0001	A-H
CTRL vs. 99 HX	-60.3	-88.73 to -31.87	Yes	****	<0.0001	A-I
CTRL vs. HT	-1.4	-29.83 to 27.03	No	ns	>0.9999	A-J
CTRL vs. 96 HT	-8.067	-36.50 to 20.36	No	ns	>0.9999	A-K
CTRL vs. 99 HT	-6.4	-34.83 to 22.03	No	ns	>0.9999	A-L
CTRL vs. M2 CTRL	-1.7	-30.13 to 26.73	No	ns	>0.9999	A-M
CTRL vs. M2 96	-6.2	-34.63 to 22.23	No	ns	>0.9999	A-N
CTRL vs. M2 99	-14.2	-42.63 to 14.23	No	ns	0.9508	A-O
CTRL vs. M2 THY	-1.767	-30.20 to 26.66	No	ns	>0.9999	A-P
CTRL vs. M2 96 THY	-11.13	-39.56 to 17.30	No	ns	0.9968	A-Q
CTRL vs. M2 99 THY	-18.2	-46.63 to 10.23	No	ns	0.6926	A-R
CTRL vs. M2 HX	-1.133	-29.56 to 27.30	No	ns	>0.9999	A-S
CTRL vs. M2 96 HX	-10.77	-39.20 to 17.66	No	ns	0.998	A-T
CTRL vs. M2 99 HX	-7.867	-36.30 to 20.56	No	ns	>0.9999	A-U
CTRL vs. M2 HT	-1.8	-30.23 to 26.63	No	ns	>0.9999	A-V
CTRL vs. M2 96 HT	-1.733	-30.16 to 26.70	No	ns	>0.9999	A-W
CTRL vs. M2 99 HT	-3.767	-32.20 to 24.66	No	ns	>0.9999	A-X
96 vs. 99	7.133	-21.30 to 35.56	No	ns	>0.9999	B-C
96 vs. THY	30.83	2.403 to 59.26	Yes	*	0.0205	B-D
96 vs. 96 THY	24.27	-4.164 to 52.70	No	ns	0.1914	B-E
96 vs. 99 THY	27.5	-0.9305 to 55.93	No	ns	0.0692	B-F
96 vs. HX	31.53	3.103 to 59.96	Yes	*	0.0156	B-G
96 vs. 96 HX	-18.07	-46.50 to 10.36	No	ns	0.7047	B-H
96 vs. 99 HX	-28.83	-57.26 to -0.4028	Yes	*	0.0433	B-I
96 vs. HT	30.07	1.636 to 58.50	Yes	*	0.0274	B-J
96 vs. 96 HT	23.4	-5.031 to 51.83	No	ns	0.243	B-K
96 vs. 99 HT	25.07	-3.364 to 53.50	No	ns	0.1515	B-L
96 vs. M2 CTRL	29.77	1.336 to 58.20	Yes	*	0.0307	B-M
96 vs. M2 96	25.27	-3.164 to 53.70	No	ns	0.1426	B-N
96 vs. M2 99	17.27	-11.16 to 45.70	No	ns	0.7735	B-O
96 vs. M2 THY	29.7	1.269 to 58.13	Yes	*	0.0315	B-P
96 vs. M2 96 THY	20.33	-8.097 to 48.76	No	ns	0.4911	B-Q
96 vs. M2 99 THY	13.27	-15.16 to 41.70	No	ns	0.975	B-R
96 vs. M2 HX	30.33	1.903 to 58.76	Yes	*	0.0248	B-S
96 vs. M2 96 HX	20.7	-7.731 to 49.13	No	ns	0.4571	B-T
96 vs. M2 99 HX	23.6	-4.831 to 52.03	No	ns	0.2303	B-U
96 vs. M2 HT	29.67	1.236 to 58.10	Yes	*	0.0319	B-V
96 vs. M2 96 HT	29.73	1.303 to 58.16	Yes	*	0.0311	B-W
96 vs. M2 99 HT	27.7	-0.7305 to 56.13	No	ns	0.0646	B-X
99 vs. THY	23.7	-4.731 to 52.13	No	ns	0.2241	C-D
99 vs. 96 THY	17.13	-11.30 to 45.56	No	ns	0.7843	C-E
99 vs. 99 THY	20.37	-8.064 to 48.80	No	ns	0.488	C-F
99 vs. HX	24.4	-4.031 to 52.83	No	ns	0.1843	C-G
99 vs. 96 HX	-25.2	-53.63 to 3.231	No	ns	0.1455	C-H
99 vs. 99 HX	-35.97	-64.40 to -7.536	Yes	**	0.0025	C-I
99 vs. HT	22.93	-5.497 to 51.36	No	ns	0.2744	C-J
99 vs. 96 HT	16.27	-12.16 to 44.70	No	ns	0.8482	C-K
99 vs. 99 HT	17.93	-10.50 to 46.36	No	ns	0.7166	C-L
99 vs. M2 CTRL	22.63	-5.797 to 51.06	No	ns	0.296	C-M
99 vs. M2 96	18.13	-10.30 to 46.56	No	ns	0.6986	C-N
99 vs. M2 99	10.13	-18.30 to 38.56	No	ns	0.9991	C-O
99 vs. M2 THY	22.57	-5.864 to 51.00	No	ns	0.3009	C-P
99 vs. M2 96 THY	13.2	-15.23 to 41.63	No	ns	0.9763	C-Q
99 vs. M2 99 THY	6.133	-22.30 to 34.56	No	ns	>0.9999	C-R
99 vs. M2 HX	23.2	-5.231 to 51.63	No	ns	0.2561	C-S
99 vs. M2 96 HX	13.57	-14.86 to 42.00	No	ns	0.9685	C-T
99 vs. M2 99 HX	16.47	-11.96 to 44.90	No	ns	0.8344	C-U
99 vs. M2 HT	22.53	-5.897 to 50.96	No	ns	0.3034	C-V
99 vs. M2 96 HT	22.6	-5.831 to 51.03	No	ns	0.2984	C-W
99 vs. M2 99 HT	20.57	-7.864 to 49.00	No	ns	0.4694	C-X
THY vs. 96 THY	-6.567	-35.00 to 21.86	No	ns	>0.9999	D-E
THY vs. 99 THY	-3.333	-31.76 to 25.10	No	ns	>0.9999	D-F
THY vs. HX	0.7	-27.73 to 29.13	No	ns	>0.9999	D-G
THY vs. 96 HX	-48.9	-77.33 to -20.47	Yes	****	<0.0001	D-H
THY vs. 99 HX	-59.67	-88.10 to -31.24	Yes	****	<0.0001	D-I
THY vs. HT	-0.7667	-29.20 to 27.66	No	ns	>0.9999	D-J
THY vs. 96 HT	-7.433	-35.86 to 21.00	No	ns	>0.9999	D-K
THY vs. 99 HT	-5.767	-34.20 to 22.66	No	ns	>0.9999	D-L
THY vs. M2 CTRL	-1.067	-29.50 to 27.36	No	ns	>0.9999	D-M
THY vs. M2 96	-5.567	-34.00 to 22.86	No	ns	>0.9999	D-N
THY vs. M2 99	-13.57	-42.00 to 14.86	No	ns	0.9685	D-O
THY vs. M2 THY	-1.133	-29.56 to 27.30	No	ns	>0.9999	D-P
THY vs. M2 96 THY	-10.5	-38.93 to 17.93	No	ns	0.9986	D-Q
THY vs. M2 99 THY	-17.57	-46.00 to 10.86	No	ns	0.7485	D-R
THY vs. M2 HX	-0.5	-28.93 to 27.93	No	ns	>0.9999	D-S
THY vs. M2 96 HX	-10.13	-38.56 to 18.30	No	ns	0.9991	D-T
THY vs. M2 99 HX	-7.233	-35.66 to 21.20	No	ns	>0.9999	D-U
THY vs. M2 HT	-1.167	-29.60 to 27.26	No	ns	>0.9999	D-V
THY vs. M2 96 HT	-1.1	-29.53 to 27.33	No	ns	>0.9999	D-W
THY vs. M2 99 HT	-3.133	-31.56 to 25.30	No	ns	>0.9999	D-X
96 THY vs. 99 THY	3.233	-25.20 to 31.66	No	ns	>0.9999	E-F
96 THY vs. HX	7.267	-21.16 to 35.70	No	ns	>0.9999	E-G
96 THY vs. 96 HX	-42.33	-70.76 to -13.90	Yes	***	0.0001	E-H
96 THY vs. 99 HX	-53.1	-81.53 to -24.67	Yes	****	<0.0001	E-I
96 THY vs. HT	5.8	-22.63 to 34.23	No	ns	>0.9999	E-J
96 THY vs. 96 HT	-0.8667	-29.30 to 27.56	No	ns	>0.9999	E-K
96 THY vs. 99 HT	0.8	-27.63 to 29.23	No	ns	>0.9999	E-L
96 THY vs. M2 CTRL	5.5	-22.93 to 33.93	No	ns	>0.9999	E-M
96 THY vs. M2 96	1	-27.43 to 29.43	No	ns	>0.9999	E-N
96 THY vs. M2 99	-7	-35.43 to 21.43	No	ns	>0.9999	E-O
96 THY vs. M2 THY	5.433	-23.00 to 33.86	No	ns	>0.9999	E-P
96 THY vs. M2 96 THY	-3.933	-32.36 to 24.50	No	ns	>0.9999	E-Q
96 THY vs. M2 99 THY	-11	-39.43 to 17.43	No	ns	0.9973	E-R
96 THY vs. M2 HX	6.067	-22.36 to 34.50	No	ns	>0.9999	E-S
96 THY vs. M2 96 HX	-3.567	-32.00 to 24.86	No	ns	>0.9999	E-T
96 THY vs. M2 99 HX	-0.6667	-29.10 to 27.76	No	ns	>0.9999	E-U
96 THY vs. M2 HT	5.4	-23.03 to 33.83	No	ns	>0.9999	E-V
96 THY vs. M2 96 HT	5.467	-22.96 to 33.90	No	ns	>0.9999	E-W
96 THY vs. M2 99 HT	3.433	-25.00 to 31.86	No	ns	>0.9999	E-X
99 THY vs. HX	4.033	-24.40 to 32.46	No	ns	>0.9999	F-G
99 THY vs. 96 HX	-45.57	-74.00 to -17.14	Yes	****	<0.0001	F-H
99 THY vs. 99 HX	-56.33	-84.76 to -27.90	Yes	****	<0.0001	F-I
99 THY vs. HT	2.567	-25.86 to 31.00	No	ns	>0.9999	F-J
99 THY vs. 96 HT	-4.1	-32.53 to 24.33	No	ns	>0.9999	F-K
99 THY vs. 99 HT	-2.433	-30.86 to 26.00	No	ns	>0.9999	F-L
99 THY vs. M2 CTRL	2.267	-26.16 to 30.70	No	ns	>0.9999	F-M
99 THY vs. M2 96	-2.233	-30.66 to 26.20	No	ns	>0.9999	F-N
99 THY vs. M2 99	-10.23	-38.66 to 18.20	No	ns	0.999	F-O
99 THY vs. M2 THY	2.2	-26.23 to 30.63	No	ns	>0.9999	F-P
99 THY vs. M2 96 THY	-7.167	-35.60 to 21.26	No	ns	>0.9999	F-Q
99 THY vs. M2 99 THY	-14.23	-42.66 to 14.20	No	ns	0.9497	F-R
99 THY vs. M2 HX	2.833	-25.60 to 31.26	No	ns	>0.9999	F-S
99 THY vs. M2 96 HX	-6.8	-35.23 to 21.63	No	ns	>0.9999	F-T
99 THY vs. M2 99 HX	-3.9	-32.33 to 24.53	No	ns	>0.9999	F-U
99 THY vs. M2 HT	2.167	-26.26 to 30.60	No	ns	>0.9999	F-V
99 THY vs. M2 96 HT	2.233	-26.20 to 30.66	No	ns	>0.9999	F-W
99 THY vs. M2 99 HT	0.2	-28.23 to 28.63	No	ns	>0.9999	F-X
HX vs. 96 HX	-49.6	-78.03 to -21.17	Yes	****	<0.0001	G-H
HX vs. 99 HX	-60.37	-88.80 to -31.94	Yes	****	<0.0001	G-I
HX vs. HT	-1.467	-29.90 to 26.96	No	ns	>0.9999	G-J
HX vs. 96 HT	-8.133	-36.56 to 20.30	No	ns	>0.9999	G-K
HX vs. 99 HT	-6.467	-34.90 to 21.96	No	ns	>0.9999	G-L
HX vs. M2 CTRL	-1.767	-30.20 to 26.66	No	ns	>0.9999	G-M
HX vs. M2 96	-6.267	-34.70 to 22.16	No	ns	>0.9999	G-N
HX vs. M2 99	-14.27	-42.70 to 14.16	No	ns	0.9486	G-O
HX vs. M2 THY	-1.833	-30.26 to 26.60	No	ns	>0.9999	G-P
HX vs. M2 96 THY	-11.2	-39.63 to 17.23	No	ns	0.9966	G-Q
HX vs. M2 99 THY	-18.27	-46.70 to 10.16	No	ns	0.6865	G-R
HX vs. M2 HX	-1.2	-29.63 to 27.23	No	ns	>0.9999	G-S
HX vs. M2 96 HX	-10.83	-39.26 to 17.60	No	ns	0.9978	G-T
HX vs. M2 99 HX	-7.933	-36.36 to 20.50	No	ns	>0.9999	G-U
HX vs. M2 HT	-1.867	-30.30 to 26.56	No	ns	>0.9999	G-V
HX vs. M2 96 HT	-1.8	-30.23 to 26.63	No	ns	>0.9999	G-W
HX vs. M2 99 HT	-3.833	-32.26 to 24.60	No	ns	>0.9999	G-X
96 HX vs. 99 HX	-10.77	-39.20 to 17.66	No	ns	0.998	H-I
96 HX vs. HT	48.13	19.70 to 76.56	Yes	****	<0.0001	H-J
96 HX vs. 96 HT	41.47	13.04 to 69.90	Yes	***	0.0002	H-K
96 HX vs. 99 HT	43.13	14.70 to 71.56	Yes	***	0.0001	H-L
96 HX vs. M2 CTRL	47.83	19.40 to 76.26	Yes	****	<0.0001	H-M
96 HX vs. M2 96	43.33	14.90 to 71.76	Yes	****	<0.0001	H-N
96 HX vs. M2 99	35.33	6.903 to 63.76	Yes	**	0.0033	H-O
96 HX vs. M2 THY	47.77	19.34 to 76.20	Yes	****	<0.0001	H-P
96 HX vs. M2 96 THY	38.4	9.969 to 66.83	Yes	***	0.0009	H-Q
96 HX vs. M2 99 THY	31.33	2.903 to 59.76	Yes	*	0.0169	H-R
96 HX vs. M2 HX	48.4	19.97 to 76.83	Yes	****	<0.0001	H-S
96 HX vs. M2 96 HX	38.77	10.34 to 67.20	Yes	***	0.0007	H-T
96 HX vs. M2 99 HX	41.67	13.24 to 70.10	Yes	***	0.0002	H-U
96 HX vs. M2 HT	47.73	19.30 to 76.16	Yes	****	<0.0001	H-V
96 HX vs. M2 96 HT	47.8	19.37 to 76.23	Yes	****	<0.0001	H-W
96 HX vs. M2 99 HT	45.77	17.34 to 74.20	Yes	****	<0.0001	H-X
99 HX vs. HT	58.9	30.47 to 87.33	Yes	****	<0.0001	I-J
99 HX vs. 96 HT	52.23	23.80 to 80.66	Yes	****	<0.0001	I-K
99 HX vs. 99 HT	53.9	25.47 to 82.33	Yes	****	<0.0001	I-L
99 HX vs. M2 CTRL	58.6	30.17 to 87.03	Yes	****	<0.0001	I-M
99 HX vs. M2 96	54.1	25.67 to 82.53	Yes	****	<0.0001	I-N
99 HX vs. M2 99	46.1	17.67 to 74.53	Yes	****	<0.0001	I-O
99 HX vs. M2 THY	58.53	30.10 to 86.96	Yes	****	<0.0001	I-P
99 HX vs. M2 96 THY	49.17	20.74 to 77.60	Yes	****	<0.0001	I-Q
99 HX vs. M2 99 THY	42.1	13.67 to 70.53	Yes	***	0.0002	I-R
99 HX vs. M2 HX	59.17	30.74 to 87.60	Yes	****	<0.0001	I-S
99 HX vs. M2 96 HX	49.53	21.10 to 77.96	Yes	****	<0.0001	I-T
99 HX vs. M2 99 HX	52.43	24.00 to 80.86	Yes	****	<0.0001	I-U
99 HX vs. M2 HT	58.5	30.07 to 86.93	Yes	****	<0.0001	I-V
99 HX vs. M2 96 HT	58.57	30.14 to 87.00	Yes	****	<0.0001	I-W
99 HX vs. M2 99 HT	56.53	28.10 to 84.96	Yes	****	<0.0001	I-X
HT vs. 96 HT	-6.667	-35.10 to 21.76	No	ns	>0.9999	J-K
HT vs. 99 HT	-5	-33.43 to 23.43	No	ns	>0.9999	J-L
HT vs. M2 CTRL	-0.3	-28.73 to 28.13	No	ns	>0.9999	J-M
HT vs. M2 96	-4.8	-33.23 to 23.63	No	ns	>0.9999	J-N
HT vs. M2 99	-12.8	-41.23 to 15.63	No	ns	0.983	J-O
HT vs. M2 THY	-0.3667	-28.80 to 28.06	No	ns	>0.9999	J-P
HT vs. M2 96 THY	-9.733	-38.16 to 18.70	No	ns	0.9995	J-Q
HT vs. M2 99 THY	-16.8	-45.23 to 11.63	No	ns	0.8101	J-R
HT vs. M2 HX	0.2667	-28.16 to 28.70	No	ns	>0.9999	J-S
HT vs. M2 96 HX	-9.367	-37.80 to 19.06	No	ns	0.9997	J-T
HT vs. M2 99 HX	-6.467	-34.90 to 21.96	No	ns	>0.9999	J-U
HT vs. M2 HT	-0.4	-28.83 to 28.03	No	ns	>0.9999	J-V
HT vs. M2 96 HT	-0.3333	-28.76 to 28.10	No	ns	>0.9999	J-W
HT vs. M2 99 HT	-2.367	-30.80 to 26.06	No	ns	>0.9999	J-X
96 HT vs. 99 HT	1.667	-26.76 to 30.10	No	ns	>0.9999	K-L
96 HT vs. M2 CTRL	6.367	-22.06 to 34.80	No	ns	>0.9999	K-M
96 HT vs. M2 96	1.867	-26.56 to 30.30	No	ns	>0.9999	K-N
96 HT vs. M2 99	-6.133	-34.56 to 22.30	No	ns	>0.9999	K-O
96 HT vs. M2 THY	6.3	-22.13 to 34.73	No	ns	>0.9999	K-P
96 HT vs. M2 96 THY	-3.067	-31.50 to 25.36	No	ns	>0.9999	K-Q
96 HT vs. M2 99 THY	-10.13	-38.56 to 18.30	No	ns	0.9991	K-R
96 HT vs. M2 HX	6.933	-21.50 to 35.36	No	ns	>0.9999	K-S
96 HT vs. M2 96 HX	-2.7	-31.13 to 25.73	No	ns	>0.9999	K-T
96 HT vs. M2 99 HX	0.2	-28.23 to 28.63	No	ns	>0.9999	K-U
96 HT vs. M2 HT	6.267	-22.16 to 34.70	No	ns	>0.9999	K-V
96 HT vs. M2 96 HT	6.333	-22.10 to 34.76	No	ns	>0.9999	K-W
96 HT vs. M2 99 HT	4.3	-24.13 to 32.73	No	ns	>0.9999	K-X
99 HT vs. M2 CTRL	4.7	-23.73 to 33.13	No	ns	>0.9999	L-M
99 HT vs. M2 96	0.2	-28.23 to 28.63	No	ns	>0.9999	L-N
99 HT vs. M2 99	-7.8	-36.23 to 20.63	No	ns	>0.9999	L-O
99 HT vs. M2 THY	4.633	-23.80 to 33.06	No	ns	>0.9999	L-P
99 HT vs. M2 96 THY	-4.733	-33.16 to 23.70	No	ns	>0.9999	L-Q
99 HT vs. M2 99 THY	-11.8	-40.23 to 16.63	No	ns	0.9934	L-R
99 HT vs. M2 HX	5.267	-23.16 to 33.70	No	ns	>0.9999	L-S
99 HT vs. M2 96 HX	-4.367	-32.80 to 24.06	No	ns	>0.9999	L-T
99 HT vs. M2 99 HX	-1.467	-29.90 to 26.96	No	ns	>0.9999	L-U
99 HT vs. M2 HT	4.6	-23.83 to 33.03	No	ns	>0.9999	L-V
99 HT vs. M2 96 HT	4.667	-23.76 to 33.10	No	ns	>0.9999	L-W
99 HT vs. M2 99 HT	2.633	-25.80 to 31.06	No	ns	>0.9999	L-X
M2 CTRL vs. M2 96	-4.5	-32.93 to 23.93	No	ns	>0.9999	M-N
M2 CTRL vs. M2 99	-12.5	-40.93 to 15.93	No	ns	0.987	M-O
M2 CTRL vs. M2 THY	-0.06667	-28.50 to 28.36	No	ns	>0.9999	M-P
M2 CTRL vs. M2 96 THY	-9.433	-37.86 to 19.00	No	ns	0.9997	M-Q
M2 CTRL vs. M2 99 THY	-16.5	-44.93 to 11.93	No	ns	0.8321	M-R
M2 CTRL vs. M2 HX	0.5667	-27.86 to 29.00	No	ns	>0.9999	M-S
M2 CTRL vs. M2 96 HX	-9.067	-37.50 to 19.36	No	ns	0.9998	M-T
M2 CTRL vs. M2 99 HX	-6.167	-34.60 to 22.26	No	ns	>0.9999	M-U
M2 CTRL vs. M2 HT	-0.1	-28.53 to 28.33	No	ns	>0.9999	M-V
M2 CTRL vs. M2 96 HT	-0.03333	-28.46 to 28.40	No	ns	>0.9999	M-W
M2 CTRL vs. M2 99 HT	-2.067	-30.50 to 26.36	No	ns	>0.9999	M-X
M2 96 vs. M2 99	-8	-36.43 to 20.43	No	ns	>0.9999	N-O
M2 96 vs. M2 THY	4.433	-24.00 to 32.86	No	ns	>0.9999	N-P
M2 96 vs. M2 96 THY	-4.933	-33.36 to 23.50	No	ns	>0.9999	N-Q
M2 96 vs. M2 99 THY	-12	-40.43 to 16.43	No	ns	0.9919	N-R
M2 96 vs. M2 HX	5.067	-23.36 to 33.50	No	ns	>0.9999	N-S
M2 96 vs. M2 96 HX	-4.567	-33.00 to 23.86	No	ns	>0.9999	N-T
M2 96 vs. M2 99 HX	-1.667	-30.10 to 26.76	No	ns	>0.9999	N-U
M2 96 vs. M2 HT	4.4	-24.03 to 32.83	No	ns	>0.9999	N-V
M2 96 vs. M2 96 HT	4.467	-23.96 to 32.90	No	ns	>0.9999	N-W
M2 96 vs. M2 99 HT	2.433	-26.00 to 30.86	No	ns	>0.9999	N-X
M2 99 vs. M2 THY	12.43	-16.00 to 40.86	No	ns	0.9877	O-P
M2 99 vs. M2 96 THY	3.067	-25.36 to 31.50	No	ns	>0.9999	O-Q
M2 99 vs. M2 99 THY	-4	-32.43 to 24.43	No	ns	>0.9999	O-R
M2 99 vs. M2 HX	13.07	-15.36 to 41.50	No	ns	0.9787	O-S
M2 99 vs. M2 96 HX	3.433	-25.00 to 31.86	No	ns	>0.9999	O-T
M2 99 vs. M2 99 HX	6.333	-22.10 to 34.76	No	ns	>0.9999	O-U
M2 99 vs. M2 HT	12.4	-16.03 to 40.83	No	ns	0.9881	O-V
M2 99 vs. M2 96 HT	12.47	-15.96 to 40.90	No	ns	0.9873	O-W
M2 99 vs. M2 99 HT	10.43	-18.00 to 38.86	No	ns	0.9987	O-X
M2 THY vs. M2 96 THY	-9.367	-37.80 to 19.06	No	ns	0.9997	P-Q
M2 THY vs. M2 99 THY	-16.43	-44.86 to 12.00	No	ns	0.8368	P-R
M2 THY vs. M2 HX	0.6333	-27.80 to 29.06	No	ns	>0.9999	P-S
M2 THY vs. M2 96 HX	-9	-37.43 to 19.43	No	ns	0.9999	P-T
M2 THY vs. M2 99 HX	-6.1	-34.53 to 22.33	No	ns	>0.9999	P-U
M2 THY vs. M2 HT	-0.03333	-28.46 to 28.40	No	ns	>0.9999	P-V
M2 THY vs. M2 96 HT	0.03333	-28.40 to 28.46	No	ns	>0.9999	P-W
M2 THY vs. M2 99 HT	-2	-30.43 to 26.43	No	ns	>0.9999	P-X
M2 96 THY vs. M2 99 THY	-7.067	-35.50 to 21.36	No	ns	>0.9999	Q-R
M2 96 THY vs. M2 HX	10	-18.43 to 38.43	No	ns	0.9993	Q-S
M2 96 THY vs. M2 96 HX	0.3667	-28.06 to 28.80	No	ns	>0.9999	Q-T
M2 96 THY vs. M2 99 HX	3.267	-25.16 to 31.70	No	ns	>0.9999	Q-U
M2 96 THY vs. M2 HT	9.333	-19.10 to 37.76	No	ns	0.9997	Q-V
M2 96 THY vs. M2 96 HT	9.4	-19.03 to 37.83	No	ns	0.9997	Q-W
M2 96 THY vs. M2 99 HT	7.367	-21.06 to 35.80	No	ns	>0.9999	Q-X
M2 99 THY vs. M2 HX	17.07	-11.36 to 45.50	No	ns	0.7896	R-S
M2 99 THY vs. M2 96 HX	7.433	-21.00 to 35.86	No	ns	>0.9999	R-T
M2 99 THY vs. M2 99 HX	10.33	-18.10 to 38.76	No	ns	0.9989	R-U
M2 99 THY vs. M2 HT	16.4	-12.03 to 44.83	No	ns	0.8391	R-V
M2 99 THY vs. M2 96 HT	16.47	-11.96 to 44.90	No	ns	0.8344	R-W
M2 99 THY vs. M2 99 HT	14.43	-14.00 to 42.86	No	ns	0.9428	R-X
M2 HX vs. M2 96 HX	-9.633	-38.06 to 18.80	No	ns	0.9996	S-T
M2 HX vs. M2 99 HX	-6.733	-35.16 to 21.70	No	ns	>0.9999	S-U
M2 HX vs. M2 HT	-0.6667	-29.10 to 27.76	No	ns	>0.9999	S-V
M2 HX vs. M2 96 HT	-0.6	-29.03 to 27.83	No	ns	>0.9999	S-W
M2 HX vs. M2 99 HT	-2.633	-31.06 to 25.80	No	ns	>0.9999	S-X
M2 96 HX vs. M2 99 HX	2.9	-25.53 to 31.33	No	ns	>0.9999	T-U
M2 96 HX vs. M2 HT	8.967	-19.46 to 37.40	No	ns	0.9999	T-V
M2 96 HX vs. M2 96 HT	9.033	-19.40 to 37.46	No	ns	0.9998	T-W
M2 96 HX vs. M2 99 HT	7	-21.43 to 35.43	No	ns	>0.9999	T-X
M2 99 HX vs. M2 HT	6.067	-22.36 to 34.50	No	ns	>0.9999	U-V
M2 99 HX vs. M2 96 HT	6.133	-22.30 to 34.56	No	ns	>0.9999	U-W
M2 99 HX vs. M2 99 HT	4.1	-24.33 to 32.53	No	ns	>0.9999	U-X
M2 HT vs. M2 96 HT	0.06667	-28.36 to 28.50	No	ns	>0.9999	V-W
M2 HT vs. M2 99 HT	-1.967	-30.40 to 26.46	No	ns	>0.9999	V-X
M2 96 HT vs. M2 99 HT	-2.033	-30.46 to 26.40	No	ns	>0.9999	W-X
Test details	Mean 1	Mean 2	Mean Diff.	SE of diff.	n1	n2	q	DF
CTRL vs. 96	2.633	34.1	-31.47	7.376	3	3	6.033	48
CTRL vs. 99	2.633	26.97	-24.33	7.376	3	3	4.665	48
CTRL vs. THY	2.633	3.267	-0.6333	7.376	3	3	0.1214	48
CTRL vs. 96 THY	2.633	9.833	-7.2	7.376	3	3	1.38	48
CTRL vs. 99 THY	2.633	6.6	-3.967	7.376	3	3	0.7605	48
CTRL vs. HX	2.633	2.567	0.06667	7.376	3	3	0.01278	48
CTRL vs. 96 HX	2.633	52.17	-49.53	7.376	3	3	9.497	48
CTRL vs. 99 HX	2.633	62.93	-60.3	7.376	3	3	11.56	48
CTRL vs. HT	2.633	4.033	-1.4	7.376	3	3	0.2684	48
CTRL vs. 96 HT	2.633	10.7	-8.067	7.376	3	3	1.547	48
CTRL vs. 99 HT	2.633	9.033	-6.4	7.376	3	3	1.227	48
CTRL vs. M2 CTRL	2.633	4.333	-1.7	7.376	3	3	0.3259	48
CTRL vs. M2 96	2.633	8.833	-6.2	7.376	3	3	1.189	48
CTRL vs. M2 99	2.633	16.83	-14.2	7.376	3	3	2.723	48
CTRL vs. M2 THY	2.633	4.4	-1.767	7.376	3	3	0.3387	48
CTRL vs. M2 96 THY	2.633	13.77	-11.13	7.376	3	3	2.135	48
CTRL vs. M2 99 THY	2.633	20.83	-18.2	7.376	3	3	3.489	48
CTRL vs. M2 HX	2.633	3.767	-1.133	7.376	3	3	0.2173	48
CTRL vs. M2 96 HX	2.633	13.4	-10.77	7.376	3	3	2.064	48
CTRL vs. M2 99 HX	2.633	10.5	-7.867	7.376	3	3	1.508	48
CTRL vs. M2 HT	2.633	4.433	-1.8	7.376	3	3	0.3451	48
CTRL vs. M2 96 HT	2.633	4.367	-1.733	7.376	3	3	0.3323	48
CTRL vs. M2 99 HT	2.633	6.4	-3.767	7.376	3	3	0.7222	48
96 vs. 99	34.1	26.97	7.133	7.376	3	3	1.368	48
96 vs. THY	34.1	3.267	30.83	7.376	3	3	5.912	48
96 vs. 96 THY	34.1	9.833	24.27	7.376	3	3	4.653	48
96 vs. 99 THY	34.1	6.6	27.5	7.376	3	3	5.273	48
96 vs. HX	34.1	2.567	31.53	7.376	3	3	6.046	48
96 vs. 96 HX	34.1	52.17	-18.07	7.376	3	3	3.464	48
96 vs. 99 HX	34.1	62.93	-28.83	7.376	3	3	5.528	48
96 vs. HT	34.1	4.033	30.07	7.376	3	3	5.765	48
96 vs. 96 HT	34.1	10.7	23.4	7.376	3	3	4.486	48
96 vs. 99 HT	34.1	9.033	25.07	7.376	3	3	4.806	48
96 vs. M2 CTRL	34.1	4.333	29.77	7.376	3	3	5.707	48
96 vs. M2 96	34.1	8.833	25.27	7.376	3	3	4.844	48
96 vs. M2 99	34.1	16.83	17.27	7.376	3	3	3.311	48
96 vs. M2 THY	34.1	4.4	29.7	7.376	3	3	5.694	48
96 vs. M2 96 THY	34.1	13.77	20.33	7.376	3	3	3.899	48
96 vs. M2 99 THY	34.1	20.83	13.27	7.376	3	3	2.544	48
96 vs. M2 HX	34.1	3.767	30.33	7.376	3	3	5.816	48
96 vs. M2 96 HX	34.1	13.4	20.7	7.376	3	3	3.969	48
96 vs. M2 99 HX	34.1	10.5	23.6	7.376	3	3	4.525	48
96 vs. M2 HT	34.1	4.433	29.67	7.376	3	3	5.688	48
96 vs. M2 96 HT	34.1	4.367	29.73	7.376	3	3	5.701	48
96 vs. M2 99 HT	34.1	6.4	27.7	7.376	3	3	5.311	48
99 vs. THY	26.97	3.267	23.7	7.376	3	3	4.544	48
99 vs. 96 THY	26.97	9.833	17.13	7.376	3	3	3.285	48
99 vs. 99 THY	26.97	6.6	20.37	7.376	3	3	3.905	48
99 vs. HX	26.97	2.567	24.4	7.376	3	3	4.678	48
99 vs. 96 HX	26.97	52.17	-25.2	7.376	3	3	4.832	48
99 vs. 99 HX	26.97	62.93	-35.97	7.376	3	3	6.896	48
99 vs. HT	26.97	4.033	22.93	7.376	3	3	4.397	48
99 vs. 96 HT	26.97	10.7	16.27	7.376	3	3	3.119	48
99 vs. 99 HT	26.97	9.033	17.93	7.376	3	3	3.438	48
99 vs. M2 CTRL	26.97	4.333	22.63	7.376	3	3	4.34	48
99 vs. M2 96	26.97	8.833	18.13	7.376	3	3	3.477	48
99 vs. M2 99	26.97	16.83	10.13	7.376	3	3	1.943	48
99 vs. M2 THY	26.97	4.4	22.57	7.376	3	3	4.327	48
99 vs. M2 96 THY	26.97	13.77	13.2	7.376	3	3	2.531	48
99 vs. M2 99 THY	26.97	20.83	6.133	7.376	3	3	1.176	48
99 vs. M2 HX	26.97	3.767	23.2	7.376	3	3	4.448	48
99 vs. M2 96 HX	26.97	13.4	13.57	7.376	3	3	2.601	48
99 vs. M2 99 HX	26.97	10.5	16.47	7.376	3	3	3.157	48
99 vs. M2 HT	26.97	4.433	22.53	7.376	3	3	4.32	48
99 vs. M2 96 HT	26.97	4.367	22.6	7.376	3	3	4.333	48
99 vs. M2 99 HT	26.97	6.4	20.57	7.376	3	3	3.943	48
THY vs. 96 THY	3.267	9.833	-6.567	7.376	3	3	1.259	48
THY vs. 99 THY	3.267	6.6	-3.333	7.376	3	3	0.6391	48
THY vs. HX	3.267	2.567	0.7	7.376	3	3	0.1342	48
THY vs. 96 HX	3.267	52.17	-48.9	7.376	3	3	9.376	48
THY vs. 99 HX	3.267	62.93	-59.67	7.376	3	3	11.44	48
THY vs. HT	3.267	4.033	-0.7667	7.376	3	3	0.147	48
THY vs. 96 HT	3.267	10.7	-7.433	7.376	3	3	1.425	48
THY vs. 99 HT	3.267	9.033	-5.767	7.376	3	3	1.106	48
THY vs. M2 CTRL	3.267	4.333	-1.067	7.376	3	3	0.2045	48
THY vs. M2 96	3.267	8.833	-5.567	7.376	3	3	1.067	48
THY vs. M2 99	3.267	16.83	-13.57	7.376	3	3	2.601	48
THY vs. M2 THY	3.267	4.4	-1.133	7.376	3	3	0.2173	48
THY vs. M2 96 THY	3.267	13.77	-10.5	7.376	3	3	2.013	48
THY vs. M2 99 THY	3.267	20.83	-17.57	7.376	3	3	3.368	48
THY vs. M2 HX	3.267	3.767	-0.5	7.376	3	3	0.09587	48
THY vs. M2 96 HX	3.267	13.4	-10.13	7.376	3	3	1.943	48
THY vs. M2 99 HX	3.267	10.5	-7.233	7.376	3	3	1.387	48
THY vs. M2 HT	3.267	4.433	-1.167	7.376	3	3	0.2237	48
THY vs. M2 96 HT	3.267	4.367	-1.1	7.376	3	3	0.2109	48
THY vs. M2 99 HT	3.267	6.4	-3.133	7.376	3	3	0.6008	48
96 THY vs. 99 THY	9.833	6.6	3.233	7.376	3	3	0.6199	48
96 THY vs. HX	9.833	2.567	7.267	7.376	3	3	1.393	48
96 THY vs. 96 HX	9.833	52.17	-42.33	7.376	3	3	8.117	48
96 THY vs. 99 HX	9.833	62.93	-53.1	7.376	3	3	10.18	48
96 THY vs. HT	9.833	4.033	5.8	7.376	3	3	1.112	48
96 THY vs. 96 HT	9.833	10.7	-0.8667	7.376	3	3	0.1662	48
96 THY vs. 99 HT	9.833	9.033	0.8	7.376	3	3	0.1534	48
96 THY vs. M2 CTRL	9.833	4.333	5.5	7.376	3	3	1.055	48
96 THY vs. M2 96	9.833	8.833	1	7.376	3	3	0.1917	48
96 THY vs. M2 99	9.833	16.83	-7	7.376	3	3	1.342	48
96 THY vs. M2 THY	9.833	4.4	5.433	7.376	3	3	1.042	48
96 THY vs. M2 96 THY	9.833	13.77	-3.933	7.376	3	3	0.7541	48
96 THY vs. M2 99 THY	9.833	20.83	-11	7.376	3	3	2.109	48
96 THY vs. M2 HX	9.833	3.767	6.067	7.376	3	3	1.163	48
96 THY vs. M2 96 HX	9.833	13.4	-3.567	7.376	3	3	0.6838	48
96 THY vs. M2 99 HX	9.833	10.5	-0.6667	7.376	3	3	0.1278	48
96 THY vs. M2 HT	9.833	4.433	5.4	7.376	3	3	1.035	48
96 THY vs. M2 96 HT	9.833	4.367	5.467	7.376	3	3	1.048	48
96 THY vs. M2 99 HT	9.833	6.4	3.433	7.376	3	3	0.6583	48
99 THY vs. HX	6.6	2.567	4.033	7.376	3	3	0.7733	48
99 THY vs. 96 HX	6.6	52.17	-45.57	7.376	3	3	8.737	48
99 THY vs. 99 HX	6.6	62.93	-56.33	7.376	3	3	10.8	48
99 THY vs. HT	6.6	4.033	2.567	7.376	3	3	0.4921	48
99 THY vs. 96 HT	6.6	10.7	-4.1	7.376	3	3	0.7861	48
99 THY vs. 99 HT	6.6	9.033	-2.433	7.376	3	3	0.4665	48
99 THY vs. M2 CTRL	6.6	4.333	2.267	7.376	3	3	0.4346	48
99 THY vs. M2 96	6.6	8.833	-2.233	7.376	3	3	0.4282	48
99 THY vs. M2 99	6.6	16.83	-10.23	7.376	3	3	1.962	48
99 THY vs. M2 THY	6.6	4.4	2.2	7.376	3	3	0.4218	48
99 THY vs. M2 96 THY	6.6	13.77	-7.167	7.376	3	3	1.374	48
99 THY vs. M2 99 THY	6.6	20.83	-14.23	7.376	3	3	2.729	48
99 THY vs. M2 HX	6.6	3.767	2.833	7.376	3	3	0.5432	48
99 THY vs. M2 96 HX	6.6	13.4	-6.8	7.376	3	3	1.304	48
99 THY vs. M2 99 HX	6.6	10.5	-3.9	7.376	3	3	0.7477	48
99 THY vs. M2 HT	6.6	4.433	2.167	7.376	3	3	0.4154	48
99 THY vs. M2 96 HT	6.6	4.367	2.233	7.376	3	3	0.4282	48
99 THY vs. M2 99 HT	6.6	6.4	0.2	7.376	3	3	0.03835	48
HX vs. 96 HX	2.567	52.17	-49.6	7.376	3	3	9.51	48
HX vs. 99 HX	2.567	62.93	-60.37	7.376	3	3	11.57	48
HX vs. HT	2.567	4.033	-1.467	7.376	3	3	0.2812	48
HX vs. 96 HT	2.567	10.7	-8.133	7.376	3	3	1.559	48
HX vs. 99 HT	2.567	9.033	-6.467	7.376	3	3	1.24	48
HX vs. M2 CTRL	2.567	4.333	-1.767	7.376	3	3	0.3387	48
HX vs. M2 96	2.567	8.833	-6.267	7.376	3	3	1.202	48
HX vs. M2 99	2.567	16.83	-14.27	7.376	3	3	2.735	48
HX vs. M2 THY	2.567	4.4	-1.833	7.376	3	3	0.3515	48
HX vs. M2 96 THY	2.567	13.77	-11.2	7.376	3	3	2.147	48
HX vs. M2 99 THY	2.567	20.83	-18.27	7.376	3	3	3.502	48
HX vs. M2 HX	2.567	3.767	-1.2	7.376	3	3	0.2301	48
HX vs. M2 96 HX	2.567	13.4	-10.83	7.376	3	3	2.077	48
HX vs. M2 99 HX	2.567	10.5	-7.933	7.376	3	3	1.521	48
HX vs. M2 HT	2.567	4.433	-1.867	7.376	3	3	0.3579	48
HX vs. M2 96 HT	2.567	4.367	-1.8	7.376	3	3	0.3451	48
HX vs. M2 99 HT	2.567	6.4	-3.833	7.376	3	3	0.735	48
96 HX vs. 99 HX	52.17	62.93	-10.77	7.376	3	3	2.064	48
96 HX vs. HT	52.17	4.033	48.13	7.376	3	3	9.229	48
96 HX vs. 96 HT	52.17	10.7	41.47	7.376	3	3	7.95	48
96 HX vs. 99 HT	52.17	9.033	43.13	7.376	3	3	8.27	48
96 HX vs. M2 CTRL	52.17	4.333	47.83	7.376	3	3	9.171	48
96 HX vs. M2 96	52.17	8.833	43.33	7.376	3	3	8.308	48
96 HX vs. M2 99	52.17	16.83	35.33	7.376	3	3	6.774	48
96 HX vs. M2 THY	52.17	4.4	47.77	7.376	3	3	9.158	48
96 HX vs. M2 96 THY	52.17	13.77	38.4	7.376	3	3	7.362	48
96 HX vs. M2 99 THY	52.17	20.83	31.33	7.376	3	3	6.008	48
96 HX vs. M2 HX	52.17	3.767	48.4	7.376	3	3	9.28	48
96 HX vs. M2 96 HX	52.17	13.4	38.77	7.376	3	3	7.433	48
96 HX vs. M2 99 HX	52.17	10.5	41.67	7.376	3	3	7.989	48
96 HX vs. M2 HT	52.17	4.433	47.73	7.376	3	3	9.152	48
96 HX vs. M2 96 HT	52.17	4.367	47.8	7.376	3	3	9.165	48
96 HX vs. M2 99 HT	52.17	6.4	45.77	7.376	3	3	8.775	48
99 HX vs. HT	62.93	4.033	58.9	7.376	3	3	11.29	48
99 HX vs. 96 HT	62.93	10.7	52.23	7.376	3	3	10.01	48
99 HX vs. 99 HT	62.93	9.033	53.9	7.376	3	3	10.33	48
99 HX vs. M2 CTRL	62.93	4.333	58.6	7.376	3	3	11.24	48
99 HX vs. M2 96	62.93	8.833	54.1	7.376	3	3	10.37	48
99 HX vs. M2 99	62.93	16.83	46.1	7.376	3	3	8.839	48
99 HX vs. M2 THY	62.93	4.4	58.53	7.376	3	3	11.22	48
99 HX vs. M2 96 THY	62.93	13.77	49.17	7.376	3	3	9.427	48
99 HX vs. M2 99 THY	62.93	20.83	42.1	7.376	3	3	8.072	48
99 HX vs. M2 HX	62.93	3.767	59.17	7.376	3	3	11.34	48
99 HX vs. M2 96 HX	62.93	13.4	49.53	7.376	3	3	9.497	48
99 HX vs. M2 99 HX	62.93	10.5	52.43	7.376	3	3	10.05	48
99 HX vs. M2 HT	62.93	4.433	58.5	7.376	3	3	11.22	48
99 HX vs. M2 96 HT	62.93	4.367	58.57	7.376	3	3	11.23	48
99 HX vs. M2 99 HT	62.93	6.4	56.53	7.376	3	3	10.84	48
HT vs. 96 HT	4.033	10.7	-6.667	7.376	3	3	1.278	48
HT vs. 99 HT	4.033	9.033	-5	7.376	3	3	0.9587	48
HT vs. M2 CTRL	4.033	4.333	-0.3	7.376	3	3	0.05752	48
HT vs. M2 96	4.033	8.833	-4.8	7.376	3	3	0.9203	48
HT vs. M2 99	4.033	16.83	-12.8	7.376	3	3	2.454	48
HT vs. M2 THY	4.033	4.4	-0.3667	7.376	3	3	0.0703	48
HT vs. M2 96 THY	4.033	13.77	-9.733	7.376	3	3	1.866	48
HT vs. M2 99 THY	4.033	20.83	-16.8	7.376	3	3	3.221	48
HT vs. M2 HX	4.033	3.767	0.2667	7.376	3	3	0.05113	48
HT vs. M2 96 HX	4.033	13.4	-9.367	7.376	3	3	1.796	48
HT vs. M2 99 HX	4.033	10.5	-6.467	7.376	3	3	1.24	48
HT vs. M2 HT	4.033	4.433	-0.4	7.376	3	3	0.07669	48
HT vs. M2 96 HT	4.033	4.367	-0.3333	7.376	3	3	0.06391	48
HT vs. M2 99 HT	4.033	6.4	-2.367	7.376	3	3	0.4538	48
96 HT vs. 99 HT	10.7	9.033	1.667	7.376	3	3	0.3196	48
96 HT vs. M2 CTRL	10.7	4.333	6.367	7.376	3	3	1.221	48
96 HT vs. M2 96	10.7	8.833	1.867	7.376	3	3	0.3579	48
96 HT vs. M2 99	10.7	16.83	-6.133	7.376	3	3	1.176	48
96 HT vs. M2 THY	10.7	4.4	6.3	7.376	3	3	1.208	48
96 HT vs. M2 96 THY	10.7	13.77	-3.067	7.376	3	3	0.588	48
96 HT vs. M2 99 THY	10.7	20.83	-10.13	7.376	3	3	1.943	48
96 HT vs. M2 HX	10.7	3.767	6.933	7.376	3	3	1.329	48
96 HT vs. M2 96 HX	10.7	13.4	-2.7	7.376	3	3	0.5177	48
96 HT vs. M2 99 HX	10.7	10.5	0.2	7.376	3	3	0.03835	48
96 HT vs. M2 HT	10.7	4.433	6.267	7.376	3	3	1.202	48
96 HT vs. M2 96 HT	10.7	4.367	6.333	7.376	3	3	1.214	48
96 HT vs. M2 99 HT	10.7	6.4	4.3	7.376	3	3	0.8244	48
99 HT vs. M2 CTRL	9.033	4.333	4.7	7.376	3	3	0.9011	48
99 HT vs. M2 96	9.033	8.833	0.2	7.376	3	3	0.03835	48
99 HT vs. M2 99	9.033	16.83	-7.8	7.376	3	3	1.495	48
99 HT vs. M2 THY	9.033	4.4	4.633	7.376	3	3	0.8884	48
99 HT vs. M2 96 THY	9.033	13.77	-4.733	7.376	3	3	0.9075	48
99 HT vs. M2 99 THY	9.033	20.83	-11.8	7.376	3	3	2.262	48
99 HT vs. M2 HX	9.033	3.767	5.267	7.376	3	3	1.01	48
99 HT vs. M2 96 HX	9.033	13.4	-4.367	7.376	3	3	0.8372	48
99 HT vs. M2 99 HX	9.033	10.5	-1.467	7.376	3	3	0.2812	48
99 HT vs. M2 HT	9.033	4.433	4.6	7.376	3	3	0.882	48
99 HT vs. M2 96 HT	9.033	4.367	4.667	7.376	3	3	0.8947	48
99 HT vs. M2 99 HT	9.033	6.4	2.633	7.376	3	3	0.5049	48
M2 CTRL vs. M2 96	4.333	8.833	-4.5	7.376	3	3	0.8628	48
M2 CTRL vs. M2 99	4.333	16.83	-12.5	7.376	3	3	2.397	48
M2 CTRL vs. M2 THY	4.333	4.4	-0.06667	7.376	3	3	0.01278	48
M2 CTRL vs. M2 96 THY	4.333	13.77	-9.433	7.376	3	3	1.809	48
M2 CTRL vs. M2 99 THY	4.333	20.83	-16.5	7.376	3	3	3.164	48
M2 CTRL vs. M2 HX	4.333	3.767	0.5667	7.376	3	3	0.1086	48
M2 CTRL vs. M2 96 HX	4.333	13.4	-9.067	7.376	3	3	1.738	48
M2 CTRL vs. M2 99 HX	4.333	10.5	-6.167	7.376	3	3	1.182	48
M2 CTRL vs. M2 HT	4.333	4.433	-0.1	7.376	3	3	0.01917	48
M2 CTRL vs. M2 96 HT	4.333	4.367	-0.03333	7.376	3	3	0.006391	48
M2 CTRL vs. M2 99 HT	4.333	6.4	-2.067	7.376	3	3	0.3962	48
M2 96 vs. M2 99	8.833	16.83	-8	7.376	3	3	1.534	48
M2 96 vs. M2 THY	8.833	4.4	4.433	7.376	3	3	0.85	48
M2 96 vs. M2 96 THY	8.833	13.77	-4.933	7.376	3	3	0.9459	48
M2 96 vs. M2 99 THY	8.833	20.83	-12	7.376	3	3	2.301	48
M2 96 vs. M2 HX	8.833	3.767	5.067	7.376	3	3	0.9714	48
M2 96 vs. M2 96 HX	8.833	13.4	-4.567	7.376	3	3	0.8756	48
M2 96 vs. M2 99 HX	8.833	10.5	-1.667	7.376	3	3	0.3196	48
M2 96 vs. M2 HT	8.833	4.433	4.4	7.376	3	3	0.8436	48
M2 96 vs. M2 96 HT	8.833	4.367	4.467	7.376	3	3	0.8564	48
M2 96 vs. M2 99 HT	8.833	6.4	2.433	7.376	3	3	0.4665	48
M2 99 vs. M2 THY	16.83	4.4	12.43	7.376	3	3	2.384	48
M2 99 vs. M2 96 THY	16.83	13.77	3.067	7.376	3	3	0.588	48
M2 99 vs. M2 99 THY	16.83	20.83	-4	7.376	3	3	0.7669	48
M2 99 vs. M2 HX	16.83	3.767	13.07	7.376	3	3	2.505	48
M2 99 vs. M2 96 HX	16.83	13.4	3.433	7.376	3	3	0.6583	48
M2 99 vs. M2 99 HX	16.83	10.5	6.333	7.376	3	3	1.214	48
M2 99 vs. M2 HT	16.83	4.433	12.4	7.376	3	3	2.377	48
M2 99 vs. M2 96 HT	16.83	4.367	12.47	7.376	3	3	2.39	48
M2 99 vs. M2 99 HT	16.83	6.4	10.43	7.376	3	3	2	48
M2 THY vs. M2 96 THY	4.4	13.77	-9.367	7.376	3	3	1.796	48
M2 THY vs. M2 99 THY	4.4	20.83	-16.43	7.376	3	3	3.151	48
M2 THY vs. M2 HX	4.4	3.767	0.6333	7.376	3	3	0.1214	48
M2 THY vs. M2 96 HX	4.4	13.4	-9	7.376	3	3	1.726	48
M2 THY vs. M2 99 HX	4.4	10.5	-6.1	7.376	3	3	1.17	48
M2 THY vs. M2 HT	4.4	4.433	-0.03333	7.376	3	3	0.006391	48
M2 THY vs. M2 96 HT	4.4	4.367	0.03333	7.376	3	3	0.006391	48
M2 THY vs. M2 99 HT	4.4	6.4	-2	7.376	3	3	0.3835	48
M2 96 THY vs. M2 99 THY	13.77	20.83	-7.067	7.376	3	3	1.355	48
M2 96 THY vs. M2 HX	13.77	3.767	10	7.376	3	3	1.917	48
M2 96 THY vs. M2 96 HX	13.77	13.4	0.3667	7.376	3	3	0.0703	48
M2 96 THY vs. M2 99 HX	13.77	10.5	3.267	7.376	3	3	0.6263	48
M2 96 THY vs. M2 HT	13.77	4.433	9.333	7.376	3	3	1.789	48
M2 96 THY vs. M2 96 HT	13.77	4.367	9.4	7.376	3	3	1.802	48
M2 96 THY vs. M2 99 HT	13.77	6.4	7.367	7.376	3	3	1.412	48
M2 99 THY vs. M2 HX	20.83	3.767	17.07	7.376	3	3	3.272	48
M2 99 THY vs. M2 96 HX	20.83	13.4	7.433	7.376	3	3	1.425	48
M2 99 THY vs. M2 99 HX	20.83	10.5	10.33	7.376	3	3	1.981	48
M2 99 THY vs. M2 HT	20.83	4.433	16.4	7.376	3	3	3.144	48
M2 99 THY vs. M2 96 HT	20.83	4.367	16.47	7.376	3	3	3.157	48
M2 99 THY vs. M2 99 HT	20.83	6.4	14.43	7.376	3	3	2.767	48
M2 HX vs. M2 96 HX	3.767	13.4	-9.633	7.376	3	3	1.847	48
M2 HX vs. M2 99 HX	3.767	10.5	-6.733	7.376	3	3	1.291	48
M2 HX vs. M2 HT	3.767	4.433	-0.6667	7.376	3	3	0.1278	48
M2 HX vs. M2 96 HT	3.767	4.367	-0.6	7.376	3	3	0.115	48
M2 HX vs. M2 99 HT	3.767	6.4	-2.633	7.376	3	3	0.5049	48
M2 96 HX vs. M2 99 HX	13.4	10.5	2.9	7.376	3	3	0.556	48
M2 96 HX vs. M2 HT	13.4	4.433	8.967	7.376	3	3	1.719	48
M2 96 HX vs. M2 96 HT	13.4	4.367	9.033	7.376	3	3	1.732	48
M2 96 HX vs. M2 99 HT	13.4	6.4	7	7.376	3	3	1.342	48
M2 99 HX vs. M2 HT	10.5	4.433	6.067	7.376	3	3	1.163	48
M2 99 HX vs. M2 96 HT	10.5	4.367	6.133	7.376	3	3	1.176	48
M2 99 HX vs. M2 99 HT	10.5	6.4	4.1	7.376	3	3	0.7861	48
M2 HT vs. M2 96 HT	4.433	4.367	0.06667	7.376	3	3	0.01278	48
M2 HT vs. M2 99 HT	4.433	6.4	-1.967	7.376	3	3	0.3771	48
M2 96 HT vs. M2 99 HT	4.367	6.4	-2.033	7.376	3	3	0.3899	48
M2 = MTHFD2 -/-

## Sheet: Fig.7h
	AnnexinV+/PI-			AnnexinV+/PI+				Early + Late Apoptosis
	NK549	NK554	NK556	NK549	NK554	NK556		NK542	NK546	NK548
CTRL	1	1	1	2	1	2		3	2	3
96	11	29	20	19	25	33		30	54	53
99	11	19	17	14	19	36		25	38	53
FORM	1	1	1	1	1	2		2	2	3
96 FORM	16	30	17	28	28	38		44	58	55
99 FORM	11	18	16	18	17	36		29	35	52
HX	1	1	2	2	1	2		3	2	4
96 HX	23	34	21	30	44	44		53	78	65
99 HX	19	33	25	35	41	40		54	74	65
HF	1	2	2	2	2	2		3	4	4
96 HF	19	32	20	36	46	36		55	78	56
99 HF	20	32	17	38	40	40		58	72	57
M2 CTRL	2	3	1	1	2	2		3	5	3
M2 96	4	2	5	5	2	6		9	4	11
M2 99	3	11	5	7	9	7		10	20	12
M2 FORM	5	7	3	2	10	2		7	17	5
M2 96 FORM	2	4	6	4	4	17		6	8	23
M2 99 FORM	2	11	3	2	6	5		4	17	8
M2 HX	3	2	1	1	2	2		4	4	3
M2 96 HX	2	8	4	3	21	17		5	29	21
M2 99 HX	3	6	4	2	15	11		5	21	15
M2 HF	4	4	1	2	2	3		6	6	4
M2 96 HF	16	20	12	39	46	58		55	66	70
M2 99 HF	16	20	10	41	47	57		57	67	67
Number of families	1
Number of comparisons per family	276
Alpha	0.05
Tukey's multiple comparisons test	Mean Diff.	95.00% CI of diff.	Below threshold?	Summary	Adjusted P Value
CTRL vs. 96	-43	-68.69 to -17.31	Yes	****	<0.0001	A-B
CTRL vs. 99	-36	-61.69 to -10.31	Yes	***	0.0005	A-C
CTRL vs. FORM	0.3333	-25.36 to 26.03	No	ns	>0.9999	A-D
CTRL vs. 96 FORM	-49.67	-75.36 to -23.97	Yes	****	<0.0001	A-E
CTRL vs. 99 FORM	-36	-61.69 to -10.31	Yes	***	0.0005	A-F
CTRL vs. HX	-0.3333	-26.03 to 25.36	No	ns	>0.9999	A-G
CTRL vs. 96 HX	-62.67	-88.36 to -36.97	Yes	****	<0.0001	A-H
CTRL vs. 99 HX	-61.67	-87.36 to -35.97	Yes	****	<0.0001	A-I
CTRL vs. HF	-1	-26.69 to 24.69	No	ns	>0.9999	A-J
CTRL vs. 96 HF	-60.33	-86.03 to -34.64	Yes	****	<0.0001	A-K
CTRL vs. 99 HF	-59.67	-85.36 to -33.97	Yes	****	<0.0001	A-L
CTRL vs. M2 CTRL	-1	-26.69 to 24.69	No	ns	>0.9999	A-M
CTRL vs. M2 96	-5.333	-31.03 to 20.36	No	ns	>0.9999	A-N
CTRL vs. M2 99	-11.33	-37.03 to 14.36	No	ns	0.9865	A-O
CTRL vs. M2 FORM	-7	-32.69 to 18.69	No	ns	>0.9999	A-P
CTRL vs. M2 96 FORM	-9.667	-35.36 to 16.03	No	ns	0.9982	A-Q
CTRL vs. M2 99 FORM	-7	-32.69 to 18.69	No	ns	>0.9999	A-R
CTRL vs. M2 HX	-1	-26.69 to 24.69	No	ns	>0.9999	A-S
CTRL vs. M2 96 HX	-15.67	-41.36 to 10.03	No	ns	0.7679	A-T
CTRL vs. M2 99 HX	-11	-36.69 to 14.69	No	ns	0.9904	A-U
CTRL vs. M2 HF	-2.667	-28.36 to 23.03	No	ns	>0.9999	A-V
CTRL vs. M2 96 HF	-61	-86.69 to -35.31	Yes	****	<0.0001	A-W
CTRL vs. M2 99 HF	-61	-86.69 to -35.31	Yes	****	<0.0001	A-X
96 vs. 99	7	-18.69 to 32.69	No	ns	>0.9999	B-C
96 vs. FORM	43.33	17.64 to 69.03	Yes	****	<0.0001	B-D
96 vs. 96 FORM	-6.667	-32.36 to 19.03	No	ns	>0.9999	B-E
96 vs. 99 FORM	7	-18.69 to 32.69	No	ns	>0.9999	B-F
96 vs. HX	42.67	16.97 to 68.36	Yes	****	<0.0001	B-G
96 vs. 96 HX	-19.67	-45.36 to 6.027	No	ns	0.3642	B-H
96 vs. 99 HX	-18.67	-44.36 to 7.027	No	ns	0.4613	B-I
96 vs. HF	42	16.31 to 67.69	Yes	****	<0.0001	B-J
96 vs. 96 HF	-17.33	-43.03 to 8.360	No	ns	0.6008	B-K
96 vs. 99 HF	-16.67	-42.36 to 9.027	No	ns	0.6704	B-L
96 vs. M2 CTRL	42	16.31 to 67.69	Yes	****	<0.0001	B-M
96 vs. M2 96	37.67	11.97 to 63.36	Yes	***	0.0002	B-N
96 vs. M2 99	31.67	5.973 to 57.36	Yes	**	0.0037	B-O
96 vs. M2 FORM	36	10.31 to 61.69	Yes	***	0.0005	B-P
96 vs. M2 96 FORM	33.33	7.640 to 59.03	Yes	**	0.0017	B-Q
96 vs. M2 99 FORM	36	10.31 to 61.69	Yes	***	0.0005	B-R
96 vs. M2 HX	42	16.31 to 67.69	Yes	****	<0.0001	B-S
96 vs. M2 96 HX	27.33	1.640 to 53.03	Yes	*	0.0256	B-T
96 vs. M2 99 HX	32	6.306 to 57.69	Yes	**	0.0032	B-U
96 vs. M2 HF	40.33	14.64 to 66.03	Yes	****	<0.0001	B-V
96 vs. M2 96 HF	-18	-43.69 to 7.694	No	ns	0.5303	B-W
96 vs. M2 99 HF	-18	-43.69 to 7.694	No	ns	0.5303	B-X
99 vs. FORM	36.33	10.64 to 62.03	Yes	***	0.0004	C-D
99 vs. 96 FORM	-13.67	-39.36 to 12.03	No	ns	0.9139	C-E
99 vs. 99 FORM	0	-25.69 to 25.69	No	ns	>0.9999	C-F
99 vs. HX	35.67	9.973 to 61.36	Yes	***	0.0005	C-G
99 vs. 96 HX	-26.67	-52.36 to -0.9731	Yes	*	0.0338	C-H
99 vs. 99 HX	-25.67	-51.36 to 0.02694	No	ns	0.0505	C-I
99 vs. HF	35	9.306 to 60.69	Yes	***	0.0007	C-J
99 vs. 96 HF	-24.33	-50.03 to 1.360	No	ns	0.084	C-K
99 vs. 99 HF	-23.67	-49.36 to 2.027	No	ns	0.1069	C-L
99 vs. M2 CTRL	35	9.306 to 60.69	Yes	***	0.0007	C-M
99 vs. M2 96	30.67	4.973 to 56.36	Yes	**	0.0059	C-N
99 vs. M2 99	24.67	-1.027 to 50.36	No	ns	0.0742	C-O
99 vs. M2 FORM	29	3.306 to 54.69	Yes	*	0.0125	C-P
99 vs. M2 96 FORM	26.33	0.6397 to 52.03	Yes	*	0.0387	C-Q
99 vs. M2 99 FORM	29	3.306 to 54.69	Yes	*	0.0125	C-R
99 vs. M2 HX	35	9.306 to 60.69	Yes	***	0.0007	C-S
99 vs. M2 96 HX	20.33	-5.360 to 46.03	No	ns	0.3059	C-T
99 vs. M2 99 HX	25	-0.6936 to 50.69	No	ns	0.0654	C-U
99 vs. M2 HF	33.33	7.640 to 59.03	Yes	**	0.0017	C-V
99 vs. M2 96 HF	-25	-50.69 to 0.6936	No	ns	0.0654	C-W
99 vs. M2 99 HF	-25	-50.69 to 0.6936	No	ns	0.0654	C-X
FORM vs. 96 FORM	-50	-75.69 to -24.31	Yes	****	<0.0001	D-E
FORM vs. 99 FORM	-36.33	-62.03 to -10.64	Yes	***	0.0004	D-F
FORM vs. HX	-0.6667	-26.36 to 25.03	No	ns	>0.9999	D-G
FORM vs. 96 HX	-63	-88.69 to -37.31	Yes	****	<0.0001	D-H
FORM vs. 99 HX	-62	-87.69 to -36.31	Yes	****	<0.0001	D-I
FORM vs. HF	-1.333	-27.03 to 24.36	No	ns	>0.9999	D-J
FORM vs. 96 HF	-60.67	-86.36 to -34.97	Yes	****	<0.0001	D-K
FORM vs. 99 HF	-60	-85.69 to -34.31	Yes	****	<0.0001	D-L
FORM vs. M2 CTRL	-1.333	-27.03 to 24.36	No	ns	>0.9999	D-M
FORM vs. M2 96	-5.667	-31.36 to 20.03	No	ns	>0.9999	D-N
FORM vs. M2 99	-11.67	-37.36 to 14.03	No	ns	0.9813	D-O
FORM vs. M2 FORM	-7.333	-33.03 to 18.36	No	ns	>0.9999	D-P
FORM vs. M2 96 FORM	-10	-35.69 to 15.69	No	ns	0.9971	D-Q
FORM vs. M2 99 FORM	-7.333	-33.03 to 18.36	No	ns	>0.9999	D-R
FORM vs. M2 HX	-1.333	-27.03 to 24.36	No	ns	>0.9999	D-S
FORM vs. M2 96 HX	-16	-41.69 to 9.694	No	ns	0.7367	D-T
FORM vs. M2 99 HX	-11.33	-37.03 to 14.36	No	ns	0.9865	D-U
FORM vs. M2 HF	-3	-28.69 to 22.69	No	ns	>0.9999	D-V
FORM vs. M2 96 HF	-61.33	-87.03 to -35.64	Yes	****	<0.0001	D-W
FORM vs. M2 99 HF	-61.33	-87.03 to -35.64	Yes	****	<0.0001	D-X
96 FORM vs. 99 FORM	13.67	-12.03 to 39.36	No	ns	0.9139	E-F
96 FORM vs. HX	49.33	23.64 to 75.03	Yes	****	<0.0001	E-G
96 FORM vs. 96 HX	-13	-38.69 to 12.69	No	ns	0.9445	E-H
96 FORM vs. 99 HX	-12	-37.69 to 13.69	No	ns	0.9747	E-I
96 FORM vs. HF	48.67	22.97 to 74.36	Yes	****	<0.0001	E-J
96 FORM vs. 96 HF	-10.67	-36.36 to 15.03	No	ns	0.9934	E-K
96 FORM vs. 99 HF	-10	-35.69 to 15.69	No	ns	0.9971	E-L
96 FORM vs. M2 CTRL	48.67	22.97 to 74.36	Yes	****	<0.0001	E-M
96 FORM vs. M2 96	44.33	18.64 to 70.03	Yes	****	<0.0001	E-N
96 FORM vs. M2 99	38.33	12.64 to 64.03	Yes	***	0.0001	E-O
96 FORM vs. M2 FORM	42.67	16.97 to 68.36	Yes	****	<0.0001	E-P
96 FORM vs. M2 96 FORM	40	14.31 to 65.69	Yes	****	<0.0001	E-Q
96 FORM vs. M2 99 FORM	42.67	16.97 to 68.36	Yes	****	<0.0001	E-R
96 FORM vs. M2 HX	48.67	22.97 to 74.36	Yes	****	<0.0001	E-S
96 FORM vs. M2 96 HX	34	8.306 to 59.69	Yes	**	0.0012	E-T
96 FORM vs. M2 99 HX	38.67	12.97 to 64.36	Yes	***	0.0001	E-U
96 FORM vs. M2 HF	47	21.31 to 72.69	Yes	****	<0.0001	E-V
96 FORM vs. M2 96 HF	-11.33	-37.03 to 14.36	No	ns	0.9865	E-W
96 FORM vs. M2 99 HF	-11.33	-37.03 to 14.36	No	ns	0.9865	E-X
99 FORM vs. HX	35.67	9.973 to 61.36	Yes	***	0.0005	F-G
99 FORM vs. 96 HX	-26.67	-52.36 to -0.9731	Yes	*	0.0338	F-H
99 FORM vs. 99 HX	-25.67	-51.36 to 0.02694	No	ns	0.0505	F-I
99 FORM vs. HF	35	9.306 to 60.69	Yes	***	0.0007	F-J
99 FORM vs. 96 HF	-24.33	-50.03 to 1.360	No	ns	0.084	F-K
99 FORM vs. 99 HF	-23.67	-49.36 to 2.027	No	ns	0.1069	F-L
99 FORM vs. M2 CTRL	35	9.306 to 60.69	Yes	***	0.0007	F-M
99 FORM vs. M2 96	30.67	4.973 to 56.36	Yes	**	0.0059	F-N
99 FORM vs. M2 99	24.67	-1.027 to 50.36	No	ns	0.0742	F-O
99 FORM vs. M2 FORM	29	3.306 to 54.69	Yes	*	0.0125	F-P
99 FORM vs. M2 96 FORM	26.33	0.6397 to 52.03	Yes	*	0.0387	F-Q
99 FORM vs. M2 99 FORM	29	3.306 to 54.69	Yes	*	0.0125	F-R
99 FORM vs. M2 HX	35	9.306 to 60.69	Yes	***	0.0007	F-S
99 FORM vs. M2 96 HX	20.33	-5.360 to 46.03	No	ns	0.3059	F-T
99 FORM vs. M2 99 HX	25	-0.6936 to 50.69	No	ns	0.0654	F-U
99 FORM vs. M2 HF	33.33	7.640 to 59.03	Yes	**	0.0017	F-V
99 FORM vs. M2 96 HF	-25	-50.69 to 0.6936	No	ns	0.0654	F-W
99 FORM vs. M2 99 HF	-25	-50.69 to 0.6936	No	ns	0.0654	F-X
HX vs. 96 HX	-62.33	-88.03 to -36.64	Yes	****	<0.0001	G-H
HX vs. 99 HX	-61.33	-87.03 to -35.64	Yes	****	<0.0001	G-I
HX vs. HF	-0.6667	-26.36 to 25.03	No	ns	>0.9999	G-J
HX vs. 96 HF	-60	-85.69 to -34.31	Yes	****	<0.0001	G-K
HX vs. 99 HF	-59.33	-85.03 to -33.64	Yes	****	<0.0001	G-L
HX vs. M2 CTRL	-0.6667	-26.36 to 25.03	No	ns	>0.9999	G-M
HX vs. M2 96	-5	-30.69 to 20.69	No	ns	>0.9999	G-N
HX vs. M2 99	-11	-36.69 to 14.69	No	ns	0.9904	G-O
HX vs. M2 FORM	-6.667	-32.36 to 19.03	No	ns	>0.9999	G-P
HX vs. M2 96 FORM	-9.333	-35.03 to 16.36	No	ns	0.9989	G-Q
HX vs. M2 99 FORM	-6.667	-32.36 to 19.03	No	ns	>0.9999	G-R
HX vs. M2 HX	-0.6667	-26.36 to 25.03	No	ns	>0.9999	G-S
HX vs. M2 96 HX	-15.33	-41.03 to 10.36	No	ns	0.7974	G-T
HX vs. M2 99 HX	-10.67	-36.36 to 15.03	No	ns	0.9934	G-U
HX vs. M2 HF	-2.333	-28.03 to 23.36	No	ns	>0.9999	G-V
HX vs. M2 96 HF	-60.67	-86.36 to -34.97	Yes	****	<0.0001	G-W
HX vs. M2 99 HF	-60.67	-86.36 to -34.97	Yes	****	<0.0001	G-X
96 HX vs. 99 HX	1	-24.69 to 26.69	No	ns	>0.9999	H-I
96 HX vs. HF	61.67	35.97 to 87.36	Yes	****	<0.0001	H-J
96 HX vs. 96 HF	2.333	-23.36 to 28.03	No	ns	>0.9999	H-K
96 HX vs. 99 HF	3	-22.69 to 28.69	No	ns	>0.9999	H-L
96 HX vs. M2 CTRL	61.67	35.97 to 87.36	Yes	****	<0.0001	H-M
96 HX vs. M2 96	57.33	31.64 to 83.03	Yes	****	<0.0001	H-N
96 HX vs. M2 99	51.33	25.64 to 77.03	Yes	****	<0.0001	H-O
96 HX vs. M2 FORM	55.67	29.97 to 81.36	Yes	****	<0.0001	H-P
96 HX vs. M2 96 FORM	53	27.31 to 78.69	Yes	****	<0.0001	H-Q
96 HX vs. M2 99 FORM	55.67	29.97 to 81.36	Yes	****	<0.0001	H-R
96 HX vs. M2 HX	61.67	35.97 to 87.36	Yes	****	<0.0001	H-S
96 HX vs. M2 96 HX	47	21.31 to 72.69	Yes	****	<0.0001	H-T
96 HX vs. M2 99 HX	51.67	25.97 to 77.36	Yes	****	<0.0001	H-U
96 HX vs. M2 HF	60	34.31 to 85.69	Yes	****	<0.0001	H-V
96 HX vs. M2 96 HF	1.667	-24.03 to 27.36	No	ns	>0.9999	H-W
96 HX vs. M2 99 HF	1.667	-24.03 to 27.36	No	ns	>0.9999	H-X
99 HX vs. HF	60.67	34.97 to 86.36	Yes	****	<0.0001	I-J
99 HX vs. 96 HF	1.333	-24.36 to 27.03	No	ns	>0.9999	I-K
99 HX vs. 99 HF	2	-23.69 to 27.69	No	ns	>0.9999	I-L
99 HX vs. M2 CTRL	60.67	34.97 to 86.36	Yes	****	<0.0001	I-M
99 HX vs. M2 96	56.33	30.64 to 82.03	Yes	****	<0.0001	I-N
99 HX vs. M2 99	50.33	24.64 to 76.03	Yes	****	<0.0001	I-O
99 HX vs. M2 FORM	54.67	28.97 to 80.36	Yes	****	<0.0001	I-P
99 HX vs. M2 96 FORM	52	26.31 to 77.69	Yes	****	<0.0001	I-Q
99 HX vs. M2 99 FORM	54.67	28.97 to 80.36	Yes	****	<0.0001	I-R
99 HX vs. M2 HX	60.67	34.97 to 86.36	Yes	****	<0.0001	I-S
99 HX vs. M2 96 HX	46	20.31 to 71.69	Yes	****	<0.0001	I-T
99 HX vs. M2 99 HX	50.67	24.97 to 76.36	Yes	****	<0.0001	I-U
99 HX vs. M2 HF	59	33.31 to 84.69	Yes	****	<0.0001	I-V
99 HX vs. M2 96 HF	0.6667	-25.03 to 26.36	No	ns	>0.9999	I-W
99 HX vs. M2 99 HF	0.6667	-25.03 to 26.36	No	ns	>0.9999	I-X
HF vs. 96 HF	-59.33	-85.03 to -33.64	Yes	****	<0.0001	J-K
HF vs. 99 HF	-58.67	-84.36 to -32.97	Yes	****	<0.0001	J-L
HF vs. M2 CTRL	0	-25.69 to 25.69	No	ns	>0.9999	J-M
HF vs. M2 96	-4.333	-30.03 to 21.36	No	ns	>0.9999	J-N
HF vs. M2 99	-10.33	-36.03 to 15.36	No	ns	0.9956	J-O
HF vs. M2 FORM	-6	-31.69 to 19.69	No	ns	>0.9999	J-P
HF vs. M2 96 FORM	-8.667	-34.36 to 17.03	No	ns	0.9996	J-Q
HF vs. M2 99 FORM	-6	-31.69 to 19.69	No	ns	>0.9999	J-R
HF vs. M2 HX	0	-25.69 to 25.69	No	ns	>0.9999	J-S
HF vs. M2 96 HX	-14.67	-40.36 to 11.03	No	ns	0.8507	J-T
HF vs. M2 99 HX	-10	-35.69 to 15.69	No	ns	0.9971	J-U
HF vs. M2 HF	-1.667	-27.36 to 24.03	No	ns	>0.9999	J-V
HF vs. M2 96 HF	-60	-85.69 to -34.31	Yes	****	<0.0001	J-W
HF vs. M2 99 HF	-60	-85.69 to -34.31	Yes	****	<0.0001	J-X
96 HF vs. 99 HF	0.6667	-25.03 to 26.36	No	ns	>0.9999	K-L
96 HF vs. M2 CTRL	59.33	33.64 to 85.03	Yes	****	<0.0001	K-M
96 HF vs. M2 96	55	29.31 to 80.69	Yes	****	<0.0001	K-N
96 HF vs. M2 99	49	23.31 to 74.69	Yes	****	<0.0001	K-O
96 HF vs. M2 FORM	53.33	27.64 to 79.03	Yes	****	<0.0001	K-P
96 HF vs. M2 96 FORM	50.67	24.97 to 76.36	Yes	****	<0.0001	K-Q
96 HF vs. M2 99 FORM	53.33	27.64 to 79.03	Yes	****	<0.0001	K-R
96 HF vs. M2 HX	59.33	33.64 to 85.03	Yes	****	<0.0001	K-S
96 HF vs. M2 96 HX	44.67	18.97 to 70.36	Yes	****	<0.0001	K-T
96 HF vs. M2 99 HX	49.33	23.64 to 75.03	Yes	****	<0.0001	K-U
96 HF vs. M2 HF	57.67	31.97 to 83.36	Yes	****	<0.0001	K-V
96 HF vs. M2 96 HF	-0.6667	-26.36 to 25.03	No	ns	>0.9999	K-W
96 HF vs. M2 99 HF	-0.6667	-26.36 to 25.03	No	ns	>0.9999	K-X
99 HF vs. M2 CTRL	58.67	32.97 to 84.36	Yes	****	<0.0001	L-M
99 HF vs. M2 96	54.33	28.64 to 80.03	Yes	****	<0.0001	L-N
99 HF vs. M2 99	48.33	22.64 to 74.03	Yes	****	<0.0001	L-O
99 HF vs. M2 FORM	52.67	26.97 to 78.36	Yes	****	<0.0001	L-P
99 HF vs. M2 96 FORM	50	24.31 to 75.69	Yes	****	<0.0001	L-Q
99 HF vs. M2 99 FORM	52.67	26.97 to 78.36	Yes	****	<0.0001	L-R
99 HF vs. M2 HX	58.67	32.97 to 84.36	Yes	****	<0.0001	L-S
99 HF vs. M2 96 HX	44	18.31 to 69.69	Yes	****	<0.0001	L-T
99 HF vs. M2 99 HX	48.67	22.97 to 74.36	Yes	****	<0.0001	L-U
99 HF vs. M2 HF	57	31.31 to 82.69	Yes	****	<0.0001	L-V
99 HF vs. M2 96 HF	-1.333	-27.03 to 24.36	No	ns	>0.9999	L-W
99 HF vs. M2 99 HF	-1.333	-27.03 to 24.36	No	ns	>0.9999	L-X
M2 CTRL vs. M2 96	-4.333	-30.03 to 21.36	No	ns	>0.9999	M-N
M2 CTRL vs. M2 99	-10.33	-36.03 to 15.36	No	ns	0.9956	M-O
M2 CTRL vs. M2 FORM	-6	-31.69 to 19.69	No	ns	>0.9999	M-P
M2 CTRL vs. M2 96 FORM	-8.667	-34.36 to 17.03	No	ns	0.9996	M-Q
M2 CTRL vs. M2 99 FORM	-6	-31.69 to 19.69	No	ns	>0.9999	M-R
M2 CTRL vs. M2 HX	0	-25.69 to 25.69	No	ns	>0.9999	M-S
M2 CTRL vs. M2 96 HX	-14.67	-40.36 to 11.03	No	ns	0.8507	M-T
M2 CTRL vs. M2 99 HX	-10	-35.69 to 15.69	No	ns	0.9971	M-U
M2 CTRL vs. M2 HF	-1.667	-27.36 to 24.03	No	ns	>0.9999	M-V
M2 CTRL vs. M2 96 HF	-60	-85.69 to -34.31	Yes	****	<0.0001	M-W
M2 CTRL vs. M2 99 HF	-60	-85.69 to -34.31	Yes	****	<0.0001	M-X
M2 96 vs. M2 99	-6	-31.69 to 19.69	No	ns	>0.9999	N-O
M2 96 vs. M2 FORM	-1.667	-27.36 to 24.03	No	ns	>0.9999	N-P
M2 96 vs. M2 96 FORM	-4.333	-30.03 to 21.36	No	ns	>0.9999	N-Q
M2 96 vs. M2 99 FORM	-1.667	-27.36 to 24.03	No	ns	>0.9999	N-R
M2 96 vs. M2 HX	4.333	-21.36 to 30.03	No	ns	>0.9999	N-S
M2 96 vs. M2 96 HX	-10.33	-36.03 to 15.36	No	ns	0.9956	N-T
M2 96 vs. M2 99 HX	-5.667	-31.36 to 20.03	No	ns	>0.9999	N-U
M2 96 vs. M2 HF	2.667	-23.03 to 28.36	No	ns	>0.9999	N-V
M2 96 vs. M2 96 HF	-55.67	-81.36 to -29.97	Yes	****	<0.0001	N-W
M2 96 vs. M2 99 HF	-55.67	-81.36 to -29.97	Yes	****	<0.0001	N-X
M2 99 vs. M2 FORM	4.333	-21.36 to 30.03	No	ns	>0.9999	O-P
M2 99 vs. M2 96 FORM	1.667	-24.03 to 27.36	No	ns	>0.9999	O-Q
M2 99 vs. M2 99 FORM	4.333	-21.36 to 30.03	No	ns	>0.9999	O-R
M2 99 vs. M2 HX	10.33	-15.36 to 36.03	No	ns	0.9956	O-S
M2 99 vs. M2 96 HX	-4.333	-30.03 to 21.36	No	ns	>0.9999	O-T
M2 99 vs. M2 99 HX	0.3333	-25.36 to 26.03	No	ns	>0.9999	O-U
M2 99 vs. M2 HF	8.667	-17.03 to 34.36	No	ns	0.9996	O-V
M2 99 vs. M2 96 HF	-49.67	-75.36 to -23.97	Yes	****	<0.0001	O-W
M2 99 vs. M2 99 HF	-49.67	-75.36 to -23.97	Yes	****	<0.0001	O-X
M2 FORM vs. M2 96 FORM	-2.667	-28.36 to 23.03	No	ns	>0.9999	P-Q
M2 FORM vs. M2 99 FORM	0	-25.69 to 25.69	No	ns	>0.9999	P-R
M2 FORM vs. M2 HX	6	-19.69 to 31.69	No	ns	>0.9999	P-S
M2 FORM vs. M2 96 HX	-8.667	-34.36 to 17.03	No	ns	0.9996	P-T
M2 FORM vs. M2 99 HX	-4	-29.69 to 21.69	No	ns	>0.9999	P-U
M2 FORM vs. M2 HF	4.333	-21.36 to 30.03	No	ns	>0.9999	P-V
M2 FORM vs. M2 96 HF	-54	-79.69 to -28.31	Yes	****	<0.0001	P-W
M2 FORM vs. M2 99 HF	-54	-79.69 to -28.31	Yes	****	<0.0001	P-X
M2 96 FORM vs. M2 99 FORM	2.667	-23.03 to 28.36	No	ns	>0.9999	Q-R
M2 96 FORM vs. M2 HX	8.667	-17.03 to 34.36	No	ns	0.9996	Q-S
M2 96 FORM vs. M2 96 HX	-6	-31.69 to 19.69	No	ns	>0.9999	Q-T
M2 96 FORM vs. M2 99 HX	-1.333	-27.03 to 24.36	No	ns	>0.9999	Q-U
M2 96 FORM vs. M2 HF	7	-18.69 to 32.69	No	ns	>0.9999	Q-V
M2 96 FORM vs. M2 96 HF	-51.33	-77.03 to -25.64	Yes	****	<0.0001	Q-W
M2 96 FORM vs. M2 99 HF	-51.33	-77.03 to -25.64	Yes	****	<0.0001	Q-X
M2 99 FORM vs. M2 HX	6	-19.69 to 31.69	No	ns	>0.9999	R-S
M2 99 FORM vs. M2 96 HX	-8.667	-34.36 to 17.03	No	ns	0.9996	R-T
M2 99 FORM vs. M2 99 HX	-4	-29.69 to 21.69	No	ns	>0.9999	R-U
M2 99 FORM vs. M2 HF	4.333	-21.36 to 30.03	No	ns	>0.9999	R-V
M2 99 FORM vs. M2 96 HF	-54	-79.69 to -28.31	Yes	****	<0.0001	R-W
M2 99 FORM vs. M2 99 HF	-54	-79.69 to -28.31	Yes	****	<0.0001	R-X
M2 HX vs. M2 96 HX	-14.67	-40.36 to 11.03	No	ns	0.8507	S-T
M2 HX vs. M2 99 HX	-10	-35.69 to 15.69	No	ns	0.9971	S-U
M2 HX vs. M2 HF	-1.667	-27.36 to 24.03	No	ns	>0.9999	S-V
M2 HX vs. M2 96 HF	-60	-85.69 to -34.31	Yes	****	<0.0001	S-W
M2 HX vs. M2 99 HF	-60	-85.69 to -34.31	Yes	****	<0.0001	S-X
M2 96 HX vs. M2 99 HX	4.667	-21.03 to 30.36	No	ns	>0.9999	T-U
M2 96 HX vs. M2 HF	13	-12.69 to 38.69	No	ns	0.9445	T-V
M2 96 HX vs. M2 96 HF	-45.33	-71.03 to -19.64	Yes	****	<0.0001	T-W
M2 96 HX vs. M2 99 HF	-45.33	-71.03 to -19.64	Yes	****	<0.0001	T-X
M2 99 HX vs. M2 HF	8.333	-17.36 to 34.03	No	ns	0.9998	U-V
M2 99 HX vs. M2 96 HF	-50	-75.69 to -24.31	Yes	****	<0.0001	U-W
M2 99 HX vs. M2 99 HF	-50	-75.69 to -24.31	Yes	****	<0.0001	U-X
M2 HF vs. M2 96 HF	-58.33	-84.03 to -32.64	Yes	****	<0.0001	V-W
M2 HF vs. M2 99 HF	-58.33	-84.03 to -32.64	Yes	****	<0.0001	V-X
M2 96 HF vs. M2 99 HF	0	-25.69 to 25.69	No	ns	>0.9999	W-X
Test details	Mean 1	Mean 2	Mean Diff.	SE of diff.	n1	n2	q	DF
CTRL vs. 96	2.667	45.67	-43	6.666	3	3	9.123	48
CTRL vs. 99	2.667	38.67	-36	6.666	3	3	7.638	48
CTRL vs. FORM	2.667	2.333	0.3333	6.666	3	3	0.07072	48
CTRL vs. 96 FORM	2.667	52.33	-49.67	6.666	3	3	10.54	48
CTRL vs. 99 FORM	2.667	38.67	-36	6.666	3	3	7.638	48
CTRL vs. HX	2.667	3	-0.3333	6.666	3	3	0.07072	48
CTRL vs. 96 HX	2.667	65.33	-62.67	6.666	3	3	13.29	48
CTRL vs. 99 HX	2.667	64.33	-61.67	6.666	3	3	13.08	48
CTRL vs. HF	2.667	3.667	-1	6.666	3	3	0.2122	48
CTRL vs. 96 HF	2.667	63	-60.33	6.666	3	3	12.8	48
CTRL vs. 99 HF	2.667	62.33	-59.67	6.666	3	3	12.66	48
CTRL vs. M2 CTRL	2.667	3.667	-1	6.666	3	3	0.2122	48
CTRL vs. M2 96	2.667	8	-5.333	6.666	3	3	1.131	48
CTRL vs. M2 99	2.667	14	-11.33	6.666	3	3	2.404	48
CTRL vs. M2 FORM	2.667	9.667	-7	6.666	3	3	1.485	48
CTRL vs. M2 96 FORM	2.667	12.33	-9.667	6.666	3	3	2.051	48
CTRL vs. M2 99 FORM	2.667	9.667	-7	6.666	3	3	1.485	48
CTRL vs. M2 HX	2.667	3.667	-1	6.666	3	3	0.2122	48
CTRL vs. M2 96 HX	2.667	18.33	-15.67	6.666	3	3	3.324	48
CTRL vs. M2 99 HX	2.667	13.67	-11	6.666	3	3	2.334	48
CTRL vs. M2 HF	2.667	5.333	-2.667	6.666	3	3	0.5657	48
CTRL vs. M2 96 HF	2.667	63.67	-61	6.666	3	3	12.94	48
CTRL vs. M2 99 HF	2.667	63.67	-61	6.666	3	3	12.94	48
96 vs. 99	45.67	38.67	7	6.666	3	3	1.485	48
96 vs. FORM	45.67	2.333	43.33	6.666	3	3	9.193	48
96 vs. 96 FORM	45.67	52.33	-6.667	6.666	3	3	1.414	48
96 vs. 99 FORM	45.67	38.67	7	6.666	3	3	1.485	48
96 vs. HX	45.67	3	42.67	6.666	3	3	9.052	48
96 vs. 96 HX	45.67	65.33	-19.67	6.666	3	3	4.172	48
96 vs. 99 HX	45.67	64.33	-18.67	6.666	3	3	3.96	48
96 vs. HF	45.67	3.667	42	6.666	3	3	8.91	48
96 vs. 96 HF	45.67	63	-17.33	6.666	3	3	3.677	48
96 vs. 99 HF	45.67	62.33	-16.67	6.666	3	3	3.536	48
96 vs. M2 CTRL	45.67	3.667	42	6.666	3	3	8.91	48
96 vs. M2 96	45.67	8	37.67	6.666	3	3	7.991	48
96 vs. M2 99	45.67	14	31.67	6.666	3	3	6.718	48
96 vs. M2 FORM	45.67	9.667	36	6.666	3	3	7.638	48
96 vs. M2 96 FORM	45.67	12.33	33.33	6.666	3	3	7.072	48
96 vs. M2 99 FORM	45.67	9.667	36	6.666	3	3	7.638	48
96 vs. M2 HX	45.67	3.667	42	6.666	3	3	8.91	48
96 vs. M2 96 HX	45.67	18.33	27.33	6.666	3	3	5.799	48
96 vs. M2 99 HX	45.67	13.67	32	6.666	3	3	6.789	48
96 vs. M2 HF	45.67	5.333	40.33	6.666	3	3	8.557	48
96 vs. M2 96 HF	45.67	63.67	-18	6.666	3	3	3.819	48
96 vs. M2 99 HF	45.67	63.67	-18	6.666	3	3	3.819	48
99 vs. FORM	38.67	2.333	36.33	6.666	3	3	7.708	48
99 vs. 96 FORM	38.67	52.33	-13.67	6.666	3	3	2.899	48
99 vs. 99 FORM	38.67	38.67	0	6.666	3	3	0	48
99 vs. HX	38.67	3	35.67	6.666	3	3	7.567	48
99 vs. 96 HX	38.67	65.33	-26.67	6.666	3	3	5.657	48
99 vs. 99 HX	38.67	64.33	-25.67	6.666	3	3	5.445	48
99 vs. HF	38.67	3.667	35	6.666	3	3	7.425	48
99 vs. 96 HF	38.67	63	-24.33	6.666	3	3	5.162	48
99 vs. 99 HF	38.67	62.33	-23.67	6.666	3	3	5.021	48
99 vs. M2 CTRL	38.67	3.667	35	6.666	3	3	7.425	48
99 vs. M2 96	38.67	8	30.67	6.666	3	3	6.506	48
99 vs. M2 99	38.67	14	24.67	6.666	3	3	5.233	48
99 vs. M2 FORM	38.67	9.667	29	6.666	3	3	6.152	48
99 vs. M2 96 FORM	38.67	12.33	26.33	6.666	3	3	5.587	48
99 vs. M2 99 FORM	38.67	9.667	29	6.666	3	3	6.152	48
99 vs. M2 HX	38.67	3.667	35	6.666	3	3	7.425	48
99 vs. M2 96 HX	38.67	18.33	20.33	6.666	3	3	4.314	48
99 vs. M2 99 HX	38.67	13.67	25	6.666	3	3	5.304	48
99 vs. M2 HF	38.67	5.333	33.33	6.666	3	3	7.072	48
99 vs. M2 96 HF	38.67	63.67	-25	6.666	3	3	5.304	48
99 vs. M2 99 HF	38.67	63.67	-25	6.666	3	3	5.304	48
FORM vs. 96 FORM	2.333	52.33	-50	6.666	3	3	10.61	48
FORM vs. 99 FORM	2.333	38.67	-36.33	6.666	3	3	7.708	48
FORM vs. HX	2.333	3	-0.6667	6.666	3	3	0.1414	48
FORM vs. 96 HX	2.333	65.33	-63	6.666	3	3	13.37	48
FORM vs. 99 HX	2.333	64.33	-62	6.666	3	3	13.15	48
FORM vs. HF	2.333	3.667	-1.333	6.666	3	3	0.2829	48
FORM vs. 96 HF	2.333	63	-60.67	6.666	3	3	12.87	48
FORM vs. 99 HF	2.333	62.33	-60	6.666	3	3	12.73	48
FORM vs. M2 CTRL	2.333	3.667	-1.333	6.666	3	3	0.2829	48
FORM vs. M2 96	2.333	8	-5.667	6.666	3	3	1.202	48
FORM vs. M2 99	2.333	14	-11.67	6.666	3	3	2.475	48
FORM vs. M2 FORM	2.333	9.667	-7.333	6.666	3	3	1.556	48
FORM vs. M2 96 FORM	2.333	12.33	-10	6.666	3	3	2.122	48
FORM vs. M2 99 FORM	2.333	9.667	-7.333	6.666	3	3	1.556	48
FORM vs. M2 HX	2.333	3.667	-1.333	6.666	3	3	0.2829	48
FORM vs. M2 96 HX	2.333	18.33	-16	6.666	3	3	3.394	48
FORM vs. M2 99 HX	2.333	13.67	-11.33	6.666	3	3	2.404	48
FORM vs. M2 HF	2.333	5.333	-3	6.666	3	3	0.6365	48
FORM vs. M2 96 HF	2.333	63.67	-61.33	6.666	3	3	13.01	48
FORM vs. M2 99 HF	2.333	63.67	-61.33	6.666	3	3	13.01	48
96 FORM vs. 99 FORM	52.33	38.67	13.67	6.666	3	3	2.899	48
96 FORM vs. HX	52.33	3	49.33	6.666	3	3	10.47	48
96 FORM vs. 96 HX	52.33	65.33	-13	6.666	3	3	2.758	48
96 FORM vs. 99 HX	52.33	64.33	-12	6.666	3	3	2.546	48
96 FORM vs. HF	52.33	3.667	48.67	6.666	3	3	10.32	48
96 FORM vs. 96 HF	52.33	63	-10.67	6.666	3	3	2.263	48
96 FORM vs. 99 HF	52.33	62.33	-10	6.666	3	3	2.122	48
96 FORM vs. M2 CTRL	52.33	3.667	48.67	6.666	3	3	10.32	48
96 FORM vs. M2 96	52.33	8	44.33	6.666	3	3	9.405	48
96 FORM vs. M2 99	52.33	14	38.33	6.666	3	3	8.133	48
96 FORM vs. M2 FORM	52.33	9.667	42.67	6.666	3	3	9.052	48
96 FORM vs. M2 96 FORM	52.33	12.33	40	6.666	3	3	8.486	48
96 FORM vs. M2 99 FORM	52.33	9.667	42.67	6.666	3	3	9.052	48
96 FORM vs. M2 HX	52.33	3.667	48.67	6.666	3	3	10.32	48
96 FORM vs. M2 96 HX	52.33	18.33	34	6.666	3	3	7.213	48
96 FORM vs. M2 99 HX	52.33	13.67	38.67	6.666	3	3	8.203	48
96 FORM vs. M2 HF	52.33	5.333	47	6.666	3	3	9.971	48
96 FORM vs. M2 96 HF	52.33	63.67	-11.33	6.666	3	3	2.404	48
96 FORM vs. M2 99 HF	52.33	63.67	-11.33	6.666	3	3	2.404	48
99 FORM vs. HX	38.67	3	35.67	6.666	3	3	7.567	48
99 FORM vs. 96 HX	38.67	65.33	-26.67	6.666	3	3	5.657	48
99 FORM vs. 99 HX	38.67	64.33	-25.67	6.666	3	3	5.445	48
99 FORM vs. HF	38.67	3.667	35	6.666	3	3	7.425	48
99 FORM vs. 96 HF	38.67	63	-24.33	6.666	3	3	5.162	48
99 FORM vs. 99 HF	38.67	62.33	-23.67	6.666	3	3	5.021	48
99 FORM vs. M2 CTRL	38.67	3.667	35	6.666	3	3	7.425	48
99 FORM vs. M2 96	38.67	8	30.67	6.666	3	3	6.506	48
99 FORM vs. M2 99	38.67	14	24.67	6.666	3	3	5.233	48
99 FORM vs. M2 FORM	38.67	9.667	29	6.666	3	3	6.152	48
99 FORM vs. M2 96 FORM	38.67	12.33	26.33	6.666	3	3	5.587	48
99 FORM vs. M2 99 FORM	38.67	9.667	29	6.666	3	3	6.152	48
99 FORM vs. M2 HX	38.67	3.667	35	6.666	3	3	7.425	48
99 FORM vs. M2 96 HX	38.67	18.33	20.33	6.666	3	3	4.314	48
99 FORM vs. M2 99 HX	38.67	13.67	25	6.666	3	3	5.304	48
99 FORM vs. M2 HF	38.67	5.333	33.33	6.666	3	3	7.072	48
99 FORM vs. M2 96 HF	38.67	63.67	-25	6.666	3	3	5.304	48
99 FORM vs. M2 99 HF	38.67	63.67	-25	6.666	3	3	5.304	48
HX vs. 96 HX	3	65.33	-62.33	6.666	3	3	13.22	48
HX vs. 99 HX	3	64.33	-61.33	6.666	3	3	13.01	48
HX vs. HF	3	3.667	-0.6667	6.666	3	3	0.1414	48
HX vs. 96 HF	3	63	-60	6.666	3	3	12.73	48
HX vs. 99 HF	3	62.33	-59.33	6.666	3	3	12.59	48
HX vs. M2 CTRL	3	3.667	-0.6667	6.666	3	3	0.1414	48
HX vs. M2 96	3	8	-5	6.666	3	3	1.061	48
HX vs. M2 99	3	14	-11	6.666	3	3	2.334	48
HX vs. M2 FORM	3	9.667	-6.667	6.666	3	3	1.414	48
HX vs. M2 96 FORM	3	12.33	-9.333	6.666	3	3	1.98	48
HX vs. M2 99 FORM	3	9.667	-6.667	6.666	3	3	1.414	48
HX vs. M2 HX	3	3.667	-0.6667	6.666	3	3	0.1414	48
HX vs. M2 96 HX	3	18.33	-15.33	6.666	3	3	3.253	48
HX vs. M2 99 HX	3	13.67	-10.67	6.666	3	3	2.263	48
HX vs. M2 HF	3	5.333	-2.333	6.666	3	3	0.495	48
HX vs. M2 96 HF	3	63.67	-60.67	6.666	3	3	12.87	48
HX vs. M2 99 HF	3	63.67	-60.67	6.666	3	3	12.87	48
96 HX vs. 99 HX	65.33	64.33	1	6.666	3	3	0.2122	48
96 HX vs. HF	65.33	3.667	61.67	6.666	3	3	13.08	48
96 HX vs. 96 HF	65.33	63	2.333	6.666	3	3	0.495	48
96 HX vs. 99 HF	65.33	62.33	3	6.666	3	3	0.6365	48
96 HX vs. M2 CTRL	65.33	3.667	61.67	6.666	3	3	13.08	48
96 HX vs. M2 96	65.33	8	57.33	6.666	3	3	12.16	48
96 HX vs. M2 99	65.33	14	51.33	6.666	3	3	10.89	48
96 HX vs. M2 FORM	65.33	9.667	55.67	6.666	3	3	11.81	48
96 HX vs. M2 96 FORM	65.33	12.33	53	6.666	3	3	11.24	48
96 HX vs. M2 99 FORM	65.33	9.667	55.67	6.666	3	3	11.81	48
96 HX vs. M2 HX	65.33	3.667	61.67	6.666	3	3	13.08	48
96 HX vs. M2 96 HX	65.33	18.33	47	6.666	3	3	9.971	48
96 HX vs. M2 99 HX	65.33	13.67	51.67	6.666	3	3	10.96	48
96 HX vs. M2 HF	65.33	5.333	60	6.666	3	3	12.73	48
96 HX vs. M2 96 HF	65.33	63.67	1.667	6.666	3	3	0.3536	48
96 HX vs. M2 99 HF	65.33	63.67	1.667	6.666	3	3	0.3536	48
99 HX vs. HF	64.33	3.667	60.67	6.666	3	3	12.87	48
99 HX vs. 96 HF	64.33	63	1.333	6.666	3	3	0.2829	48
99 HX vs. 99 HF	64.33	62.33	2	6.666	3	3	0.4243	48
99 HX vs. M2 CTRL	64.33	3.667	60.67	6.666	3	3	12.87	48
99 HX vs. M2 96	64.33	8	56.33	6.666	3	3	11.95	48
99 HX vs. M2 99	64.33	14	50.33	6.666	3	3	10.68	48
99 HX vs. M2 FORM	64.33	9.667	54.67	6.666	3	3	11.6	48
99 HX vs. M2 96 FORM	64.33	12.33	52	6.666	3	3	11.03	48
99 HX vs. M2 99 FORM	64.33	9.667	54.67	6.666	3	3	11.6	48
99 HX vs. M2 HX	64.33	3.667	60.67	6.666	3	3	12.87	48
99 HX vs. M2 96 HX	64.33	18.33	46	6.666	3	3	9.759	48
99 HX vs. M2 99 HX	64.33	13.67	50.67	6.666	3	3	10.75	48
99 HX vs. M2 HF	64.33	5.333	59	6.666	3	3	12.52	48
99 HX vs. M2 96 HF	64.33	63.67	0.6667	6.666	3	3	0.1414	48
99 HX vs. M2 99 HF	64.33	63.67	0.6667	6.666	3	3	0.1414	48
HF vs. 96 HF	3.667	63	-59.33	6.666	3	3	12.59	48
HF vs. 99 HF	3.667	62.33	-58.67	6.666	3	3	12.45	48
HF vs. M2 CTRL	3.667	3.667	0	6.666	3	3	0	48
HF vs. M2 96	3.667	8	-4.333	6.666	3	3	0.9193	48
HF vs. M2 99	3.667	14	-10.33	6.666	3	3	2.192	48
HF vs. M2 FORM	3.667	9.667	-6	6.666	3	3	1.273	48
HF vs. M2 96 FORM	3.667	12.33	-8.667	6.666	3	3	1.839	48
HF vs. M2 99 FORM	3.667	9.667	-6	6.666	3	3	1.273	48
HF vs. M2 HX	3.667	3.667	0	6.666	3	3	0	48
HF vs. M2 96 HX	3.667	18.33	-14.67	6.666	3	3	3.112	48
HF vs. M2 99 HX	3.667	13.67	-10	6.666	3	3	2.122	48
HF vs. M2 HF	3.667	5.333	-1.667	6.666	3	3	0.3536	48
HF vs. M2 96 HF	3.667	63.67	-60	6.666	3	3	12.73	48
HF vs. M2 99 HF	3.667	63.67	-60	6.666	3	3	12.73	48
96 HF vs. 99 HF	63	62.33	0.6667	6.666	3	3	0.1414	48
96 HF vs. M2 CTRL	63	3.667	59.33	6.666	3	3	12.59	48
96 HF vs. M2 96	63	8	55	6.666	3	3	11.67	48
96 HF vs. M2 99	63	14	49	6.666	3	3	10.4	48
96 HF vs. M2 FORM	63	9.667	53.33	6.666	3	3	11.31	48
96 HF vs. M2 96 FORM	63	12.33	50.67	6.666	3	3	10.75	48
96 HF vs. M2 99 FORM	63	9.667	53.33	6.666	3	3	11.31	48
96 HF vs. M2 HX	63	3.667	59.33	6.666	3	3	12.59	48
96 HF vs. M2 96 HX	63	18.33	44.67	6.666	3	3	9.476	48
96 HF vs. M2 99 HX	63	13.67	49.33	6.666	3	3	10.47	48
96 HF vs. M2 HF	63	5.333	57.67	6.666	3	3	12.23	48
96 HF vs. M2 96 HF	63	63.67	-0.6667	6.666	3	3	0.1414	48
96 HF vs. M2 99 HF	63	63.67	-0.6667	6.666	3	3	0.1414	48
99 HF vs. M2 CTRL	62.33	3.667	58.67	6.666	3	3	12.45	48
99 HF vs. M2 96	62.33	8	54.33	6.666	3	3	11.53	48
99 HF vs. M2 99	62.33	14	48.33	6.666	3	3	10.25	48
99 HF vs. M2 FORM	62.33	9.667	52.67	6.666	3	3	11.17	48
99 HF vs. M2 96 FORM	62.33	12.33	50	6.666	3	3	10.61	48
99 HF vs. M2 99 FORM	62.33	9.667	52.67	6.666	3	3	11.17	48
99 HF vs. M2 HX	62.33	3.667	58.67	6.666	3	3	12.45	48
99 HF vs. M2 96 HX	62.33	18.33	44	6.666	3	3	9.335	48
99 HF vs. M2 99 HX	62.33	13.67	48.67	6.666	3	3	10.32	48
99 HF vs. M2 HF	62.33	5.333	57	6.666	3	3	12.09	48
99 HF vs. M2 96 HF	62.33	63.67	-1.333	6.666	3	3	0.2829	48
99 HF vs. M2 99 HF	62.33	63.67	-1.333	6.666	3	3	0.2829	48
M2 CTRL vs. M2 96	3.667	8	-4.333	6.666	3	3	0.9193	48
M2 CTRL vs. M2 99	3.667	14	-10.33	6.666	3	3	2.192	48
M2 CTRL vs. M2 FORM	3.667	9.667	-6	6.666	3	3	1.273	48
M2 CTRL vs. M2 96 FORM	3.667	12.33	-8.667	6.666	3	3	1.839	48
M2 CTRL vs. M2 99 FORM	3.667	9.667	-6	6.666	3	3	1.273	48
M2 CTRL vs. M2 HX	3.667	3.667	0	6.666	3	3	0	48
M2 CTRL vs. M2 96 HX	3.667	18.33	-14.67	6.666	3	3	3.112	48
M2 CTRL vs. M2 99 HX	3.667	13.67	-10	6.666	3	3	2.122	48
M2 CTRL vs. M2 HF	3.667	5.333	-1.667	6.666	3	3	0.3536	48
M2 CTRL vs. M2 96 HF	3.667	63.67	-60	6.666	3	3	12.73	48
M2 CTRL vs. M2 99 HF	3.667	63.67	-60	6.666	3	3	12.73	48
M2 96 vs. M2 99	8	14	-6	6.666	3	3	1.273	48
M2 96 vs. M2 FORM	8	9.667	-1.667	6.666	3	3	0.3536	48
M2 96 vs. M2 96 FORM	8	12.33	-4.333	6.666	3	3	0.9193	48
M2 96 vs. M2 99 FORM	8	9.667	-1.667	6.666	3	3	0.3536	48
M2 96 vs. M2 HX	8	3.667	4.333	6.666	3	3	0.9193	48
M2 96 vs. M2 96 HX	8	18.33	-10.33	6.666	3	3	2.192	48
M2 96 vs. M2 99 HX	8	13.67	-5.667	6.666	3	3	1.202	48
M2 96 vs. M2 HF	8	5.333	2.667	6.666	3	3	0.5657	48
M2 96 vs. M2 96 HF	8	63.67	-55.67	6.666	3	3	11.81	48
M2 96 vs. M2 99 HF	8	63.67	-55.67	6.666	3	3	11.81	48
M2 99 vs. M2 FORM	14	9.667	4.333	6.666	3	3	0.9193	48
M2 99 vs. M2 96 FORM	14	12.33	1.667	6.666	3	3	0.3536	48
M2 99 vs. M2 99 FORM	14	9.667	4.333	6.666	3	3	0.9193	48
M2 99 vs. M2 HX	14	3.667	10.33	6.666	3	3	2.192	48
M2 99 vs. M2 96 HX	14	18.33	-4.333	6.666	3	3	0.9193	48
M2 99 vs. M2 99 HX	14	13.67	0.3333	6.666	3	3	0.07072	48
M2 99 vs. M2 HF	14	5.333	8.667	6.666	3	3	1.839	48
M2 99 vs. M2 96 HF	14	63.67	-49.67	6.666	3	3	10.54	48
M2 99 vs. M2 99 HF	14	63.67	-49.67	6.666	3	3	10.54	48
M2 FORM vs. M2 96 FORM	9.667	12.33	-2.667	6.666	3	3	0.5657	48
M2 FORM vs. M2 99 FORM	9.667	9.667	0	6.666	3	3	0	48
M2 FORM vs. M2 HX	9.667	3.667	6	6.666	3	3	1.273	48
M2 FORM vs. M2 96 HX	9.667	18.33	-8.667	6.666	3	3	1.839	48
M2 FORM vs. M2 99 HX	9.667	13.67	-4	6.666	3	3	0.8486	48
M2 FORM vs. M2 HF	9.667	5.333	4.333	6.666	3	3	0.9193	48
M2 FORM vs. M2 96 HF	9.667	63.67	-54	6.666	3	3	11.46	48
M2 FORM vs. M2 99 HF	9.667	63.67	-54	6.666	3	3	11.46	48
M2 96 FORM vs. M2 99 FORM	12.33	9.667	2.667	6.666	3	3	0.5657	48
M2 96 FORM vs. M2 HX	12.33	3.667	8.667	6.666	3	3	1.839	48
M2 96 FORM vs. M2 96 HX	12.33	18.33	-6	6.666	3	3	1.273	48
M2 96 FORM vs. M2 99 HX	12.33	13.67	-1.333	6.666	3	3	0.2829	48
M2 96 FORM vs. M2 HF	12.33	5.333	7	6.666	3	3	1.485	48
M2 96 FORM vs. M2 96 HF	12.33	63.67	-51.33	6.666	3	3	10.89	48
M2 96 FORM vs. M2 99 HF	12.33	63.67	-51.33	6.666	3	3	10.89	48
M2 99 FORM vs. M2 HX	9.667	3.667	6	6.666	3	3	1.273	48
M2 99 FORM vs. M2 96 HX	9.667	18.33	-8.667	6.666	3	3	1.839	48
M2 99 FORM vs. M2 99 HX	9.667	13.67	-4	6.666	3	3	0.8486	48
M2 99 FORM vs. M2 HF	9.667	5.333	4.333	6.666	3	3	0.9193	48
M2 99 FORM vs. M2 96 HF	9.667	63.67	-54	6.666	3	3	11.46	48
M2 99 FORM vs. M2 99 HF	9.667	63.67	-54	6.666	3	3	11.46	48
M2 HX vs. M2 96 HX	3.667	18.33	-14.67	6.666	3	3	3.112	48
M2 HX vs. M2 99 HX	3.667	13.67	-10	6.666	3	3	2.122	48
M2 HX vs. M2 HF	3.667	5.333	-1.667	6.666	3	3	0.3536	48
M2 HX vs. M2 96 HF	3.667	63.67	-60	6.666	3	3	12.73	48
M2 HX vs. M2 99 HF	3.667	63.67	-60	6.666	3	3	12.73	48
M2 96 HX vs. M2 99 HX	18.33	13.67	4.667	6.666	3	3	0.9901	48
M2 96 HX vs. M2 HF	18.33	5.333	13	6.666	3	3	2.758	48
M2 96 HX vs. M2 96 HF	18.33	63.67	-45.33	6.666	3	3	9.618	48
M2 96 HX vs. M2 99 HF	18.33	63.67	-45.33	6.666	3	3	9.618	48
M2 99 HX vs. M2 HF	13.67	5.333	8.333	6.666	3	3	1.768	48
M2 99 HX vs. M2 96 HF	13.67	63.67	-50	6.666	3	3	10.61	48
M2 99 HX vs. M2 99 HF	13.67	63.67	-50	6.666	3	3	10.61	48
M2 HF vs. M2 96 HF	5.333	63.67	-58.33	6.666	3	3	12.38	48
M2 HF vs. M2 99 HF	5.333	63.67	-58.33	6.666	3	3	12.38	48
M2 96 HF vs. M2 99 HF	63.67	63.67	0	6.666	3	3	0	48
M2 = MTHFD2 -/-

## Sheet: Fig.7i
SW620	MDA-MB-468 WT	MDA-MB-468 MTHFD2-/-	MDA-MB-231
1.81197	0.973878	0.079041	0.214151
1.22753	1.63618	0.089418	0.136291
2.09695	0.697593	0.069444	0.205461
Tukey's multiple comparisons test	Mean Diff.	95.00% CI of diff.	Below threshold?	Summary	Adjusted P Value
SW620 vs. MDA-MB-468 WT	0.6096	-0.2487 to 1.468	No	ns	0.1834
SW620 vs. MDA-MB-468 MTHFD2-/-	1.633	0.7745 to 2.491	Yes	**	0.0013
SW620 vs. MDA-MB-231	1.527	0.6685 to 2.385	Yes	**	0.002
MDA-MB-468 WT vs. MDA-MB-468 MTHFD2-/-	1.023	0.1649 to 1.882	Yes	*	0.0213
MDA-MB-468 WT vs. MDA-MB-231	0.9172	0.05895 to 1.776	Yes	*	0.0367
MDA-MB-468 MTHFD2-/- vs. MDA-MB-231	-0.106	-0.9643 to 0.7523	No	ns	0.9776

## Sheet: Fig.7j
MDA-MB-468	MDA-MB-231	SW620
2.39396	1.18157	2.71484
1.32449	0.994929	8.0704
1.22222	2.52019	3.49324
4.02091		2.17394
2.26469		3.15387
0.966675		1.92753
0.81991		3.7279
3.13851
2.82851
4.93155
4.2209
1.61562
2.47092
1.63526
0.400678
1.21162
1.73866
1.84517
4.06723
1.24977
2.24063
3.03078
2.23669
Tukey's multiple comparisons test	Mean Diff.	95.00% CI of diff.	Below threshold?	Summary	Adjusted P Value
MDA-MB-468 vs. MDA-MB-231	0.6899	-1.429 to 2.809	No	ns	0.7044
MDA-MB-468 vs. SW620	-1.353	-2.844 to 0.1369	No	ns	0.0808
MDA-MB-231 vs. SW620	-2.043	-4.426 to 0.3391	No	ns	0.1039

[truncated: 2 more sheets: Fig.7k, Fig.7l]
