# Supplementary material for: Formate overflow drives toxic folate trapping in MTHFD1 inhibited cancer cells
Source: Nat Metab. 2023 Apr 3;5(4):642–59. doi: 10.1038/s42255-023-00771-5 (PMC10132981; doi:10.1038/s42255-023-00771-5)
Supplement: Source Data Extended Data Fig. 1 — Statistical source data. [file 42255_2023_771_MOESM13_ESM.xlsx]

## Sheet: Extended Data Fig.1b
	SHMT1			SHMT2			TYMS
TH9975	36.1	10.6	17.7	19.6	-13.7	9.4	-6	-44.12	-28.97
LMTX	56.7	57.8	61	56.5	40.4	48.8
RLTX							94.65	100	100

## Sheet: Extended Data Fig.1d
MTHFD1
WT	MTHFD2 -/-	SHMT1 -/-
0.840686	1.72517	0.434139
1.56757	0.862255	0.570177
1.07321	0.91117	1.01562
SHMT1
WT	MTHFD2 -/-	SHMT1 -/-
0.871008	2.12729	0.001707
1.69392	1.30478	0.001303
1.39464	1.60322	0.002141
MTHFD2
WT	MTHFD2 -/-	SHMT1 -/-
0.805455	0.019985	2.17456
1.79147	0.011784	1.19675
1.92728	0.003311	1.0694
SHMT2
WT	MTHFD2 -/-	SHMT1 -/-
0.677943	0.776051	1.54601
1.14925	1.03722	0.813534
1.19444	1.18336	0.622201
MTHFD1L
WT	MTHFD2 -/-	SHMT1 -/-
0.572518	0.999972	1.42751
1.07992	1.01802	0.902064
0.911702	1.42823	0.66007

## Sheet: Extended Data Fig.1f
CTRL	Dai
61.2737	425.847
62.0498	298.447
97.5318	330.383
Paired t test
P value	0.0235
P value summary	*
Significantly different (P < 0.05)?	Yes
One- or two-tailed P value?	Two-tailed
t, df	t=6.415, df=2
Number of pairs	3

## Sheet: Extended Data Fig.1g
CTRL	Dai
362.764	172.096
341.053	201.649
516.328	219.224
Paired t test
P value	0.046
P value summary	*
Significantly different (P < 0.05)?	Yes
One- or two-tailed P value?	Two-tailed
t, df	t=4.501, df=2
Number of pairs	3

## Sheet: Extended Data Fig.1h
	M+0			M+1			M+2			M+3			M+4
CTRL	0.13468	0.123951	0.089703	0.167595	0.156697	0.145482	0.314572	0.303947	0.309632	0.132817	0.1469	0.151364	0.250336	0.268506	0.303818
Dai	0.587843	0.708115	0.67533	0.087709	0.036609	0.033809	0.20145	0.20869	0.24476	0.070033	0.04485	0.04496	0.052966	0.001736	0.001141
Šídák's multiple comparisons test	Mean Diff.	95.00% CI of diff.	Below threshold?	Summary	Adjusted P Value
Ctrl - DS
M+0	-0.541	-0.6063 to -0.4757	Yes	****	<0.0001
M+1	0.1039	0.03857 to 0.1692	Yes	**	0.0011
M+2	0.09108	0.02577 to 0.1564	Yes	**	0.0039
M+3	0.09041	0.02510 to 0.1557	Yes	**	0.0042
M+4	0.2556	0.1903 to 0.3209	Yes	****	<0.0001

## Sheet: Extended Data Fig.1i
CTRL	Dai
2.59016	0
2.59252	0
3.74471	0
Paired t test
P value	0.0163
P value summary	*
Significantly different (P < 0.05)?	Yes
One- or two-tailed P value?	Two-tailed
t, df	t=7.740, df=2
Number of pairs	3

## Sheet: Extended Data Fig.1j
Independent experiment #1 (representative)
MTHFD1
	DMSO	TH9691
1. ND	100	100
2. 1:400	79.065	99.9029
3. 1:200	32.4146	77.7461
4. 1:100	0	12.7976
Independent experiment #2
MTHFD1
	DMSO	TH9691
1. ND	100	100
2. 1:400	41.5817	45.131
3. 1:200	17.5562	22.1681
4. 1:100	2.14304	5.88463

## Sheet: Extended Data Fig.1k
Independent experiment #1 (representative)
MTHFD1
	DMSO	DS18561882
1. ND	100	100
2. 1:5,000	89.3963	87.0065
3. 1:800	68.8865	106.986
4. 1:400	54.6738	111.4
5. 1:200	10.3821	50.2128
Independent experiment #2
MTHFD1
	DMSO	DS18561882
1. ND	100	100
2. 1:5,000	66.0581	87.0524
3. 1:800	77.2484	124.026
4. 1:400	65.8795	107.266
5. 1:200	23.3911	65.7417
