# Supplementary material for: Formate overflow drives toxic folate trapping in MTHFD1 inhibited cancer cells
Source: Nat Metab. 2023 Apr 3;5(4):642–59. doi: 10.1038/s42255-023-00771-5 (PMC10132981; doi:10.1038/s42255-023-00771-5)
Supplement: Source Data Extended Data Fig. 2 — Statistical source data. [file 42255_2023_771_MOESM15_ESM.xlsx]

## Sheet: Extended Data Fig.2a
HCT116 TH9619
Concentration [M]	vehicle			50uM thymidine			250uM hypoxanthine			50uM thymidine + 250uM hypoxanthine
1e-05	31	22.8	27.9	44.2	36.9	45.6	23.2	18.5	20.9	91.1	98.3	95.6
3.59e-06	37.6	29.3	33	53.5	49.2	52.8	24.7	21	23.2	101.3	102.4	101.5
1.29e-06	43.7	36.9	38	68.9	66.7	65.8	27	22.6	24.8	98.6	103.4	102.1
4.64e-07	47.6	44.8	42.7	92.8	96	92.2	29.3	25.7	26.9	97.7	104.6	104.7
1.67e-07	55.7	50.4	46.3	96.5	99.7	99	31.2	24.3	28.7	100.4	102.6	103.4
5.99e-08	60.8	62.2	56.7	98	102	98.7	35.4	24.9	32	106.7	101.6	104.9
2.15e-08	86.5	80.7	75.8	92.3	102	102	48.5	34.7	44.5	104.1	100.9	105.3
7.74e-09	103.8	94.6	102.7	99	101.2	97.2	90.9	83.4	82.7	101.5	100.2	103.3
2.78e-09	102.3	97	96.6	94.9	99.3	91.7	95	95.6	100.8	97.8	97.8	97.4
1e-09	97.9	100.1	101.5	94.6	99.5	98.3	100.7	98.6	103.8	101.4	95.7	99.9
1e-10	100	100	100	100	100	100	100	100	100	100	100	100
TH9975
Concentration [M]	vehicle			50uM thymidine			250uM hypoxanthine			50uM thymidine + 250uM hypoxanthine
1e-05	44.3	40.5	44.6	96.9	99.3	98.9	26.5	21.6	24.4	90.4	96.7	91.1
3.59e-06	45.7	44.9	42.8	102.1	100.8	96.4	28.6	22.2	26.2	93.6	98.7	91.6
1.29e-06	51.5	42.6	43.3	104.8	100.1	98.7	30.4	23.8	28.1	97.5	101.2	103.4
4.64e-07	49.1	47.8	46.9	105.7	101.5	100.1	32	23	28.5	98.5	99.6	97.5
1.67e-07	50.9	51.5	48.8	107.1	103	102.9	32.6	24.5	29	101.3	100.4	98.8
5.99e-08	56.3	57.7	51.5	103.1	100.7	100.6	34.6	23.4	30.2	97.9	102.2	95.1
2.15e-08	63.9	63.4	59.3	108.7	101.7	97.9	40.7	28.8	36.1	101.4	100	103.1
7.74e-09	85.4	81.1	80.7	102.5	98.5	97.8	54.5	43.5	54.2	97.7	98.8	98.3
2.78e-09	100.6	94.9	100.2	100.5	98.4	97.7	104.7	97.8	100.3	97.3	97.5	98.9
1e-09	96.7	98.9	99.1	96.5	100.6	96.4	99.2	97.7	102.9	98.7	99.5	97.8
1e-10	100	100	100	100	100	100	100	100	100	100	100	100
MTX
Concentration [M]	vehicle			50uM thymidine			250uM hypoxanthine			50uM thymidine + 250uM hypoxanthine
1e-05	18.1	13.9	17.1	35.1	26.9	32.6	18.1	11.6	16.1	93.5	101.3	99.4
3.59e-06	18.8	13.3	16.4	34.8	27.5	31.5	19.5	11.7	16.8	100.6	104.4	108.6
1.29e-06	19.3	12.7	17.3	36	26.8	32	20.4	12.2	17	100.3	105	111.4
4.64e-07	19.8	13.4	17.3	36	27	31.4	21.1	12.2	16.9	104.6	104.3	111.2
1.67e-07	21.2	13.4	18.2	36.3	26.6	32.9	21.2	12.6	16.8	108.8	106.8	110.1
5.99e-08	23	14.5	19.7	35.7	27.2	31.9	24.6	13.5	18.5	104.1	105.2	111.5
2.15e-08	34.8	26.5	32.8	40.1	33	36.2	57.5	31.8	41.6	96.5	102.6	112.2
7.74e-09	72.8	65.5	59.6	92.7	94.6	88	102.3	97.5	98.6	97.9	101.9	104.5
2.78e-09	96.5	96.1	96.5	100.9	99.3	90.3	98.5	99	94.9	97	103.5	101.9
1e-09	98.1	99.2	100.2	96.1	98.9	93.9	96.7	97.9	98.5	97.2	97.4	99.7
1e-10	100	100	100	100	100	100	100	100	100	100	100	100
5-FU
Concentration [M]	vehicle			50uM thymidine			250uM hypoxanthine			50uM thymidine + 250uM hypoxanthine
0.0001	4.3	4.1	5.2	4.9	4.6	4.8	4.3	4.7	5.7	5.1	5.1	7.6
3.59e-05	6.5	6.1	7.4	7.4	6.6	6.5	7	6.6	8.6	7.6	7.3	10.6
1.29e-05	11.3	9.5	12.4	13.2	10.3	12	12.7	10.9	15.5	15.2	12.8	19.1
4.64e-06	24.8	19.3	24.7	28.1	20.1	25.6	36.8	24.1	38.7	39.2	27.7	52.2
1.67e-06	68.8	61	65.1	67.4	59.1	64.7	74.7	76.9	83.5	80.7	80.2	91
5.99e-07	96	89.1	98.6	93.4	90	92.2	89	92.2	90.7	94.3	97	118.4
2.15e-07	98.7	96.6	103.5	100.1	94.1	99.4	98.1	94.3	97.9	97.8	102.1	117.8
7.74e-08	99	96.7	107.7	93.5	96	99.3	95.5	99.6	96.7	97.5	102	116.4
2.78e-08	101.6	95.4	108.3	97.3	94	97.4	92	97.8	100.9	96	101.1	116
1e-08	98.2	99.2	108.6	99.2	95.8	99.2	102	99.6	99.4	101.2	100.8	114.8
1e-09	100	100	100	100	100	100	100	100	100	100	100	100

## Sheet: Extended Data Fig.2b
SW620 TH9619
Concentration [M]	vehicle			50uM thymidine			1uM folinic acid			50uM thymidine + 1uM folinic acid
1e-05	19.7	16.8	19.6	22.5	20.2	22.4	44.5	73.5	84.6	96	95.7	97.3
3.59e-06	19.6	16.8	19.1	35.3	22	24.8	54.5	90.7	97.4	95.3	104.6	104.6
1.29e-06	21	17.4	19.2	41.2	37.7	28.6	65.1	90.9	103.6	98.7	103.1	98.2
4.64e-07	37.4	19.4	22.8	81.7	59.6	54.4	78.9	96.9	100.9	104.6	106.9	100.5
1.67e-07	41.7	22.4	26.4	97.3	95.8	91.3	92.7	95	100.9	101.4	108.9	102.4
5.99e-08	44.1	38.4	45.9	96.9	98.3	97.1	101	98.2	105	103.1	106.5	102.6
2.15e-08	76.1	57	52.2	95	97.1	93.9	97.5	96.6	100.3	99.8	105.3	104.7
7.74e-09	95.3	97.4	97.5	94	98.8	97.6	99.2	92.9	97.7	98.8	104.1	102.5
2.78e-09	95.3	96.9	97.7	94.5	100.4	93.4	96.3	96.8	98.6	98.2	102.5	101.7
1e-09	99.2	100.1	96.1	96.1	96.8	100	98.7	94	98.1	102.2	101.5	104.1
1e-10	100	100	100	100	100	100	100	100	100	100	100	100
TH9975
Concentration [M]	vehicle			50uM thymidine			1uM folinic acid			50uM thymidine + 1uM folinic acid
1e-05	39.3	35.3	43.6	88.6	83.4	78	53.5	67.7	79	87.4	94.6	91.6
3.59e-06	36	33.6	40.9	94.5	80.9	79.9	60	74.8	80.5	93.7	97.3	96.2
1.29e-06	39.5	30.9	38.8	97.7	85.9	86.9	65.4	77.4	86.3	96	103.1	100.2
4.64e-07	36.7	30.2	37	97.1	84.8	88	70.5	91.5	95	100.9	100.8	97
1.67e-07	39.6	30.5	33.1	99.2	92.3	82.9	74.4	97	102.3	95.4	101.6	100.8
5.99e-08	41.8	32.4	36.3	99.2	91.5	95.9	86.3	100.2	101.6	95.2	104.4	99.3
2.15e-08	51.1	40.2	42.9	99	95.9	96.7	96.6	100.2	103.4	97.3	102.5	100.9
7.74e-09	83.8	54.6	53.4	100.9	94.6	100.1	92.9	100.2	101.3	100.2	99	95.1
2.78e-09	106.1	98.7	92.1	97	101.1	104.5	95.9	103.8	99.1	100.2	101.1	101.1
1e-09	99.6	97.6	95.6	100.7	94.1	103	96.6	99.3	99.5	100.6	97.5	104
1e-10	100	100	100	100	100	100	100	100	100	100	100	100
MTX
Concentration [M]	vehicle			50uM thymidine			1uM folinic acid			50uM thymidine + 1uM folinic acid
1e-05	26.5	22	33	25.2	25.4	29.6	26.3	29.6	38.9	40.3	35.2	44.3
3.59e-06	26.3	22.8	31.2	25.6	25	28.9	26.4	54.6	65.1	41.8	39.9	48.6
1.29e-06	30.6	23.3	30.2	25.9	24.9	28.4	27.8	56.9	70.6	42.6	48.7	56.4
4.64e-07	29.8	24.5	32.5	27.6	25	27.9	29.7	68.3	79.7	44.1	75.7	84.7
1.67e-07	32	26.8	37.2	27.2	24.8	28.3	53.9	96.5	105.5	53.9	99.2	103.1
5.99e-08	29.9	26.5	33.3	31.3	28.6	30.5	81.5	100.6	106.2	103.4	97.5	104.5
2.15e-08	39.1	32	38.5	57.9	58.6	60.7	96.9	97.3	106	100.2	99.6	108.3
7.74e-09	74.3	62.4	75.5	69.1	73.9	73.4	96.4	100.1	104.1	102.3	98.9	102.9
2.78e-09	96	86.9	100.3	93.7	98.2	93.1	96.1	100.4	107.3	100.3	98	107
1e-09	94.2	93.8	101.2	93.8	97.6	94.8	99.1	98.8	105.2	101.9	99.5	104.4
1e-10	100	100	100	100	100	100	100	100	100	100	100	100
5-FU
Concentration [M]	vehicle			50uM thymidine			1uM folinic acid			50uM thymidine + 1uM folinic acid
0.0001	6.7	5.7	8.2	5.8	4.4	8	6.2	5.9	8.4	6.4	5.9	9.2
3.59e-05	13	9.2	15.1	11.8	7.7	13.8	11.5	10.1	14.5	10.9	9.4	14.6
1.29e-05	31.5	22.6	34.5	29.3	17	33.5	25.9	21.6	31.2	25	20.9	32.9
4.64e-06	58.8	45.8	58.3	55.9	38.6	58.3	48.6	42.2	55.6	51.8	44.3	58.4
1.67e-06	79.7	79.8	82.5	75.8	67.5	85.6	83.9	79.6	87.3	80.5	75.6	93.4
5.99e-07	97.7	98.5	91.4	94.8	83	104.8	95.2	98.8	102.9	95.8	93.9	110.4
2.15e-07	95.8	99	96.2	97.7	86.2	115.1	96.8	99.3	103.1	95.6	99.3	114.6
7.74e-08	99.3	104.1	97.7	101.7	88.1	105.4	101.7	100.4	98.6	97.9	96.5	114.9
2.78e-08	95.6	104.9	98.2	104.5	90.2	111.4	100.3	101.1	99.1	98.4	100.5	118.5
1e-08	99.6	101.6	97.3	104.5	101.8	112	101.9	102.8	99.9	94.4	103.7	115.9
1e-09	100	100	100	100	100	100	100	100	100	100	100	100

## Sheet: Extended Data Fig.2c
SW620 TH9619
Concentration [M]	vehicle			50uM thymidine			250uM folic acid			50uM thymidine + 250uM folic acid
1e-05	19.7	16.8	18.6	22.5	20.2	26.4	49.4	80.6	80.2	91.9	98.8	89.8
3.59e-06	19.6	16.8	19.2	35.3	22	30	56.3	92.3	88.7	100.1	105.6	94.8
1.29e-06	21	17.4	19.7	41.2	37.7	36.3	71.1	95	91.6	100.8	104.7	96.6
4.64e-07	37.4	19.4	22.5	81.7	59.6	78.9	84.1	96.9	93.8	107	111.7	97
1.67e-07	41.7	22.4	25.4	97.3	95.8	109.4	98.4	93.4	92.6	102.4	112.2	96.3
5.99e-08	44.1	38.4	30	96.9	98.3	110.8	101.8	99.4	96	102.8	107.2	96.4
2.15e-08	76.1	57	36.1	95	97.1	104.6	98.8	97.8	93.9	97.8	108.5	95.9
7.74e-09	95.3	97.4	98	94	98.8	107.9	99.8	94.4	93.4	97.3	102.2	95
2.78e-09	95.3	96.9	99.7	94.5	100.4	102.8	98.9	96.8	94.4	97.7	106.5	96.1
1e-09	99.2	100.1	99.9	96.1	96.8	102.1	99.3	95.4	94	103.9	107.7	97.5
1e-10	100	100	100	100	100	100	100	100	100	100	100	100
TH9975
Concentration [M]	vehicle			50uM thymidine			250uM folic acid			50uM thymidine + 250uM folic acid
1e-05	39.3	35.3	34	88.6	83.4	98.7	65.6	66.7	79.4	101.7	94.9	92.3
3.59e-06	36	33.6	34.4	94.5	80.9	93	70	72	80.2	99.8	95.7	94.2
1.29e-06	39.5	30.9	32.6	97.7	85.9	101.6	73.3	76.6	87.4	108	98.2	96.3
4.64e-07	36.7	30.2	31.1	97.1	84.8	93.6	80.3	83.2	93.1	101.3	96	94.5
1.67e-07	39.6	30.5	32.4	99.2	92.3	91	86.9	92.5	97.6	113.6	96.2	95.5
5.99e-08	41.8	32.4	36.1	99.2	91.5	95.5	99.7	94.3	98.6	109	101.9	95.7
2.15e-08	51.1	40.2	44.8	99	95.9	87.6	102.6	94.3	97.9	107.6	98.5	97.5
7.74e-09	83.8	54.6	62.9	100.9	94.6	98.7	100	95	98.8	108.8	96.6	99.9
2.78e-09	106.1	98.7	93.5	97	101.1	94.8	102.4	97.2	101.6	107.6	97	102.7
1e-09	99.6	97.6	76.9	100.7	94.1	93.9	98.5	97.2	97	106.6	96.9	101.2
1e-10	100	100	100	100	100	100	100	100	100	100	100	100
MTX
Concentration [M]	vehicle			50uM thymidine			250uM folic acid			50uM thymidine + 250uM folic acid
1e-05	26.5	22	26.1	25.2	25.4	28.9	28.3	26.6	26.9	39.4	35.2	32
3.59e-06	26.3	22.8	24.9	25.6	25	30.1	28.3	26.9	26.8	39.1	35.6	31.8
1.29e-06	30.6	23.3	23.5	25.9	24.9	25.8	28.6	27.2	26.6	41.6	37	33
4.64e-07	29.8	24.5	23	27.6	25	31.8	29.6	30.6	28.8	42.7	36.5	33
1.67e-07	32	26.8	22.9	27.2	24.8	31.4	31.9	57.2	54.2	42.2	43.4	50.1
5.99e-08	29.9	26.5	27.4	31.3	28.6	30.4	62.2	88.2	83.6	44.9	97.1	95.9
2.15e-08	39.1	32	54.4	57.9	58.6	36.3	77.5	94.6	95.2	88.2	100.5	94.2
7.74e-09	74.3	62.4	71.9	69.1	73.9	79.3	101.6	97.4	96.1	98.9	101.1	95.7
2.78e-09	96	86.9	95.8	93.7	98.2	99.8	104.4	94.8	101.2	101.5	102	95.4
1e-09	94.2	93.8	101.5	93.8	97.6	97.2	103.3	99.7	95	101.8	95.9	99.1
1e-10	100	100	100	100	100	100	100	100	100	100	100	100
5-FU
Concentration [M]	vehicle			50uM thymidine			250uM folic acid			50uM thymidine + 250uM folic acid
0.0001	6.7	5.7	5.5	5.8	4.4	5.6	6.6	6.4	6.1	7	6.7	6.6
3.59e-05	13	9.2	9.8	11.8	7.7	9.8	12.5	11.6	11.5	12.2	10.9	11.9
1.29e-05	31.5	22.6	25.3	29.3	17	21.1	29.3	24.8	27.7	29.3	23.8	25.9
4.64e-06	58.8	45.8	50.4	55.9	38.6	47.6	55.4	46.8	52	53.8	50.5	54
1.67e-06	79.7	79.8	80.1	75.8	67.5	76.6	87.2	77.6	85.3	83.2	72.3	81.8
5.99e-07	97.7	98.5	98	94.8	83	91	96.7	96.7	96.8	99.2	95.6	98.7
2.15e-07	95.8	99	98.6	97.7	86.2	97.3	96.5	98.4	100.2	100.6	100.3	102.9
7.74e-08	99.3	104.1	102.3	101.7	88.1	97.4	100.3	98.3	102.8	101.3	99.4	105.8
2.78e-08	95.6	104.9	97.8	104.5	90.2	95.1	99.7	99.8	101.3	100	96.5	105.7
1e-08	99.6	101.6	103.8	104.5	101.8	103.2	99.1	100.2	100.4	101.8	100.6	109.1
1e-09	100	100	100	100	100	100	100	100	100	100	100	100

## Sheet: Extended Data Fig.2d
		M+0			M+1			M+2			M+3			M+4
SW620 WT	CTRL	0.270184	0.195723	0.155333	0.149016	0.146273	0.179503	0.225129	0.238453	0.29049	0.153175	0.132072	0.152066	0.191983	0.287479	0.222608
	0.1TH9619	0.402143	0.293517	0.236557	0.097686	0.13043	0.159946	0.1923	0.226545	0.256156	0.111229	0.127654	0.138145	0.174239	0.221855	0.209196
	1TH9619	0.510814	0.336556	0.269081	0.103657	0.155025	0.151568	0.159352	0.196792	0.243962	0.080995	0.113854	0.134057	0.117549	0.197772	0.201332
	5TH9619	0.54665	0.466115	0.42752	0.103673	0.124544	0.106528	0.109992	0.149509	0.191092	0.089739	0.089004	0.107928	0.11357	0.170827	0.166931
	0.1TH9975		0.286948	0.273881		0.124244	0.144576		0.240148	0.242317		0.132167	0.133671		0.216492	0.205555
	1TH9975		0.304944	0.513763		0.107312	0.089845		0.237871	0.162244		0.120816	0.09468		0.229057	0.139468
	5TH9975		0.39358	0.62185		0.10993	0.076835		0.203247	0.125246		0.103572	0.07407		0.189672	0.101999
	MTX	0.837239			0.01345			0.053777			0.032903			0.031824
SW620 MTHFD2-/-	CTRL	0.378032	0.265623	0.197166	0.15407	0.152063	0.207881	0.156395	0.202343	0.231483	0.204638	0.167991	0.194526	0.093069	0.21198	0.168944
	0.1TH9619	0.730484	0.704628	0.753302	0.078598	0.050353	0.013293	0.050085	0.176907	0.195244	0.069263	0.021689	0.038161	0.023399	0.046423	0
	1TH9619	0.781525	0.664494	0.801216	0.004252	0.014869	0.003364	0.044908	0.167056	0.186459	0.096458	0.018122	0.00896	0.021742	0.135459	0
	5TH9619	0.776351	0.834056	0.817928	0.003003	0	0	0.055876	0.089775	0.181703	0.114049	0.01492	0.000368	0.025448	0.061248	0
	0.1TH9975		0.68565	0.770105		0.006242	0.016981		0.188467	0.184449		0.030019	0.028465		0.089623	0
	1TH9975		0.709985	0.799592		0.050837	0		0.121996	0.193746		0.025915	0.006662		0.091268	0
	5TH9975		0.810366	0.823543		0	0		0.052708	0.169767		0.03666	0.00669		0.100266	0
SW620 SHMT1-/-	CTRL	0.277421	0.241607	0.20351	0.171478	0.138376	0.180648	0.22837	0.27411	0.2753	0.134922	0.108126	0.144274	0.185402	0.237782	0.196268
	0.1TH9619	0.50011	0.447684	0.387301	0.130603	0.117334	0.125029	0.116581	0.170651	0.212076	0.101002	0.09381	0.112749	0.146231	0.17052	0.162845
	1TH9619	0.553706	0.512382	0.45358	0.064361	0.078866	0.117659	0.16386	0.166608	0.193933	0.090523	0.088875	0.095437	0.120597	0.153269	0.13939
	5TH9619	0.762408	0.688905	0.668935	0.056726	0.073625	0.064804	0.085438	0.095492	0.117055	0.050359	0.04899	0.06087	0.023158	0.092988	0.088336
	0.1TH9975		0.419453	0.459482		0.083747	0.10599		0.222549	0.191638		0.087284	0.096908		0.186967	0.145982
	1TH9975		0.409789	0.67372		0.124847	0.05871		0.208371	0.118378		0.085623	0.059606		0.17137	0.089586
	5TH9975		0.521516	0.942859		0.109792	0.006096		0.161718	0.01773		0.076722	0.013689		0.130252	0.019626
Number of families	1
Number of comparisons per family	66
Alpha	0.05
Tukey's multiple comparisons test	Mean Diff,	95,00% CI of diff,	Below threshold?	Summary	Adjusted P Value
WT CTRL vs. WT 0.1TH96	-0.1037	-0,3021 to 0,09477	No	ns	0.7577
WT CTRL vs. WT 1TH96	-0.1651	-0,3635 to 0,03336	No	ns	0.1691
WT CTRL vs. WT 5TH96	-0.273	-0,4714 to -0,07459	Yes	**	0.0022
WT CTRL vs. M2 CTRL	-0.07319	-0,2716 to 0,1252	No	ns	0.9662
WT CTRL vs. M2 0.1TH96	-0.5224	-0,7208 to -0,3240	Yes	****	<0,0001
WT CTRL vs. M2 1TH96	-0.542	-0,7404 to -0,3436	Yes	****	<0,0001
WT CTRL vs. M2 5TH96	-0.6024	-0,8008 to -0,4039	Yes	****	<0,0001
WT CTRL vs. S1 CTRL	-0.03377	-0,2322 to 0,1647	No	ns	>0,9999
WT CTRL vs. S1 0.1TH96	-0.238	-0,4364 to -0,03953	Yes	**	0.0098
WT CTRL vs. S1 1TH96	-0.2995	-0,4979 to -0,1010	Yes	***	0.0007
WT CTRL vs. S1 5TH96	-0.4997	-0,6981 to -0,3012	Yes	****	<0,0001
WT 0.1TH96 vs. WT 1TH96	-0.06141	-0,2598 to 0,1370	No	ns	0.9907
WT 0.1TH96 vs. WT 5TH96	-0.1694	-0,3678 to 0,02907	No	ns	0.1463
WT 0.1TH96 vs. M2 CTRL	0.03047	-0,1680 to 0,2289	No	ns	>0,9999
WT 0.1TH96 vs. M2 0.1TH96	-0.4187	-0,6172 to -0,2203	Yes	****	<0,0001
WT 0.1TH96 vs. M2 1TH96	-0.4383	-0,6368 to -0,2399	Yes	****	<0,0001
WT 0.1TH96 vs. M2 5TH96	-0.4987	-0,6971 to -0,3003	Yes	****	<0,0001
WT 0.1TH96 vs. S1 CTRL	0.06989	-0,1285 to 0,2683	No	ns	0.9755
WT 0.1TH96 vs. S1 0.1TH96	-0.1343	-0,3327 to 0,06413	No	ns	0.4185
WT 0.1TH96 vs. S1 1TH96	-0.1958	-0,3942 to 0,002610	No	ns	0.0554
WT 0.1TH96 vs. S1 5TH96	-0.396	-0,5944 to -0,1976	Yes	****	<0,0001
WT 1TH96 vs. WT 5TH96	-0.1079	-0,3064 to 0,09048	No	ns	0.7125
WT 1TH96 vs. M2 CTRL	0.09188	-0,1065 to 0,2903	No	ns	0.8649
WT 1TH96 vs. M2 0.1TH96	-0.3573	-0,5557 to -0,1589	Yes	****	<0,0001
WT 1TH96 vs. M2 1TH96	-0.3769	-0,5754 to -0,1785	Yes	****	<0,0001
WT 1TH96 vs. M2 5TH96	-0.4373	-0,6357 to -0,2389	Yes	****	<0,0001
WT 1TH96 vs. S1 CTRL	0.1313	-0,06712 to 0,3297	No	ns	0.4502
WT 1TH96 vs. S1 0.1TH96	-0.07288	-0,2713 to 0,1255	No	ns	0.9672
WT 1TH96 vs. S1 1TH96	-0.1344	-0,3328 to 0,06402	No	ns	0.4174
WT 1TH96 vs. S1 5TH96	-0.3346	-0,5330 to -0,1362	Yes	***	0.0001
WT 5TH96 vs. M2 CTRL	0.1998	0,001395 to 0,3982	Yes	*	0.0473
WT 5TH96 vs. M2 0.1TH96	-0.2494	-0,4478 to -0,05095	Yes	**	0.006
WT 5TH96 vs. M2 1TH96	-0.269	-0,4674 to -0,07056	Yes	**	0.0026
WT 5TH96 vs. M2 5TH96	-0.3294	-0,5278 to -0,1309	Yes	***	0.0002
WT 5TH96 vs. S1 CTRL	0.2392	0,04082 to 0,4377	Yes	**	0.0093
WT 5TH96 vs. S1 0.1TH96	0.03506	-0,1634 to 0,2335	No	ns	>0,9999
WT 5TH96 vs. S1 1TH96	-0.02646	-0,2249 to 0,1720	No	ns	>0,9999
WT 5TH96 vs. S1 5TH96	-0.2267	-0,4251 to -0,02823	Yes	*	0.0159
M2 CTRL vs. M2 0.1TH96	-0.4492	-0,6476 to -0,2508	Yes	****	<0,0001
M2 CTRL vs. M2 1TH96	-0.4688	-0,6672 to -0,2704	Yes	****	<0,0001
M2 CTRL vs. M2 5TH96	-0.5292	-0,7276 to -0,3307	Yes	****	<0,0001
M2 CTRL vs. S1 CTRL	0.03943	-0,1590 to 0,2379	No	ns	0.9998
M2 CTRL vs. S1 0.1TH96	-0.1648	-0,3632 to 0,03367	No	ns	0.1709
M2 CTRL vs. S1 1TH96	-0.2263	-0,4247 to -0,02786	Yes	*	0.0161
M2 CTRL vs. S1 5TH96	-0.4265	-0,6249 to -0,2280	Yes	****	<0,0001
M2 0.1TH96 vs. M2 1TH96	-0.01961	-0,2180 to 0,1788	No	ns	>0,9999
M2 0.1TH96 vs. M2 5TH96	-0.07997	-0,2784 to 0,1185	No	ns	0.9396
M2 0.1TH96 vs. S1 CTRL	0.4886	0,2902 to 0,6871	Yes	****	<0,0001
M2 0.1TH96 vs. S1 0.1TH96	0.2844	0,08601 to 0,4829	Yes	**	0.0013
M2 0.1TH96 vs. S1 1TH96	0.2229	0,02449 to 0,4213	Yes	*	0.0186
M2 0.1TH96 vs. S1 5TH96	0.02272	-0,1757 to 0,2211	No	ns	>0,9999
M2 1TH96 vs. M2 5TH96	-0.06037	-0,2588 to 0,1381	No	ns	0.9919
M2 1TH96 vs. S1 CTRL	0.5082	0,3098 to 0,7067	Yes	****	<0,0001
M2 1TH96 vs. S1 0.1TH96	0.304	0,1056 to 0,5025	Yes	***	0.0006
M2 1TH96 vs. S1 1TH96	0.2425	0,04410 to 0,4409	Yes	**	0.0081
M2 1TH96 vs. S1 5TH96	0.04233	-0,1561 to 0,2408	No	ns	0.9996
M2 5TH96 vs. S1 CTRL	0.5686	0,3702 to 0,7670	Yes	****	<0,0001
M2 5TH96 vs. S1 0.1TH96	0.3644	0,1660 to 0,5628	Yes	****	<0,0001
M2 5TH96 vs. S1 1TH96	0.3029	0,1045 to 0,5013	Yes	***	0.0006
M2 5TH96 vs. S1 5TH96	0.1027	-0,09573 to 0,3011	No	ns	0.7675
S1 CTRL vs. S1 0.1TH96	-0.2042	-0,4026 to -0,005759	Yes	*	0.0398
S1 CTRL vs. S1 1TH96	-0.2657	-0,4641 to -0,06728	Yes	**	0.003
S1 CTRL vs. S1 5TH96	-0.4659	-0,6643 to -0,2675	Yes	****	<0,0001
S1 0.1TH96 vs. S1 1TH96	-0.06152	-0,2600 to 0,1369	No	ns	0.9906
S1 0.1TH96 vs. S1 5TH96	-0.2617	-0,4601 to -0,06329	Yes	**	0.0035
S1 1TH96 vs. S1 5TH96	-0.2002	-0,3986 to -0,001767	Yes	*	0.0467
Test details	Mean 1	Mean 2	Mean Diff,	SE of diff,	n1	n2	q	DF
WT CTRL vs. WT 0.1TH96	0.2071	0.3107	-0.1037	0.05503	3	3	2.664	24
WT CTRL vs. WT 1TH96	0.2071	0.3722	-0.1651	0.05503	3	3	4.242	24
WT CTRL vs. WT 5TH96	0.2071	0.4801	-0.273	0.05503	3	3	7.016	24
WT CTRL vs. M2 CTRL	0.2071	0.2803	-0.07319	0.05503	3	3	1.881	24
WT CTRL vs. M2 0.1TH96	0.2071	0.7295	-0.5224	0.05503	3	3	13.42	24
WT CTRL vs. M2 1TH96	0.2071	0.7491	-0.542	0.05503	3	3	13.93	24
WT CTRL vs. M2 5TH96	0.2071	0.8094	-0.6024	0.05503	3	3	15.48	24
WT CTRL vs. S1 CTRL	0.2071	0.2408	-0.03377	0.05503	3	3	0.8677	24
WT CTRL vs. S1 0.1TH96	0.2071	0.445	-0.238	0.05503	3	3	6.115	24
WT CTRL vs. S1 1TH96	0.2071	0.5066	-0.2995	0.05503	3	3	7.696	24
WT CTRL vs. S1 5TH96	0.2071	0.7067	-0.4997	0.05503	3	3	12.84	24
WT 0.1TH96 vs. WT 1TH96	0.3107	0.3722	-0.06141	0.05503	3	3	1.578	24
WT 0.1TH96 vs. WT 5TH96	0.3107	0.4801	-0.1694	0.05503	3	3	4.352	24
WT 0.1TH96 vs. M2 CTRL	0.3107	0.2803	0.03047	0.05503	3	3	0.7829	24
WT 0.1TH96 vs. M2 0.1TH96	0.3107	0.7295	-0.4187	0.05503	3	3	10.76	24
WT 0.1TH96 vs. M2 1TH96	0.3107	0.7491	-0.4383	0.05503	3	3	11.26	24
WT 0.1TH96 vs. M2 5TH96	0.3107	0.8094	-0.4987	0.05503	3	3	12.82	24
WT 0.1TH96 vs. S1 CTRL	0.3107	0.2408	0.06989	0.05503	3	3	1.796	24
WT 0.1TH96 vs. S1 0.1TH96	0.3107	0.445	-0.1343	0.05503	3	3	3.451	24
WT 0.1TH96 vs. S1 1TH96	0.3107	0.5066	-0.1958	0.05503	3	3	5.032	24
WT 0.1TH96 vs. S1 5TH96	0.3107	0.7067	-0.396	0.05503	3	3	10.18	24
WT 1TH96 vs. WT 5TH96	0.3722	0.4801	-0.1079	0.05503	3	3	2.774	24
WT 1TH96 vs. M2 CTRL	0.3722	0.2803	0.09188	0.05503	3	3	2.361	24
WT 1TH96 vs. M2 0.1TH96	0.3722	0.7295	-0.3573	0.05503	3	3	9.182	24
WT 1TH96 vs. M2 1TH96	0.3722	0.7491	-0.3769	0.05503	3	3	9.686	24
WT 1TH96 vs. M2 5TH96	0.3722	0.8094	-0.4373	0.05503	3	3	11.24	24
WT 1TH96 vs. S1 CTRL	0.3722	0.2408	0.1313	0.05503	3	3	3.374	24
WT 1TH96 vs. S1 0.1TH96	0.3722	0.445	-0.07288	0.05503	3	3	1.873	24
WT 1TH96 vs. S1 1TH96	0.3722	0.5066	-0.1344	0.05503	3	3	3.454	24
WT 1TH96 vs. S1 5TH96	0.3722	0.7067	-0.3346	0.05503	3	3	8.598	24
WT 5TH96 vs. M2 CTRL	0.4801	0.2803	0.1998	0.05503	3	3	5.135	24
WT 5TH96 vs. M2 0.1TH96	0.4801	0.7295	-0.2494	0.05503	3	3	6.408	24
WT 5TH96 vs. M2 1TH96	0.4801	0.7491	-0.269	0.05503	3	3	6.912	24
WT 5TH96 vs. M2 5TH96	0.4801	0.8094	-0.3294	0.05503	3	3	8.464	24
WT 5TH96 vs. S1 CTRL	0.4801	0.2408	0.2392	0.05503	3	3	6.148	24
WT 5TH96 vs. S1 0.1TH96	0.4801	0.445	0.03506	0.05503	3	3	0.9011	24
WT 5TH96 vs. S1 1TH96	0.4801	0.5066	-0.02646	0.05503	3	3	0.68	24
WT 5TH96 vs. S1 5TH96	0.4801	0.7067	-0.2267	0.05503	3	3	5.825	24
M2 CTRL vs. M2 0.1TH96	0.2803	0.7295	-0.4492	0.05503	3	3	11.54	24
M2 CTRL vs. M2 1TH96	0.2803	0.7491	-0.4688	0.05503	3	3	12.05	24
M2 CTRL vs. M2 5TH96	0.2803	0.8094	-0.5292	0.05503	3	3	13.6	24
M2 CTRL vs. S1 CTRL	0.2803	0.2408	0.03943	0.05503	3	3	1.013	24
M2 CTRL vs. S1 0.1TH96	0.2803	0.445	-0.1648	0.05503	3	3	4.234	24
M2 CTRL vs. S1 1TH96	0.2803	0.5066	-0.2263	0.05503	3	3	5.815	24
M2 CTRL vs. S1 5TH96	0.2803	0.7067	-0.4265	0.05503	3	3	10.96	24
M2 0.1TH96 vs. M2 1TH96	0.7295	0.7491	-0.01961	0.05503	3	3	0.5039	24
M2 0.1TH96 vs. M2 5TH96	0.7295	0.8094	-0.07997	0.05503	3	3	2.055	24
M2 0.1TH96 vs. S1 CTRL	0.7295	0.2408	0.4886	0.05503	3	3	12.56	24
M2 0.1TH96 vs. S1 0.1TH96	0.7295	0.445	0.2844	0.05503	3	3	7.309	24
M2 0.1TH96 vs. S1 1TH96	0.7295	0.5066	0.2229	0.05503	3	3	5.728	24
M2 0.1TH96 vs. S1 5TH96	0.7295	0.7067	0.02272	0.05503	3	3	0.5839	24
M2 1TH96 vs. M2 5TH96	0.7491	0.8094	-0.06037	0.05503	3	3	1.551	24
M2 1TH96 vs. S1 CTRL	0.7491	0.2408	0.5082	0.05503	3	3	13.06	24
M2 1TH96 vs. S1 0.1TH96	0.7491	0.445	0.304	0.05503	3	3	7.813	24
M2 1TH96 vs. S1 1TH96	0.7491	0.5066	0.2425	0.05503	3	3	6.232	24
M2 1TH96 vs. S1 5TH96	0.7491	0.7067	0.04233	0.05503	3	3	1.088	24
M2 5TH96 vs. S1 CTRL	0.8094	0.2408	0.5686	0.05503	3	3	14.61	24
M2 5TH96 vs. S1 0.1TH96	0.8094	0.445	0.3644	0.05503	3	3	9.365	24
M2 5TH96 vs. S1 1TH96	0.8094	0.5066	0.3029	0.05503	3	3	7.784	24
M2 5TH96 vs. S1 5TH96	0.8094	0.7067	0.1027	0.05503	3	3	2.639	24
S1 CTRL vs. S1 0.1TH96	0.2408	0.445	-0.2042	0.05503	3	3	5.247	24
S1 CTRL vs. S1 1TH96	0.2408	0.5066	-0.2657	0.05503	3	3	6.828	24
S1 CTRL vs. S1 5TH96	0.2408	0.7067	-0.4659	0.05503	3	3	11.97	24
S1 0.1TH96 vs. S1 1TH96	0.445	0.5066	-0.06152	0.05503	3	3	1.581	24
S1 0.1TH96 vs. S1 5TH96	0.445	0.7067	-0.2617	0.05503	3	3	6.726	24
S1 1TH96 vs. S1 5TH96	0.5066	0.7067	-0.2002	0.05503	3	3	5.145	24
M2 0.1TH96 vs. M2 0.1TH99	0.001594	-0.3316 to 0.3348	No	ns	>0.9999	J-M
M2 0.1TH96 vs. M2 1TH99	-0.02532	-0.3586 to 0.3079	No	ns	>0.9999	J-N
M2 0.1TH96 vs. M2 5TH99	-0.08748	-0.4207 to 0.2458	No	ns	>0.9999	J-O
M2 0.1TH96 vs. S1 CTRL	0.4886	0.1906 to 0.7867	Yes	****	<0.0001	J-P
M2 0.1TH96 vs. S1 0.1TH96	0.2844	-0.01362 to 0.5825	No	ns	0.0757	J-Q
M2 0.1TH96 vs. S1 1TH96	0.2229	-0.07514 to 0.5210	No	ns	0.3652	J-R
M2 0.1TH96 vs. S1 5TH96	0.02272	-0.2753 to 0.3208	No	ns	>0.9999	J-S
M2 0.1TH96 vs. S1 0.1TH99	0.29	-0.04324 to 0.6232	No	ns	0.1536	J-T
M2 0.1TH96 vs. S1 1TH99	0.1877	-0.1455 to 0.5210	No	ns	0.8166	J-U
M2 0.1TH96 vs. S1 5TH99	-0.002716	-0.3360 to 0.3305	No	ns	>0.9999	J-V
M2 1TH96 vs. M2 5TH96	-0.06037	-0.3584 to 0.2377	No	ns	>0.9999	K-L
M2 1TH96 vs. M2 0.1TH99	0.0212	-0.3120 to 0.3544	No	ns	>0.9999	K-M
M2 1TH96 vs. M2 1TH99	-0.00571	-0.3390 to 0.3275	No	ns	>0.9999	K-N
M2 1TH96 vs. M2 5TH99	-0.06788	-0.4011 to 0.2654	No	ns	>0.9999	K-O
M2 1TH96 vs. S1 CTRL	0.5082	0.2102 to 0.8063	Yes	****	<0.0001	K-P
M2 1TH96 vs. S1 0.1TH96	0.304	0.005988 to 0.6021	Yes	*	0.0414	K-Q
M2 1TH96 vs. S1 1TH96	0.2425	-0.05554 to 0.5406	No	ns	0.2356	K-R
M2 1TH96 vs. S1 5TH96	0.04233	-0.2557 to 0.3404	No	ns	>0.9999	K-S
M2 1TH96 vs. S1 0.1TH99	0.3096	-0.02363 to 0.6429	No	ns	0.0943	K-T
M2 1TH96 vs. S1 1TH99	0.2073	-0.1259 to 0.5406	No	ns	0.6804	K-U
M2 1TH96 vs. S1 5TH99	0.01689	-0.3163 to 0.3501	No	ns	>0.9999	K-V
M2 5TH96 vs. M2 0.1TH99	0.08157	-0.2517 to 0.4148	No	ns	>0.9999	L-M
M2 5TH96 vs. M2 1TH99	0.05466	-0.2786 to 0.3879	No	ns	>0.9999	L-N
M2 5TH96 vs. M2 5TH99	-0.007509	-0.3407 to 0.3257	No	ns	>0.9999	L-O
M2 5TH96 vs. S1 CTRL	0.5686	0.2705 to 0.8667	Yes	****	<0.0001	L-P
M2 5TH96 vs. S1 0.1TH96	0.3644	0.06635 to 0.6625	Yes	**	0.0054	L-Q
M2 5TH96 vs. S1 1TH96	0.3029	0.004830 to 0.6009	Yes	*	0.043	L-R
M2 5TH96 vs. S1 5TH96	0.1027	-0.1954 to 0.4008	No	ns	0.9984	L-S
M2 5TH96 vs. S1 0.1TH99	0.37	0.03674 to 0.7032	Yes	*	0.0172	L-T
M2 5TH96 vs. S1 1TH99	0.2677	-0.06555 to 0.6009	No	ns	0.2536	L-U
M2 5TH96 vs. S1 5TH99	0.07726	-0.2560 to 0.4105	No	ns	>0.9999	L-V
M2 0.1TH99 vs. M2 1TH99	-0.02691	-0.3920 to 0.3381	No	ns	>0.9999	M-N
M2 0.1TH99 vs. M2 5TH99	-0.08908	-0.4541 to 0.2760	No	ns	>0.9999	M-O
M2 0.1TH99 vs. S1 CTRL	0.487	0.1538 to 0.8203	Yes	***	0.0004	M-P
M2 0.1TH99 vs. S1 0.1TH96	0.2828	-0.05039 to 0.6161	No	ns	0.1816	M-Q
M2 0.1TH99 vs. S1 1TH96	0.2213	-0.1119 to 0.5546	No	ns	0.572	M-R
M2 0.1TH99 vs. S1 5TH96	0.02113	-0.3121 to 0.3544	No	ns	>0.9999	M-S
M2 0.1TH99 vs. S1 0.1TH99	0.2884	-0.07664 to 0.6535	No	ns	0.2779	M-T
M2 0.1TH99 vs. S1 1TH99	0.1861	-0.1789 to 0.5512	No	ns	0.9087	M-U
M2 0.1TH99 vs. S1 5TH99	-0.00431	-0.3694 to 0.3607	No	ns	>0.9999	M-V
M2 1TH99 vs. M2 5TH99	-0.06217	-0.4272 to 0.3029	No	ns	>0.9999	N-O
M2 1TH99 vs. S1 CTRL	0.5139	0.1807 to 0.8472	Yes	***	0.0002	N-P
M2 1TH99 vs. S1 0.1TH96	0.3098	-0.02348 to 0.6430	No	ns	0.094	N-Q
M2 1TH99 vs. S1 1TH96	0.2482	-0.08501 to 0.5815	No	ns	0.3719	N-R
M2 1TH99 vs. S1 5TH96	0.04804	-0.2852 to 0.3813	No	ns	>0.9999	N-S
M2 1TH99 vs. S1 0.1TH99	0.3153	-0.04973 to 0.6804	No	ns	0.1616	N-T
M2 1TH99 vs. S1 1TH99	0.213	-0.1520 to 0.5781	No	ns	0.773	N-U
M2 1TH99 vs. S1 5TH99	0.0226	-0.3424 to 0.3876	No	ns	>0.9999	N-V
M2 5TH99 vs. S1 CTRL	0.5761	0.2429 to 0.9093	Yes	****	<0.0001	O-P
M2 5TH99 vs. S1 0.1TH96	0.3719	0.03868 to 0.7052	Yes	*	0.0162	O-Q
M2 5TH99 vs. S1 1TH96	0.3104	-0.02284 to 0.6436	No	ns	0.0924	O-R
M2 5TH99 vs. S1 5TH96	0.1102	-0.2230 to 0.4434	No	ns	0.9991	O-S
M2 5TH99 vs. S1 0.1TH99	0.3775	0.01244 to 0.7425	Yes	*	0.0363	O-T
M2 5TH99 vs. S1 1TH99	0.2752	-0.08985 to 0.6402	No	ns	0.3519	O-U
M2 5TH99 vs. S1 5TH99	0.08477	-0.2803 to 0.4498	No	ns	>0.9999	O-V
S1 CTRL vs. S1 0.1TH96	-0.2042	-0.5022 to 0.09387	No	ns	0.5178	P-Q
S1 CTRL vs. S1 1TH96	-0.2657	-0.5638 to 0.03235	No	ns	0.1294	P-R
S1 CTRL vs. S1 5TH96	-0.4659	-0.7640 to -0.1678	Yes	***	0.0001	P-S
S1 CTRL vs. S1 0.1TH99	-0.1986	-0.5319 to 0.1346	No	ns	0.7443	P-T
S1 CTRL vs. S1 1TH99	-0.3009	-0.6341 to 0.03233	No	ns	0.1177	P-U
S1 CTRL vs. S1 5TH99	-0.4913	-0.8246 to -0.1581	Yes	***	0.0004	P-V
S1 0.1TH96 vs. S1 1TH96	-0.06152	-0.3596 to 0.2365	No	ns	>0.9999	Q-R
S1 0.1TH96 vs. S1 5TH96	-0.2617	-0.5598 to 0.03634	No	ns	0.1443	Q-S
S1 0.1TH96 vs. S1 0.1TH99	0.005564	-0.3277 to 0.3388	No	ns	>0.9999	Q-T
S1 0.1TH96 vs. S1 1TH99	-0.09672	-0.4300 to 0.2365	No	ns	0.9999	Q-U
S1 0.1TH96 vs. S1 5TH99	-0.2872	-0.6204 to 0.04608	No	ns	0.1643	Q-V
S1 1TH96 vs. S1 5TH96	-0.2002	-0.4983 to 0.09787	No	ns	0.5525	R-S
S1 1TH96 vs. S1 0.1TH99	0.06709	-0.2662 to 0.4003	No	ns	>0.9999	R-T
S1 1TH96 vs. S1 1TH99	-0.0352	-0.3684 to 0.2980	No	ns	>0.9999	R-U
S1 1TH96 vs. S1 5TH99	-0.2256	-0.5589 to 0.1076	No	ns	0.5384	R-V
S1 5TH96 vs. S1 0.1TH99	0.2673	-0.06596 to 0.6005	No	ns	0.2558	S-T
S1 5TH96 vs. S1 1TH99	0.165	-0.1682 to 0.4982	No	ns	0.9276	S-U
S1 5TH96 vs. S1 5TH99	-0.02544	-0.3587 to 0.3078	No	ns	>0.9999	S-V
S1 0.1TH99 vs. S1 1TH99	-0.1023	-0.4673 to 0.2628	No	ns	>0.9999	T-U
S1 0.1TH99 vs. S1 5TH99	-0.2927	-0.6578 to 0.07233	No	ns	0.2562	T-V
S1 1TH99 vs. S1 5TH99	-0.1904	-0.5555 to 0.1746	No	ns	0.8915	U-V
Test details	Mean 1	Mean 2	Mean Diff.	SE of diff.	n1	n2	q	DF
WT CTRL vs. WT 0.1TH96	0.2071	0.3107	-0.1037	0.07641	3	3	1.918	33
WT CTRL vs. WT 1TH96	0.2071	0.3722	-0.1651	0.07641	3	3	3.055	33
WT CTRL vs. WT 5TH96	0.2071	0.4801	-0.273	0.07641	3	3	5.053	33
WT CTRL vs. WT 0.1TH99	0.2071	0.2804	-0.07333	0.08543	3	2	1.214	33
WT CTRL vs. WT 1TH99	0.2071	0.4094	-0.2023	0.08543	3	2	3.348	33
WT CTRL vs. WT 5TH99	0.2071	0.5077	-0.3006	0.08543	3	2	4.977	33
WT CTRL vs. WT MTX	0.2071	0.8372	-0.6302	0.1081	3	1	8.247	33
WT CTRL vs. M2 CTRL	0.2071	0.2803	-0.07319	0.07641	3	3	1.355	33
WT CTRL vs. M2 0.1TH96	0.2071	0.7295	-0.5224	0.07641	3	3	9.668	33
WT CTRL vs. M2 1TH96	0.2071	0.7491	-0.542	0.07641	3	3	10.03	33
WT CTRL vs. M2 5TH96	0.2071	0.8094	-0.6024	0.07641	3	3	11.15	33
WT CTRL vs. M2 0.1TH99	0.2071	0.7279	-0.5208	0.08543	3	2	8.621	33
WT CTRL vs. M2 1TH99	0.2071	0.7548	-0.5477	0.08543	3	2	9.066	33
WT CTRL vs. M2 5TH99	0.2071	0.817	-0.6099	0.08543	3	2	10.1	33
WT CTRL vs. S1 CTRL	0.2071	0.2408	-0.03377	0.07641	3	3	0.6249	33
WT CTRL vs. S1 0.1TH96	0.2071	0.445	-0.238	0.07641	3	3	4.404	33
WT CTRL vs. S1 1TH96	0.2071	0.5066	-0.2995	0.07641	3	3	5.542	33
WT CTRL vs. S1 5TH96	0.2071	0.7067	-0.4997	0.07641	3	3	9.248	33
WT CTRL vs. S1 0.1TH99	0.2071	0.4395	-0.2324	0.08543	3	2	3.847	33
WT CTRL vs. S1 1TH99	0.2071	0.5418	-0.3347	0.08543	3	2	5.54	33
WT CTRL vs. S1 5TH99	0.2071	0.7322	-0.5251	0.08543	3	2	8.692	33
WT 0.1TH96 vs. WT 1TH96	0.3107	0.3722	-0.06141	0.07641	3	3	1.137	33
WT 0.1TH96 vs. WT 5TH96	0.3107	0.4801	-0.1694	0.07641	3	3	3.134	33
WT 0.1TH96 vs. WT 0.1TH99	0.3107	0.2804	0.03032	0.08543	3	2	0.502	33
WT 0.1TH96 vs. WT 1TH99	0.3107	0.4094	-0.09861	0.08543	3	2	1.632	33
WT 0.1TH96 vs. WT 5TH99	0.3107	0.5077	-0.197	0.08543	3	2	3.261	33
WT 0.1TH96 vs. WT MTX	0.3107	0.8372	-0.5265	0.1081	3	1	6.89	33
WT 0.1TH96 vs. M2 CTRL	0.3107	0.2803	0.03047	0.07641	3	3	0.5638	33
WT 0.1TH96 vs. M2 0.1TH96	0.3107	0.7295	-0.4187	0.07641	3	3	7.75	33
WT 0.1TH96 vs. M2 1TH96	0.3107	0.7491	-0.4383	0.07641	3	3	8.112	33
WT 0.1TH96 vs. M2 5TH96	0.3107	0.8094	-0.4987	0.07641	3	3	9.23	33
WT 0.1TH96 vs. M2 0.1TH99	0.3107	0.7279	-0.4171	0.08543	3	2	6.905	33
WT 0.1TH96 vs. M2 1TH99	0.3107	0.7548	-0.444	0.08543	3	2	7.351	33
WT 0.1TH96 vs. M2 5TH99	0.3107	0.817	-0.5062	0.08543	3	2	8.38	33
WT 0.1TH96 vs. S1 CTRL	0.3107	0.2408	0.06989	0.07641	3	3	1.294	33
WT 0.1TH96 vs. S1 0.1TH96	0.3107	0.445	-0.1343	0.07641	3	3	2.485	33
WT 0.1TH96 vs. S1 1TH96	0.3107	0.5066	-0.1958	0.07641	3	3	3.624	33
WT 0.1TH96 vs. S1 5TH96	0.3107	0.7067	-0.396	0.07641	3	3	7.329	33
WT 0.1TH96 vs. S1 0.1TH99	0.3107	0.4395	-0.1287	0.08543	3	2	2.131	33
WT 0.1TH96 vs. S1 1TH99	0.3107	0.5418	-0.231	0.08543	3	2	3.824	33
WT 0.1TH96 vs. S1 5TH99	0.3107	0.7322	-0.4214	0.08543	3	2	6.976	33
WT 1TH96 vs. WT 5TH96	0.3722	0.4801	-0.1079	0.07641	3	3	1.998	33
WT 1TH96 vs. WT 0.1TH99	0.3722	0.2804	0.09174	0.08543	3	2	1.519	33
WT 1TH96 vs. WT 1TH99	0.3722	0.4094	-0.0372	0.08543	3	2	0.6158	33
WT 1TH96 vs. WT 5TH99	0.3722	0.5077	-0.1356	0.08543	3	2	2.244	33
WT 1TH96 vs. WT MTX	0.3722	0.8372	-0.4651	0.1081	3	1	6.086	33
WT 1TH96 vs. M2 CTRL	0.3722	0.2803	0.09188	0.07641	3	3	1.7	33
WT 1TH96 vs. M2 0.1TH96	0.3722	0.7295	-0.3573	0.07641	3	3	6.613	33
WT 1TH96 vs. M2 1TH96	0.3722	0.7491	-0.3769	0.07641	3	3	6.976	33
WT 1TH96 vs. M2 5TH96	0.3722	0.8094	-0.4373	0.07641	3	3	8.093	33
WT 1TH96 vs. M2 0.1TH99	0.3722	0.7279	-0.3557	0.08543	3	2	5.889	33
WT 1TH96 vs. M2 1TH99	0.3722	0.7548	-0.3826	0.08543	3	2	6.334	33
WT 1TH96 vs. M2 5TH99	0.3722	0.817	-0.4448	0.08543	3	2	7.363	33
WT 1TH96 vs. S1 CTRL	0.3722	0.2408	0.1313	0.07641	3	3	2.43	33
WT 1TH96 vs. S1 0.1TH96	0.3722	0.445	-0.07288	0.07641	3	3	1.349	33
WT 1TH96 vs. S1 1TH96	0.3722	0.5066	-0.1344	0.07641	3	3	2.487	33
WT 1TH96 vs. S1 5TH96	0.3722	0.7067	-0.3346	0.07641	3	3	6.193	33
WT 1TH96 vs. S1 0.1TH99	0.3722	0.4395	-0.06732	0.08543	3	2	1.114	33
WT 1TH96 vs. S1 1TH99	0.3722	0.5418	-0.1696	0.08543	3	2	2.808	33
WT 1TH96 vs. S1 5TH99	0.3722	0.7322	-0.36	0.08543	3	2	5.96	33
WT 5TH96 vs. WT 0.1TH99	0.4801	0.2804	0.1997	0.08543	3	2	3.305	33
WT 5TH96 vs. WT 1TH99	0.4801	0.4094	0.07074	0.08543	3	2	1.171	33
WT 5TH96 vs. WT 5TH99	0.4801	0.5077	-0.02762	0.08543	3	2	0.4572	33
WT 5TH96 vs. WT MTX	0.4801	0.8372	-0.3571	0.1081	3	1	4.674	33
WT 5TH96 vs. M2 CTRL	0.4801	0.2803	0.1998	0.07641	3	3	3.698	33
WT 5TH96 vs. M2 0.1TH96	0.4801	0.7295	-0.2494	0.07641	3	3	4.615	33
WT 5TH96 vs. M2 1TH96	0.4801	0.7491	-0.269	0.07641	3	3	4.978	33
WT 5TH96 vs. M2 5TH96	0.4801	0.8094	-0.3294	0.07641	3	3	6.095	33
WT 5TH96 vs. M2 0.1TH99	0.4801	0.7279	-0.2478	0.08543	3	2	4.102	33
WT 5TH96 vs. M2 1TH99	0.4801	0.7548	-0.2747	0.08543	3	2	4.547	33
WT 5TH96 vs. M2 5TH99	0.4801	0.817	-0.3369	0.08543	3	2	5.576	33
WT 5TH96 vs. S1 CTRL	0.4801	0.2408	0.2392	0.07641	3	3	4.428	33
WT 5TH96 vs. S1 0.1TH96	0.4801	0.445	0.03506	0.07641	3	3	0.6489	33
WT 5TH96 vs. S1 1TH96	0.4801	0.5066	-0.02646	0.07641	3	3	0.4897	33
WT 5TH96 vs. S1 5TH96	0.4801	0.7067	-0.2267	0.07641	3	3	4.195	33
WT 5TH96 vs. S1 0.1TH99	0.4801	0.4395	0.04063	0.08543	3	2	0.6725	33
WT 5TH96 vs. S1 1TH99	0.4801	0.5418	-0.06166	0.08543	3	2	1.021	33
WT 5TH96 vs. S1 5TH99	0.4801	0.7322	-0.2521	0.08543	3	2	4.173	33
WT 0.1TH99 vs. WT 1TH99	0.2804	0.4094	-0.1289	0.09359	2	2	1.948	33
WT 0.1TH99 vs. WT 5TH99	0.2804	0.5077	-0.2273	0.09359	2	2	3.435	33
WT 0.1TH99 vs. WT MTX	0.2804	0.8372	-0.5568	0.1146	2	1	6.87	33
WT 0.1TH99 vs. M2 CTRL	0.2804	0.2803	0.0001408	0.08543	2	3	0.002331	33
WT 0.1TH99 vs. M2 0.1TH96	0.2804	0.7295	-0.4491	0.08543	2	3	7.433	33
WT 0.1TH99 vs. M2 1TH96	0.2804	0.7491	-0.4687	0.08543	2	3	7.758	33
WT 0.1TH99 vs. M2 5TH96	0.2804	0.8094	-0.529	0.08543	2	3	8.757	33
WT 0.1TH99 vs. M2 0.1TH99	0.2804	0.7279	-0.4475	0.09359	2	2	6.762	33
WT 0.1TH99 vs. M2 1TH99	0.2804	0.7548	-0.4744	0.09359	2	2	7.168	33
WT 0.1TH99 vs. M2 5TH99	0.2804	0.817	-0.5365	0.09359	2	2	8.108	33
WT 0.1TH99 vs. S1 CTRL	0.2804	0.2408	0.03957	0.08543	2	3	0.655	33
WT 0.1TH99 vs. S1 0.1TH96	0.2804	0.445	-0.1646	0.08543	2	3	2.725	33
WT 0.1TH99 vs. S1 1TH96	0.2804	0.5066	-0.2261	0.08543	2	3	3.743	33
WT 0.1TH99 vs. S1 5TH96	0.2804	0.7067	-0.4263	0.08543	2	3	7.057	33
WT 0.1TH99 vs. S1 0.1TH99	0.2804	0.4395	-0.1591	0.09359	2	2	2.403	33
WT 0.1TH99 vs. S1 1TH99	0.2804	0.5418	-0.2613	0.09359	2	2	3.949	33
WT 0.1TH99 vs. S1 5TH99	0.2804	0.7322	-0.4518	0.09359	2	2	6.827	33
WT 1TH99 vs. WT 5TH99	0.4094	0.5077	-0.09836	0.09359	2	2	1.486	33
WT 1TH99 vs. WT MTX	0.4094	0.8372	-0.4279	0.1146	2	1	5.279	33
WT 1TH99 vs. M2 CTRL	0.4094	0.2803	0.1291	0.08543	2	3	2.137	33
WT 1TH99 vs. M2 0.1TH96	0.4094	0.7295	-0.3201	0.08543	2	3	5.299	33
WT 1TH99 vs. M2 1TH96	0.4094	0.7491	-0.3397	0.08543	2	3	5.624	33
WT 1TH99 vs. M2 5TH96	0.4094	0.8094	-0.4001	0.08543	2	3	6.623	33
WT 1TH99 vs. M2 0.1TH99	0.4094	0.7279	-0.3185	0.09359	2	2	4.813	33
WT 1TH99 vs. M2 1TH99	0.4094	0.7548	-0.3454	0.09359	2	2	5.22	33
WT 1TH99 vs. M2 5TH99	0.4094	0.817	-0.4076	0.09359	2	2	6.159	33
WT 1TH99 vs. S1 CTRL	0.4094	0.2408	0.1685	0.08543	2	3	2.789	33
WT 1TH99 vs. S1 0.1TH96	0.4094	0.445	-0.03568	0.08543	2	3	0.5906	33
WT 1TH99 vs. S1 1TH96	0.4094	0.5066	-0.0972	0.08543	2	3	1.609	33
WT 1TH99 vs. S1 5TH96	0.4094	0.7067	-0.2974	0.08543	2	3	4.923	33
WT 1TH99 vs. S1 0.1TH99	0.4094	0.4395	-0.03011	0.09359	2	2	0.4551	33
WT 1TH99 vs. S1 1TH99	0.4094	0.5418	-0.1324	0.09359	2	2	2.001	33
WT 1TH99 vs. S1 5TH99	0.4094	0.7322	-0.3228	0.09359	2	2	4.878	33
WT 5TH99 vs. WT MTX	0.5077	0.8372	-0.3295	0.1146	2	1	4.066	33
WT 5TH99 vs. M2 CTRL	0.5077	0.2803	0.2274	0.08543	2	3	3.765	33
WT 5TH99 vs. M2 0.1TH96	0.5077	0.7295	-0.2218	0.08543	2	3	3.671	33
WT 5TH99 vs. M2 1TH96	0.5077	0.7491	-0.2414	0.08543	2	3	3.995	33
WT 5TH99 vs. M2 5TH96	0.5077	0.8094	-0.3017	0.08543	2	3	4.995	33
WT 5TH99 vs. M2 0.1TH99	0.5077	0.7279	-0.2202	0.09359	2	2	3.327	33
WT 5TH99 vs. M2 1TH99	0.5077	0.7548	-0.2471	0.09359	2	2	3.734	33
WT 5TH99 vs. M2 5TH99	0.5077	0.817	-0.3092	0.09359	2	2	4.673	33
WT 5TH99 vs. S1 CTRL	0.5077	0.2408	0.2669	0.08543	2	3	4.418	33
WT 5TH99 vs. S1 0.1TH96	0.5077	0.445	0.06268	0.08543	2	3	1.038	33
WT 5TH99 vs. S1 1TH96	0.5077	0.5066	0.001159	0.08543	2	3	0.01919	33
WT 5TH99 vs. S1 5TH96	0.5077	0.7067	-0.199	0.08543	2	3	3.295	33
WT 5TH99 vs. S1 0.1TH99	0.5077	0.4395	0.06825	0.09359	2	2	1.031	33
WT 5TH99 vs. S1 1TH99	0.5077	0.5418	-0.03404	0.09359	2	2	0.5144	33
WT 5TH99 vs. S1 5TH99	0.5077	0.7322	-0.2245	0.09359	2	2	3.392	33
WT MTX vs. M2 CTRL	0.8372	0.2803	0.557	0.1081	1	3	7.289	33
WT MTX vs. M2 0.1TH96	0.8372	0.7295	0.1078	0.1081	1	3	1.41	33
WT MTX vs. M2 1TH96	0.8372	0.7491	0.08816	0.1081	1	3	1.154	33
WT MTX vs. M2 5TH96	0.8372	0.8094	0.02779	0.1081	1	3	0.3637	33
WT MTX vs. M2 0.1TH99	0.8372	0.7279	0.1094	0.1146	1	2	1.349	33
WT MTX vs. M2 1TH99	0.8372	0.7548	0.08245	0.1146	1	2	1.017	33
WT MTX vs. M2 5TH99	0.8372	0.817	0.02028	0.1146	1	2	0.2503	33
WT MTX vs. S1 CTRL	0.8372	0.2408	0.5964	0.1081	1	3	7.805	33
WT MTX vs. S1 0.1TH96	0.8372	0.445	0.3922	0.1081	1	3	5.133	33
WT MTX vs. S1 1TH96	0.8372	0.5066	0.3307	0.1081	1	3	4.328	33
WT MTX vs. S1 5TH96	0.8372	0.7067	0.1305	0.1081	1	3	1.708	33
WT MTX vs. S1 0.1TH99	0.8372	0.4395	0.3978	0.1146	1	2	4.908	33
WT MTX vs. S1 1TH99	0.8372	0.5418	0.2955	0.1146	1	2	3.646	33
WT MTX vs. S1 5TH99	0.8372	0.7322	0.1051	0.1146	1	2	1.296	33
M2 CTRL vs. M2 0.1TH96	0.2803	0.7295	-0.4492	0.07641	3	3	8.313	33
M2 CTRL vs. M2 1TH96	0.2803	0.7491	-0.4688	0.07641	3	3	8.676	33
M2 CTRL vs. M2 5TH96	0.2803	0.8094	-0.5292	0.07641	3	3	9.794	33
M2 CTRL vs. M2 0.1TH99	0.2803	0.7279	-0.4476	0.08543	3	2	7.409	33
M2 CTRL vs. M2 1TH99	0.2803	0.7548	-0.4745	0.08543	3	2	7.855	33
M2 CTRL vs. M2 5TH99	0.2803	0.817	-0.5367	0.08543	3	2	8.884	33
M2 CTRL vs. S1 CTRL	0.2803	0.2408	0.03943	0.07641	3	3	0.7297	33
M2 CTRL vs. S1 0.1TH96	0.2803	0.445	-0.1648	0.07641	3	3	3.049	33
M2 CTRL vs. S1 1TH96	0.2803	0.5066	-0.2263	0.07641	3	3	4.188	33
M2 CTRL vs. S1 5TH96	0.2803	0.7067	-0.4265	0.07641	3	3	7.893	33
M2 CTRL vs. S1 0.1TH99	0.2803	0.4395	-0.1592	0.08543	3	2	2.635	33
M2 CTRL vs. S1 1TH99	0.2803	0.5418	-0.2615	0.08543	3	2	4.328	33
M2 CTRL vs. S1 5TH99	0.2803	0.7322	-0.4519	0.08543	3	2	7.481	33
M2 0.1TH96 vs. M2 1TH96	0.7295	0.7491	-0.01961	0.07641	3	3	0.3629	33
M2 0.1TH96 vs. M2 5TH96	0.7295	0.8094	-0.07997	0.07641	3	3	1.48	33
M2 0.1TH96 vs. M2 0.1TH99	0.7295	0.7279	0.001594	0.08543	3	2	0.02638	33
M2 0.1TH96 vs. M2 1TH99	0.7295	0.7548	-0.02532	0.08543	3	2	0.4191	33
M2 0.1TH96 vs. M2 5TH99	0.7295	0.817	-0.08748	0.08543	3	2	1.448	33
M2 0.1TH96 vs. S1 CTRL	0.7295	0.2408	0.4886	0.07641	3	3	9.043	33
M2 0.1TH96 vs. S1 0.1TH96	0.7295	0.445	0.2844	0.07641	3	3	5.264	33
M2 0.1TH96 vs. S1 1TH96	0.7295	0.5066	0.2229	0.07641	3	3	4.126	33
M2 0.1TH96 vs. S1 5TH96	0.7295	0.7067	0.02272	0.07641	3	3	0.4205	33
M2 0.1TH96 vs. S1 0.1TH99	0.7295	0.4395	0.29	0.08543	3	2	4.801	33
M2 0.1TH96 vs. S1 1TH99	0.7295	0.5418	0.1877	0.08543	3	2	3.107	33
M2 0.1TH96 vs. S1 5TH99	0.7295	0.7322	-0.002716	0.08543	3	2	0.04496	33
M2 1TH96 vs. M2 5TH96	0.7491	0.8094	-0.06037	0.07641	3	3	1.117	33
M2 1TH96 vs. M2 0.1TH99	0.7491	0.7279	0.0212	0.08543	3	2	0.3509	33
M2 1TH96 vs. M2 1TH99	0.7491	0.7548	-0.00571	0.08543	3	2	0.09452	33
M2 1TH96 vs. M2 5TH99	0.7491	0.817	-0.06788	0.08543	3	2	1.124	33
M2 1TH96 vs. S1 CTRL	0.7491	0.2408	0.5082	0.07641	3	3	9.406	33
M2 1TH96 vs. S1 0.1TH96	0.7491	0.445	0.304	0.07641	3	3	5.627	33
M2 1TH96 vs. S1 1TH96	0.7491	0.5066	0.2425	0.07641	3	3	4.488	33
M2 1TH96 vs. S1 5TH96	0.7491	0.7067	0.04233	0.07641	3	3	0.7834	33
M2 1TH96 vs. S1 0.1TH99	0.7491	0.4395	0.3096	0.08543	3	2	5.125	33
M2 1TH96 vs. S1 1TH99	0.7491	0.5418	0.2073	0.08543	3	2	3.432	33
M2 1TH96 vs. S1 5TH99	0.7491	0.7322	0.01689	0.08543	3	2	0.2796	33
M2 5TH96 vs. M2 0.1TH99	0.8094	0.7279	0.08157	0.08543	3	2	1.35	33
M2 5TH96 vs. M2 1TH99	0.8094	0.7548	0.05466	0.08543	3	2	0.9048	33
M2 5TH96 vs. M2 5TH99	0.8094	0.817	-0.007509	0.08543	3	2	0.1243	33
M2 5TH96 vs. S1 CTRL	0.8094	0.2408	0.5686	0.07641	3	3	10.52	33
M2 5TH96 vs. S1 0.1TH96	0.8094	0.445	0.3644	0.07641	3	3	6.744	33
M2 5TH96 vs. S1 1TH96	0.8094	0.5066	0.3029	0.07641	3	3	5.606	33
M2 5TH96 vs. S1 5TH96	0.8094	0.7067	0.1027	0.07641	3	3	1.901	33
M2 5TH96 vs. S1 0.1TH99	0.8094	0.4395	0.37	0.08543	3	2	6.124	33
M2 5TH96 vs. S1 1TH99	0.8094	0.5418	0.2677	0.08543	3	2	4.431	33
M2 5TH96 vs. S1 5TH99	0.8094	0.7322	0.07726	0.08543	3	2	1.279	33
M2 0.1TH99 vs. M2 1TH99	0.7279	0.7548	-0.02691	0.09359	2	2	0.4067	33
M2 0.1TH99 vs. M2 5TH99	0.7279	0.817	-0.08908	0.09359	2	2	1.346	33
M2 0.1TH99 vs. S1 CTRL	0.7279	0.2408	0.487	0.08543	2	3	8.062	33
M2 0.1TH99 vs. S1 0.1TH96	0.7279	0.445	0.2828	0.08543	2	3	4.682	33
M2 0.1TH99 vs. S1 1TH96	0.7279	0.5066	0.2213	0.08543	2	3	3.664	33
M2 0.1TH99 vs. S1 5TH96	0.7279	0.7067	0.02113	0.08543	2	3	0.3497	33
M2 0.1TH99 vs. S1 0.1TH99	0.7279	0.4395	0.2884	0.09359	2	2	4.358	33
M2 0.1TH99 vs. S1 1TH99	0.7279	0.5418	0.1861	0.09359	2	2	2.813	33
M2 0.1TH99 vs. S1 5TH99	0.7279	0.7322	-0.00431	0.09359	2	2	0.06513	33
M2 1TH99 vs. M2 5TH99	0.7548	0.817	-0.06217	0.09359	2	2	0.9394	33
M2 1TH99 vs. S1 CTRL	0.7548	0.2408	0.5139	0.08543	2	3	8.508	33
M2 1TH99 vs. S1 0.1TH96	0.7548	0.445	0.3098	0.08543	2	3	5.128	33
M2 1TH99 vs. S1 1TH96	0.7548	0.5066	0.2482	0.08543	2	3	4.109	33
M2 1TH99 vs. S1 5TH96	0.7548	0.7067	0.04804	0.08543	2	3	0.7952	33
M2 1TH99 vs. S1 0.1TH99	0.7548	0.4395	0.3153	0.09359	2	2	4.765	33
M2 1TH99 vs. S1 1TH99	0.7548	0.5418	0.213	0.09359	2	2	3.219	33
M2 1TH99 vs. S1 5TH99	0.7548	0.7322	0.0226	0.09359	2	2	0.3415	33
M2 5TH99 vs. S1 CTRL	0.817	0.2408	0.5761	0.08543	2	3	9.537	33
M2 5TH99 vs. S1 0.1TH96	0.817	0.445	0.3719	0.08543	2	3	6.157	33
M2 5TH99 vs. S1 1TH96	0.817	0.5066	0.3104	0.08543	2	3	5.138	33
M2 5TH99 vs. S1 5TH96	0.817	0.7067	0.1102	0.08543	2	3	1.824	33
M2 5TH99 vs. S1 0.1TH99	0.817	0.4395	0.3775	0.09359	2	2	5.704	33
M2 5TH99 vs. S1 1TH99	0.817	0.5418	0.2752	0.09359	2	2	4.159	33
M2 5TH99 vs. S1 5TH99	0.817	0.7322	0.08477	0.09359	2	2	1.281	33
S1 CTRL vs. S1 0.1TH96	0.2408	0.445	-0.2042	0.07641	3	3	3.779	33
S1 CTRL vs. S1 1TH96	0.2408	0.5066	-0.2657	0.07641	3	3	4.918	33
S1 CTRL vs. S1 5TH96	0.2408	0.7067	-0.4659	0.07641	3	3	8.623	33
S1 CTRL vs. S1 0.1TH99	0.2408	0.4395	-0.1986	0.08543	3	2	3.288	33
S1 CTRL vs. S1 1TH99	0.2408	0.5418	-0.3009	0.08543	3	2	4.981	33
S1 CTRL vs. S1 5TH99	0.2408	0.7322	-0.4913	0.08543	3	2	8.133	33
S1 0.1TH96 vs. S1 1TH96	0.445	0.5066	-0.06152	0.07641	3	3	1.139	33
S1 0.1TH96 vs. S1 5TH96	0.445	0.7067	-0.2617	0.07641	3	3	4.844	33
S1 0.1TH96 vs. S1 0.1TH99	0.445	0.4395	0.005564	0.08543	3	2	0.09211	33
S1 0.1TH96 vs. S1 1TH99	0.445	0.5418	-0.09672	0.08543	3	2	1.601	33
S1 0.1TH96 vs. S1 5TH99	0.445	0.7322	-0.2872	0.08543	3	2	4.753	33
S1 1TH96 vs. S1 5TH96	0.5066	0.7067	-0.2002	0.07641	3	3	3.705	33
S1 1TH96 vs. S1 0.1TH99	0.5066	0.4395	0.06709	0.08543	3	2	1.111	33
S1 1TH96 vs. S1 1TH99	0.5066	0.5418	-0.0352	0.08543	3	2	0.5827	33
S1 1TH96 vs. S1 5TH99	0.5066	0.7322	-0.2256	0.08543	3	2	3.735	33
S1 5TH96 vs. S1 0.1TH99	0.7067	0.4395	0.2673	0.08543	3	2	4.424	33
S1 5TH96 vs. S1 1TH99	0.7067	0.5418	0.165	0.08543	3	2	2.731	33
S1 5TH96 vs. S1 5TH99	0.7067	0.7322	-0.02544	0.08543	3	2	0.4211	33
S1 0.1TH99 vs. S1 1TH99	0.4395	0.5418	-0.1023	0.09359	2	2	1.546	33
S1 0.1TH99 vs. S1 5TH99	0.4395	0.7322	-0.2927	0.09359	2	2	4.423	33
S1 1TH99 vs. S1 5TH99	0.5418	0.7322	-0.1904	0.09359	2	2	2.878	33
M2 = MTHFD2 -/-
S1 = SHMT1 -/-

## Sheet: Extended Data Fig.2e
	SW620 WT			SW620 MTHFD2 -/-			SW620 SHMT1 -/-
CTRL	1.24995	1.39074	1.83874	0.796606	0.75382	0.65611	1.52221	0.932812	1.0111
0.1TH9619	1.36539	1.66598	2.03247	0.299809	0.318614	0.202386	1.56922	1.38536	1.50716
1TH9619	1.48155	1.59023	1.96836	0.311358	0.310914	0.167249	1.43572	1.62716	1.18385
5TH9619	1.02827	1.43144	0.958701	0.329221	0.297747	0.168786	0.791926	1.10336	0.716935
0.1TH9975		1.2434	1.74032		0.295257	0.178567		1.46067	1.14201
1TH9975		1.17595	1.44404		0.342379	0.215803		1.61918	0.975474
5TH9975		1.01014	1.72182		0.364172	0.232889		1.07572	0.937219
SW620 WT										SW620 MTHFD2 -/-										SW620 SHMT1 -/-
Number of families	1									Number of families	1									Number of families	1
Number of comparisons per family	3									Number of comparisons per family	3									Number of comparisons per family	3
Alpha	0.05									Alpha	0.05									Alpha	0.05
Dunnett's multiple comparisons test	Mean Diff,	95,00% CI of diff,	Below threshold?	Summary	Adjusted P Value	A-?				Dunnett's multiple comparisons test	Mean Diff,	95,00% CI of diff,	Below threshold?	Summary	Adjusted P Value	A-?				Dunnett's multiple comparisons test	Mean Diff,	95,00% CI of diff,	Below threshold?	Summary	Adjusted P Value	A-?
CTRL vs. 0.1TH96	-0.1948	-0,8769 to 0,4873	No	ns	0.7545	B	0,1TH96			CTRL vs. 0.1TH96	0.4619	0,2828 to 0,6410	Yes	***	0.0002	B	0,1TH96			CTRL vs. 0.1TH96	-0.3319	-0,8611 to 0,1973	No	ns	0.2407	B	0,1TH96
CTRL vs. 1TH96	-0.1869	-0,8690 to 0,4952	No	ns	0.7746	C	1TH96			CTRL vs. 1TH96	0.4723	0,2932 to 0,6514	Yes	***	0.0002	C	1TH96			CTRL vs. 1TH96	-0.2602	-0,7894 to 0,2690	No	ns	0.4036	C	1TH96
CTRL vs. 5TH96	0.3537	-0,3284 to 1,036	No	ns	0.366	D	5TH96			CTRL vs. 5TH96	0.4703	0,2912 to 0,6494	Yes	***	0.0002	D	5TH96			CTRL vs. 5TH96	0.2846	-0,2446 to 0,8138	No	ns	0.3406	D	5TH96
Test details	Mean 1	Mean 2	Mean Diff,	SE of diff,	n1	n2	q	DF		Test details	Mean 1	Mean 2	Mean Diff,	SE of diff,	n1	n2	q	DF		Test details	Mean 1	Mean 2	Mean Diff,	SE of diff,	n1	n2	q	DF
CTRL vs. 0.1TH96	1.493	1.688	-0.1948	0.2369	3	3	0.8225	8		CTRL vs. 0.1TH96	0.7355	0.2736	0.4619	0.06219	3	3	7.427	8		CTRL vs. 0.1TH96	1.155	1.487	-0.3319	0.1838	3	3	1.806	8
CTRL vs. 1TH96	1.493	1.68	-0.1869	0.2369	3	3	0.7891	8		CTRL vs. 1TH96	0.7355	0.2632	0.4723	0.06219	3	3	7.595	8		CTRL vs. 1TH96	1.155	1.416	-0.2602	0.1838	3	3	1.416	8
CTRL vs. 5TH96	1.493	1.139	0.3537	0.2369	3	3	1.493	8		CTRL vs. 5TH96	0.7355	0.2653	0.4703	0.06219	3	3	7.562	8		CTRL vs. 5TH96	1.155	0.8707	0.2846	0.1838	3	3	1.549	8
