# Supplementary material for: Formate overflow drives toxic folate trapping in MTHFD1 inhibited cancer cells
Source: Nat Metab. 2023 Apr 3;5(4):642–59. doi: 10.1038/s42255-023-00771-5 (PMC10132981; doi:10.1038/s42255-023-00771-5)
Supplement: Source Data Extended Data Fig. 3 — Statistical source data. [file 42255_2023_771_MOESM16_ESM.xlsx]

## Sheet: Extended Data Fig.3a
HX [nM]	dialyzed FBS	HI-FBS		Simple linear regression - Tabular Results	dialyzed FBS	HI-FBS
0	304376	5118582		Best-fit values
2.5	4412212	9009764		Slope	1353463	1276548
5	7115544	12860641		Y-intercept	551011	6069818
10	13901653	20155974		X-intercept	-4071	-4755
15	21172244			1/slope	0.0007388	0.0007834
25	34032984	37750612
30	41346120	44073040		Std. Error
				Slope	12630	31103
				Y-intercept	207052	516754
				95% Confidence Intervals
				Slope	1320997 to 1385930	1190193 to 1362902
				Y-intercept	18768 to 1083255	4635079 to 7504557
				X-intercept	-0,8155 to -0,01362	-6,213 to -3,451
				Goodness of Fit
				R squared	9996	9976
				Sy.x	354429	868764
				Is slope significantly non-zero?
				F	11484	1685
				DFn, DFd	2022-05-01	2022-04-01
				P value	<0,0001	<0,0001
				Deviation from zero?	Significant	Significant
				Equation	Y = 1353463*X + 551011	Y = 1276548*X + 6069818
				Data
				Number of X values	7	7
				Maximum number of Y replicates	1	1
				Total number of values	7	6
				Number of missing values	0	1

## Sheet: Extended Data Fig.3b
log10[TH9619]; M	Vehicle		Adenine		Adenosine		Guanosine
-4.00436	11.97	10.87	8.26	7.87	8.1	8.04	12.81	12.28
-4.48149	14.58	12.52	10.15	8.82	9.31	9.4	14.26	13.97
-4.95861	18	15.68	9.84	9.24	9.77	8.92	15.07	16.89
-5.43573	24.41	21.09	9.16	9.26	10.51	9.74	18.54	17.6
-5.91285	51.67	44.71	10.73	10.34	11.24	10.11	21.86	18.53
-6.38997	68.26	69.65	9.13	8.97	10.28	9.97	17.6	15.02
-6.86709	94.37	90.7	13.42	10.24	13.07	10.26	24.89	24.23
-7.34421	92.06	90.45	19.11	15.9	18.88	18.06	46.53	33.04
-7.82133	112.17	106.93	86.49	69.74	72.12	73.93	87.41	81.53
-8.29846	107.87	107.34	115.07	108.71	108.12	105.25	112.22	95.7
-8.77558	117.94	109.68	127.75	111.04	112.93	114.84	102.63	101.23
log10[TH9975]; M	Vehicle		Adenine		Adenosine		Guanosine
-4.00436	68.15	66.22	9.61	6.61	9.14	7.88	16.99	18.08
-4.48149	75.05	94.09	9.11	7.99	10.48	8.63	21.57	20.37
-4.95861	78.48	65.31	8.91	8.85	9.29	8.33	22.99	21.22
-5.43573	71.82	75.34	8.97	8.97	12.85	10.19	26.35	24.16
-5.91285	79.62	68.09	9.67	9.35	10.45	9.18	25.95	23.6
-6.38997	83.9	85.81	9.9	8.33	9.07	8.85	19.64	16.63
-6.86709	90.79	74.44	11.71	11.54	13.38	11.43	27.78	26.11
-7.34421	97.75	82.77	18.07	17.41	20.57	19.43	43.21	36.62
-7.82133	96.52	92.46	59.88	58.42	63.04	57.09	84.32	68.94
-8.29846	101.25	109.75	99.61	96.34	101.91	93.36	108.16	111.25
-8.77558	99.84	97.55	117.85	94.74	101.92	93.02	98.85	101.19
log10[MTX]; M	Vehicle		Adenine		Adenosine		Guanosine
-4.00436	4.8	4.17	8.74	8.79	9.85	8.94	7.57	6.91
-4.48149	5.2	3.98	11.14	9.08	9.54	9.91	8.6	6.69
-4.95861	4.7	5.42	9.71	9.03	11.62	8.91	7.79	6.61
-5.43573	4.18	3.91	9.52	10.02	10.52	8.92	8.22	6.88
-5.91285	4.65	3.88	10	8.51	9.72	9.44	7.66	6.3
-6.38997	4.42	3.74	8.18	6.72	8.41	6.7	7.01	5.09
-6.86709	4.75	3.96	12.72	12.45	12.28	10.6	8.47	5.9
-7.34421	5.97	5.17	34.58	27.48	49.52	24.78	13.65	11.75
-7.82133	15.57	13.85	97.85	81.38	88	82.63	82.27	61.16
-8.29846	82.55	95.23	101.08	89.49	99.2	92.36	114.57	86.3
-8.77558	89.43	98.55	93.7	88.98	93.65	91.14	93.61	115.28
log10[DS18561882]; M	Vehicle		Adenine		Adenosine		Guanosine
-4.00436	5.93	4.59	4.71	7.34	6.62	10.28	4.57	4.68
-4.48149	7.79	5.68	37.47	48.13	40.8	34.87	16.71	14.13
-4.95861	8.14	7.33	76.73	73.48	67.37	59.93	17.82	16.09
-5.43573	12.12	11.13	94.04	92.78	92.52	79.12	37.26	42.04
-5.91285	46.97	50.38	96.11	93.02	100.74	96.19	87.1	87.68
-6.38997	58.43	52.23	98.72	88.74	89.77	77.61	69.93	59.57
-6.86709	92.51	87.29	101.76	98.55	101.31	97.05	87.93	94.34
-7.34421	99.01	91.69	102.02	94.77	97.49	91.29	111.11	92.75
-7.82133	100.05	88.52	99.67	87.83	103.98	87.73	102.22	82.77
-8.29846	94.69	91.86	96.93	87.92	92.92	100.22	107.44	93.97
-8.77558	91.8	98.96	94.98	87.3	95.27	97.51	95.95	93.04

## Sheet: Extended Data Fig.3c
SW620 WT dialysed serum
log10[9619]; M	No metabolite		50μMThymidine		1 mM Sodium formate		1 mM Sodium formate + 50μM Thymidine
-5	21.906	19.6522	25.4803	22.545	25.0405	20.4921	30.2384	30.9086
-5.47712	31.6374	27.1103	50.4921	38.0392	34.23	28.2984	49.086	46.1923
-5.95424	60.3504	58.5059	68.0846	69.0766	61.3948	64.4409	89.5892	70.913
-6.43136	115.041	82.2904	124.576	129.226	98.0778	104.374	117.487	96.4891
-6.90849	133.755	109.452	111.921	130.264	92.8187	109.502	128.845	127.463
-7.38561	125.721	112.942	128.288	109.13	102.746	92.3368	131.875	103.443
-7.86273	131.847	123.317	154.606	94.0615	97.7484	124.061	124.605	118.776
-8.33985	134.834	127.996	134.858	133.772	132.287	133.896	127.909	97.7481
-8.81697	151.287	132.024	141.115	117.749	105.936	98.5815	124.684	112.358
-9.29409	135.423	133.631	141.836	125.487	102.084	131.532	117.441	121.841
-9.77121	132.194	140.083	143.555	125.023	139.141	123.765	129.316	106.794
log10[9975]; M	No metabolite		50μMThymidine		1 mM Sodium formate		1 mM Sodium formate + 50μM Thymidine
-5	91.7978	73.6674	114.964	92.8379	93.309	82.2013	101.306	100.555
-5.47712	84.805	99.9604	99.9197	118.646	92.0902	84.3356	102.391	117.003
-5.95424	109.581	83.0298	111.768	113.13	91.7688	82.4506	112.086	123.133
-6.43136	101.302	101.124	104.894	111.353	82.6028	96.9968	101.999	102.999
-6.90849	84.7539	89.9636	102.57	123.056	92.6585	101.463	111.007	95.0503
-7.38561	104.821	85.2923	111.777	107.205	110.625	105.306	88.3482	106.943
-7.86273	107.369	74.8585	101.398	119.876	118.858	95.0213	120.838	93.5823
-8.33985	89.0782	115.967	111.517	124.348	117.929	130.262	101.763	104.593
-8.81697	103.498	109.843	125.062	122.72	111.247	111.365	125.135	104.913
-9.29409	104.954	100.174	111.348	118.757	114.372	127.466	110.232	103.291
-9.77121	100.954	111.319	118.741	116.099	107.533	114.884	132.442	111.747
log10[MTX]; M	No metabolite		50μMThymidine		1 mM Sodium formate		1 mM Sodium formate + 50μM Thymidine
-5	7.21595	4.63196	6.11191	4.02505	8.2934	5.89574	6.34326	3.88312
-5.47712	7.05016	5.52817	8.17996	5.00192	8.70658	6.39604	7.09416	5.79977
-5.95424	5.77201	5.23651	6.05208	5.33606	8.15332	8.10741	7.87658	5.55054
-6.43136	7.84279	5.46955	6.72776	5.77441	7.32495	6.51333	9.26455	5.67918
-6.90849	10.7954	5.96729	6.67397	5.37136	7.61314	7.08434	7.7428	6.67417
-7.38561	7.01815	6.9322	7.85288	7.39906	8.13087	7.12925	8.43775	7.90166
-7.86273	14.0411	10.7177	20.4373	17.6821	14.6463	11.7101	21.0935	18.6012
-8.33985	76.6492	100.919	79.0891	73.1593	91.429	70.0662	90.4533	87.8127
-8.81697	98.3712	89.9154	70.1227	74.2864	107.12	90.1402	96.1267	104.058
-9.29409	79.2619	67.8251	78.7912	111.55	95.4121	87.5754	110.881	98.8788
-9.77121	88.2266	116.616	94.7661	106.265	140.839	107.845	99.2451	96.101
log10[DS18561882]; M	No metabolite		50μMThymidine		1 mM Sodium formate		1 mM Sodium formate + 50μM Thymidine
-5	11.9272	10.1132	16.0047	10.0029	100.691	60.435	104.281	59.4652
-5.47712	18.7639	14.8442	16.674	16.0383	93.192	71.484	87.8211	64.8884
-5.95424	36.882	39.0093	35.1459	40.4729	103.292	76.8658	74.0604	64.3858
-6.43136	67.3447	68.3898	65.1984	63.8971	118.826	73.368	112.475	72.7416
-6.90849	99.5084	69.3989	75.3107	69.0403	100.3	82.4325	89.8648	94.3412
-7.38561	68.0337	65.5281	66.1399	64.2003	74.949	71.7729	72.1566	63.7243
-7.86273	80.1416	70.0772	73.7159	67.0388	93.6836	78.2994	70.1293	70.4583
-8.33985	85.3452	87.0096	70.1342	86.6267	87.698	94.0358	86.6994	77.1045
-8.81697	69.0511	72.4734	72.0328	82.767	75.4755	90.6218	84.2952	80.7179
-9.29409	75.5566	94.1732	100.362	110.084	87.5429	102.43	68.0197	97.8793
-9.77121	64.9905	88.9707	66.2189	102.447	75.7871	102.269	67.5669	80.597

## Sheet: Extended Data Fig.3d
SW620 MTHFD2-/- dialysed serum
log10[9619]; M	No metabolite		50μMThymidine		1 mM Sodium formate		1 mM Sodium formate + 50μM Thymidine
-5	16.8036	9.40046	14.7682	10.2632	43.1443	29.6304	42.5075	29.3615
-5.47712	13.4236	11.0099	13.8154	10.7067	57.3308	42.4067	73.1277	54.2776
-5.95424	13.5533	12.4211	15.0445	13.1386	97.832	69.474	117.092	77.5633
-6.43136	17.0089	15.5864	15.6672	14.9354	83.197	72.6605	135.221	95.1367
-6.90849	19.3132	15.5329	19.0681	15.8732	100.482	65.3469	131.184	109.544
-7.38561	15.9721	14.0376	15.6113	14.0082	84.585	69.5943	91.5776	80.0482
-7.86273	20.1625	21.4647	21.1892	20.3491	81.9633	77.2201	89.2174	109.056
-8.33985	42.1475	40.2863	45.8841	42.5616	84.2927	92.8825	104.531	104.133
-8.81697	71.9547	68.3323	70.5654	68.4258	77.2265	96.2474	108.765	117.993
-9.29409	82.0671	104.414	83.3749	89.2622	86.109	140.988	94.8544	113.399
-9.77121	87.9186	114.382	93.266	125.263	82.8959	143.328	88.9763	174.179
log10[9975]; M	No metabolite		50μMThymidine		1 mM Sodium formate		1 mM Sodium formate + 50μM Thymidine
-5	20.847	12.2642	20.1396	12.2707	116.711	71.8422	154.846	82.5639
-5.47712	16.0807	13.0478	19.6072	12.1057	127.986	72.2952	131.111	95.8147
-5.95424	16.4461	11.8846	15.5546	12.8679	121.742	71.2346	129.864	109.065
-6.43136	14.3181	13.0229	15.7191	13.8374	95.6027	71.3586	126.401	128.808
-6.90849	14.5022	14.1381	15.9207	15.6386	76.9266	70.5334	106.819	132.738
-7.38561	13.9413	12.4202	14.7932	12.5445	97.612	62.5528	90.1126	75.3758
-7.86273	18.6254	16.8891	17.7113	19.0047	80.2552	77.8543	90.4369	91.5673
-8.33985	22.2511	20.2368	25.4482	20.8768	86.6189	87.4501	99.3072	116.282
-8.81697	43.337	56.4179	46.9627	47.5907	83.2039	83.4292	103.117	126.949
-9.29409	70.9395	100.195	92.2318	126.567	76.4768	110.889	99.4471	117.211
-9.77121	84.9257	128.539	80.4634	77.6369	82.2362	119.805	103.169	143.256
log10[MTX]; M	No metabolite		50μMThymidine		1 mM Sodium formate		1 mM Sodium formate + 50μM Thymidine
-5	8.40876	6.3488	7.64871	5.39995	8.55782	6.83195	8.81158	6.06791
-5.47712	8.57272	6.08244	7.23944	5.62395	8.23122	6.1194	11.6937	6.46315
-5.95424	8.67231	5.69722	6.88079	5.12315	8.09275	5.54815	8.59488	6.32276
-6.43136	8.65962	5.87997	6.94636	5.91483	7.55339	5.73507	12.5663	6.49298
-6.90849	7.78302	5.84004	7.89691	6.0627	7.22154	5.67895	8.73772	7.5388
-7.38561	6.58651	6.83643	7.99108	7.25352	6.98536	7.21992	9.92734	8.23193
-7.86273	10.9615	8.81277	12.9986	10.4713	16.0176	12.3071	25.2565	19.4698
-8.33985	27.0781	25.8562	40.0382	31.7935	68.2459	58.4648	77.8392	84.704
-8.81697	68.1768	68.0105	76.4461	73.5733	78.5527	100.763	109.158	115.725
-9.29409	73.7793	93.3389	78.7956	103.056	98.6766	115.281	91.0738	121.738
-9.77121	73.4359	133.023	70.9672	128.369	72.7881	114.913	100.743	137.042
log10[DS18561882]; M	No metabolite		50μMThymidine		1 mM Sodium formate		1 mM Sodium formate + 50μM Thymidine
-5	21.2609	9.4418	16.3669	10.2337	103.72	90.7202	72.6084	47.5951
-5.47712	17.3833	12.2872	16.0721	12.129	110.369	123.558	96.6928	73.818
-5.95424	24.7706	16.3132	22.7695	18.9541	124.69	114.543	85.4035	92.175
-6.43136	53.2558	33.6606	46.6917	36.3175	115.625	115.063	88.2788	81.8263
-6.90849	58.6968	54.7671	67.6878	51.572	104.475	114.985	66.8117	68.0114
-7.38561	52.6334	47.4132	71.9393	50.4305	76.5019	82.8874	64.6933	77.3533
-7.86273	76.0324	68.2905	67.8141	66.6756	103.601	119.963	61.1322	69.948
-8.33985	92.6042	87.3098	78.5223	76.0861	88.8268	117.909	66.23	89.5878
-8.81697	84.0994	108.791	81.2437	106.818	126.559	113.642	110.207	81.8797
-9.29409	91.9117	116.262	75.2051	116.069	121.168	105.639	74.5696	86.3511
-9.77121	100.659	119.132	93.8253	91.492	132.177	109.496	60.48025*	84.4647

## Sheet: Extended Data Fig.3e
PA-TU-8988T (dialysed FBS)
log10[TH9619]; M	No metabolite			50 μM Hypoxanthine			50 μM Thymidine			50 μM Hypoxanthine + 50 μM Thymidine			1 mM Sodium formate
-5	23.0116	13.3192		95.9698	117.588		33.1648	12.4972		96.4529	87.4238		97.484	86.0129
-5.47712	23.423	12.1893		93.3579	95.1925		21.4014	14.5674		106.278	88.004		113.001	113.319
-5.95424	19.1171	12.2634		99.3357	92.7534		21.4661	13.2135		102.013	87.8187		90.32	97.0362
-6.43136	17.9712	11.5324		88.7054	102.939		19.028	11.3449		110.239	91.9471		94.5237	91.8567
-6.90849	19.8804	14.6565		100.256	91.1935		23.8853	17.2372		99.0249	87.0674		101.869	99.8402
-7.38561	34.6788	27.0408		103.831	90.8746		43.6865	25.1914		101.952	81.547		135.2431*	85.82763*
-7.86273	66.1834	73.2039		138.1372*	119.6401*		84.5563	74.4484		99.4157	84.826		97.8482	97.1364
-8.33985	96.392	83.7346		82.4448	90.8723		88.7624	81.3769		100.388	90.4373		98.0032	105.921
-8.81697	75.8726	81.6542		96.7761	93.7407		79.0702	78.1108		88.456	84.3658		93.2109	90.5992
-9.29409	78.8017	81.7555		96.6546	86.001		70.1678	82.358		87.7789	82.1431		104.016	109.686
-9.77121	74.7415	80.5648		121.39	84.5639		82.1806	85.7103		95.6849	80.7307		108.475	92.9071
log10[TH9975]; M	No metabolite			50 μM Hypoxanthine			50 μM Thymidine			50 μM Hypoxanthine + 50 μM Thymidine			1 mM Sodium formate
-6	24.0107	12.9429		126.355	69.6733		22.5628	11.5261		103.455	86.5306		102.412	89.0843
-6.47712	21.6357	12.277		103.9	66.0906		20.1229	11.2273		104.909	92.8305		109.57	109.195
-6.95424	21.3646	12.5767		97.2188	101.433		17.9038	10.664		107.808	83.2516		103.362	121.297
-7.43136	19.9317	11.8517		119.438	97.362		17.0181	11.3399		99.3473	86.0103		112.588	105.747
-7.90849	18.5345	14.2922		112.014	88.1713		18.8613	15.3151		108.706	87.0898		110.063	87.1442
-8.38561	19.9924	16.6775		100.028	100.453		25.3793	18.4082		92.8585	111.296		98.299	86.594
-8.86273	48.0473	44.8726		102.325	94.2505		60.0385	54.5659		107.189	85.6205		103.425	106.041
-9.33985	84.7475	91.1979		98.7615	91.3485		98.1039	90.2585		106.528	88.5321		101.186	85.2209
-9.81697	97.4615	80.5052		67.5324	86.2692		68.884	79.3532		106.775	85.4419		96.682	80.8335
-10.2941	75.6125	79.9009		64.9125	100.897		69.345	84.09		126.227	84.8955		89.9926	107.24
-10.7712	73.9807	86.1466		101.091	89.9931		64.7685	84.8285		114.605	83.481		98.7632	91.6931
log10[MTX]; M	No metabolite			50 μM Hypoxanthine			50 μM Thymidine			50 μM Hypoxanthine + 50 μM Thymidine			1 mM Sodium formate
-5	13.1147	10.0459		14.1724	10.0556		13.0849	10.3992		95.7896	88.327		12.6794	10.9913
-5.47712	13.5252	10.1243		18.7254	13.3805		12.7617	14.0988		96.6784	105.184		12.3234	11.6157
-5.95424	12.5513	9.5743		20.5754	15.2305		11.9686	9.86691		107.825	100.897		12.6249	11.0689
-6.43136	13.3127	10.6726		35.2695	41.2406		13.8947	15.1797		94.0341	91.4908		15.6347	14.1695
-6.90849	25.6682	21.2029		97.6711	91.6729		40.5593	30.3979		103.726	92.8973		33.428	33.1371
-7.38561	42.2069	39.6487		121.413	99.2704		60.4115	53.3936		101.151	89.685		99.4233	88.1132
-7.86273	96.5849	78.9836		111.265	103.244		97.1664	91.3062		94.5305	92.0148		94.6352	86.8892
-8.33985	100.799	91.0382		108.064	95.8111		104.088	93.1561		103.666	87.1192		98.8234	96.7682
-8.81697	98.3497	81.0214		132.842	90.5324		94.2467	85.4576		96.74	94.5608		99.5086	85.3457
-9.29409	92.8502	85.1451		97.5862	86.7414		89.8247	82.5895		99.1129	85.9555		102.428	86.1735
-9.77121	96.657	82.8999		95.5567	87.2845		111.183	85.1276		95.7618	84.3398		103.861	86.4558

## Sheet: Extended Data Fig.3f
Dialysed FBS + 10uM hypoxanthine (physiological) - TH9619
log10[TH9619]/M	Vehicle				Thymidine 0.1 μΜ				Thymidine 0.5 μΜ				Thymidine 1 μΜ				Thymidine 5 μΜ				Thymidine 10 μΜ				Thymidine 25 μΜ				Thymidine 50 μΜ
-5	5.75015	4.55358	5.32421	5.08805	13.123	10.8542	10.665	10.6416	45.5806	40.4327	35.4928	42.8545	47.6782	67.7639	68.7109	56.9809	51.5349	59.6437	57.6903	58.1381	48.6662	52.9849	46.0271	57.7483	61.2092	64.2111	47.0847	55.7668	38.5537	62.457	45.5016	59.9807
-5.47712	6.06574	4.74669	5.70104	5.93356	12.2205	10.7887	14.1738	10.8666	51.7944	54.552	43.826	47.0206	46.4197	83.4347	69.1902	78.7632	69.8259	79.9874	69.3788	74.2209	38.6778	76.1036	66.3535	75.6787	65.6717	76.3281	57.7924	76.6938	42.621	75.697	72.3532	75.2067
-5.95424	6.46773	5.60433	6.05179	6.31494	13.0248	10.2278	10.762	12.8862	54.3509	46.9089	41.9303	65.2199	61.1122	99.9958	82.863	94.6357	91.9719	87.8933	81.4849	96.4877	53.3747	98.6096	77.873	98.2141	97.6902	99.1815	83.5077	84.9969	67.7417	101.211	69.1639	97.317
-6.43136	7.54334	5.90052	6.59263	7.50666	14.3074	14.2805	11.2737	12.8868	56.9665	54.2685	47.8366	59.0055	81.5153	115.962	88.369	96.461	101.585	116.49	87.313	113.947	93.4369	115.527	100.932	110.835	108.693	119.612	108.848	110.778	95.8356	116.541	81.8432	108.948
-6.90849	9.77884	9.02731	9.59331	10.4397	17.2026	12.1211	14.4945	15.8126	71.3566	64.9785	62.4187	64.275	76.722	110.283	101.731	101.011	108.613	122.297	108.888	117.214	85.0565	114.941	104.42	118.138	109.159	122.34	107.903	109.128	94.3238	110.2	91.2974	119.206
-7.38561	15.4822	13.9334	11.9167	14.1292	30.2127	28.2025	21.3032	24.051	84.4852	80.0788	64.4819	75.986	78.1114	60.8957	88.8135	97.0774	97.8562	107.984	92.5371	100.294	81.2226	89.4512	82.4484	103.229	107.373	107.18	94.5772	106.549	71.97	101.147	72.8782	99.0379
-7.86273	96.2131	87.7567	65.7543	72.1986	74.9307	62.157	73.3876	92.2114	108.13	97.7108	86.6895	102.324	88.8381	91.7679	100.212	100.836	105.493	120.221	102.184	104.815	100.192	110.058	102.197	108.66	104.371	118.216	91.7644	113.98	91.225	101.702	91.7077	104.739
-8.33985	108.836	101.407	107.102	93.337	85.8623	91.8464	94.9598	103.356	107.51	99.2449	97.0859	106.813	92.4392	104.369	99.2549	108.812	103.938	112.501	89.1179	112.304	93.3548	87.0606	92.4951	110.522	106.228	117.64	96.8644	99.2814	105.617	108.723	99.1927	96.5467
-8.81697	108.573	101.897	99.9107	95.548	93.2782	96.6327	100.912	85.6813	107.57	97.4916	97.9469	111.114	101.437	102.417	101.621	111.747	100.422	109.184	103.874	109.065	101.126	97.9112	100.948	101.365	107.892	108.286	107.937	112.891	102.031	107.692	99.6555	93.9376
-9.29409	119.566	106.144	99.7516	106.316	80.7204	98.2773	98.357	99.1064	115.464	99.3455	101.678	101.835	103.347	78.8734	99.2841	104.924	100.733	111.281	102.194	108.612	99.4002	93.094	101.346	104.577	108.191	109.092	106.192	108.756	94.8668	91.7714	91.5729	101.183
-9.77121	108.368	96.1049	100.529	100.406	83.1187	102.148	98.5965	96.1867	107.833	105.31	106.138	95.8589	104.534	89.002	98.9252	105.694	102.24	112.498	104.194	112.213	97.5121	91.486	98.2183	103.491	105.327	111.595	102.356	117.928	106.844	93.1562	99.1812	102.08
Dialysed FBS + 10uM hypoxanthine (physiological) - TH9975
log10[TH9975]/M	Vehicle				Thymidine 0.1 μΜ				Thymidine 0.5 μΜ				Thymidine 1 μΜ				Thymidine 5 μΜ				Thymidine 10 μΜ				Thymidine 25 μΜ				Thymidine 50 μΜ
-5	5.67466	4.98588	3.7114	5.32573	14.6515	13.9094	13.9961	11.643	66.5331	60.0735	34.2133	62.3261	65.6379	100.665	88.8287	99.7412	94.6239	95.9834	78.5916	101.405	78.8714	104.904	100.876	117.909	96.0812	96.0812	86.7854	104.852	76.9976	105.109	93.3876	107.424
-5.47712	6.26219	5.46791	4.64786	7.28535	11.0612	14.5715	14.3456	13.3298	54.1212	64.8373	35.7875	75.2951	73.1509	115.71	97.6473	97.8826	111.465	118.755	82.2798	118.317	62.6677	116.683	110.998	124.299	102.528	107.861	71.2616	117.946	96.7413	124.622	97.3483	113.829
-5.95424	5.91022	5.24872	5.2275	6.62325	11.2213	13.6159	14.3775	15.1442	60.8153	55.2407	37.1778	55.3538	59.9355	108.719	101.878	99.7447	103.509	112.807	86.3619	118.81	82.0222	118.428	108.518	115.247	100.596	103.309	88.8611	115.754	83.772	115.128	89.1481	116.284
-6.43136	6.6187	6.34222	5.42577	7.15257	18.25	14.4633	12.3906	15.7738	52.5166	75.2044	42.9161	56.0216	82.3118	108.537	83.6592	108.895	99.9352	110.961	93.7287	111.683	99.0529	116.039	101.021	111.812	106.406	114.701	110.37	106.633	89.1354	104.806	99.5831	107.769
-6.90849	8.44069	7.74555	7.18743	9.30318	13.4923	20.2354	17.6825	16.5724	60.0784	65.556	42.7574	57.4684	85.789	95.5456	97.1943	108.678	104.79	114.984	87.1992	87.4663	80.9587	92.8247	106.81	123.55	104.538	103.762	91.4597	111.443	93.7071	118.29	104.06	115.945
-7.38561	15.7323	12.1314	10.2375	16.3714	23.6648	27.383	23.6066	36.1932	90.5725	75.5601	39.6818	64.0897	82.2989	84.1531	77.3778	99.1526	112.265	113.095	61.423	91.4153	88.3669	96.9237	94.1506	97.0037	94.2215	99.1178	75.2417	103.37	68.3034	76.8989	98.8204	95.4271
-7.86273	65.1759	57.1691	34.7477	52.8433	66.7302	60.2247	63.1329	71.8224	86.1731	110.279	69.4369	80.5008	94.0307	90.1989	98.4581	106.876	101.516	118.805	82.2978	90.2698	85.9586	85.7008	101	114.959	99.3776	104.333	91.4419	96.0661	88.3552	104.516	96.2936	107.689
-8.33985	104.342	100.541	96.8673	81.1566	88.4167	90.7796	91.6157	113.654	101.281	108.7	96.0784	84.2887	97.0908	109.794	98.6151	108.576	100.581	108.889	96.2933	108.06	96.1646	100.327	100.505	102.697	93.7979	106.186	80.351	90.9094	87.3092	112.813	112.995	104.02
-8.81697	105.096	97.9269	94.1125	92.5279	106.68	89.3635	100.191	112.727	96.6445	110.469	89.8406	81.5314	105.958	102.783	97.9247	95.1536	96.6485	118.728	104.444	82.8279	95.3091	94.6876	96.4198	101.842	95.3565	102.118	98.0206	101.995	103.254	99.5309	95.5946	96.7965
-9.29409	107.342	103.403	102.514	93.662	95.8387	89.7197	98.5768	113.208	98.0317	102.524	92.4679	107.825	108.42	98.953	97.2384	114.003	98.3977	107.669	94.2191	87.8588	96.6596	97.1873	100.439	113.474	106.966	101.49	106.144	88.8361	110.126	89.3906	99.9991	102.108
-9.77121	105.988	103.331	94.1122	95.8329	102.447	99.587	97.9726	98.5101	115.086	103.632	90.7072	93.6338	104.499	84.04	103.666	105.943	93.0414	101.441	87.4903	75.6255	98.7493	93.369	96.3125	95.0545	98.5389	105.18	93.6697	103.23	101.788	89.1076	101.108	108.995
Dialysed FBS + 50uM hypoxanthine (physiological) - TH9619
log10[TH9619]/M	Vehicle				Thymidine 0.1 μΜ				Thymidine 0.5 μΜ				Thymidine 1 μΜ				Thymidine 5 μΜ				Thymidine 10 μΜ				Thymidine 25 μΜ				Thymidine 50 μΜ
-5	5.53142	5.46705	4.51166	5.40298	13.3341	10.6512	11.1605	11.3038	43.7804	39.3491	36.1456	42.0853	78.8344	36.6234	70.5603	60.7306	106.964	97.7606	89.6332	106.547	108.373	57.3035	98.6708	77.1994	103.31	103.489	112.181	81.8687	110.171	80.1163	102.256	90.5723
-5.47712	6.48562	5.62633	5.51599	6.99846	11.275	10.4931	11.9774	11.0339	43.9314	38.2902	34.8449	41.3653	85.7764	48.2812	85.5487	62.1168	116.919	104.646	106.088	113.503	116.525	86.7827	112.962	107.526	118.594	104.844	115.153	100.661	121.944	91.3491	113.253	100.4
-5.95424	7.47274	5.80252	6.00955	6.2332	13.2638	10.1612	11.7608	10.1737	46.6484	37.5872	34.7527	46.5694	85.429	43.6514	85.0754	72.4617	115.412	108.433	106.841	117.428	123.864	78.116	114.537	104.612	119.172	112.564	101.702	109.802	139.186	94.9987	116.12	97.4548
-6.43136	7.84706	6.93676	6.70748	7.96778	13.62	10.1037	14.1121	13.3688	51.354	44.3419	42.7574	66.6329	87.3773	47.0563	72.7491	70.3575	123.483	107.536	94.5292	116.887	118.016	76.906	104.174	98.1642	116.292	108.619	117.748	112.201	130.699	91.6095	108.993	100.055
-6.90849	11.1039	8.06626	7.89689	9.55703	16.5657	13.0695	16.7659	16.1136	62.5414	51.1028	39.8464	56.3118	82.8736	70.31	91.3675	70.7716	119.49	107.708	106.975	122.109	131.024	102.332	112.758	103.033	119.914	107.902	116.13	98.1808	134.016	104.512	113.255	95.2009
-7.38561	14.9198	12.6237	11.6143	12.7139	25.978	21.3043	24.2868	21.9426	66.0357	55.6303	47.6091	64.4976	87.8127	49.32	78.0556	77.822	105.104	96.1893	93.5304	110.129	109.505	60.8076	96.6191	87.0034	112.657	111.648	104.901	93.8538	99.6241	83.4568	103.844	77.0822
-7.86273	98.8762	88.4441	59.3032	77.6018	68.2051	71.3184	74.5179	81.9015	100.791	94.7286	88.9536	84.1435	97.2322	93.1642	94.04	94.029	114.05	102.86	100.24	105.251	102.884	90.8206	106.25	101.083	114.739	107.588	111.44	96.5915	91.407	96.7465	108.719	103.214
-8.33985	112.171	102.134	103.94	108.566	97.3552	102.983	104.118	101.205	109.703	98.9822	91.9526	98.1358	92.8496	93.6757	106.547	96.942	112.519	102.412	97.273	105.847	88.6791	100.028	103.451	102.523	110.479	101.185	108.584	111.777	105.843	109.076	107.407	95.2845
-8.81697	107.473	101.085	97.7115	90.9398	91.2421	98.1	103.251	101.694	106.748	95.8772	93.163	105.172	98.2501	100.098	102.701	97.4441	114.521	100.752	102.341	111.176	88.5439	106.754	104.651	99.7731	110.482	102.272	115.132	92.2283	96.8872	98.5438	104.019	98.9424
-9.29409	111.682	101.797	112.664	93.4302	94.1447	104.494	103.229	101.629	106.146	97.8684	98.1986	102.042	87.2834	95.0732	103.467	97.6246	110.465	99.7936	102.527	94.6355	95.5474	103.067	100.729	98.3562	111.93	103.053	97.8294	114.128	104.234	102.102	102.382	102.244
-9.77121	110.87	100.653	96.2687	106.618	85.8719	103.895	99.8299	97.3395	108.479	98.5915	102.923	113.054	61.9615	103.171	97.9666	91.7822	116.603	102.115	96.0212	114.128	99.8395	103.6	105.625	98.5553	109.322	106.53	106.899	100.092	95.9532	105.094	99.9099	97.5267
Dialysed FBS + 50uM hypoxanthine (physiological) - TH9975
log10[TH9975]/M	Vehicle				Thymidine 0.1 μΜ				Thymidine 0,5.μΜ				Thymidine 1 μΜ				Thymidine 5 μΜ				Thymidine 10 μΜ				Thymidine 25 μΜ				Thymidine 50 μΜ
-5	5.41663	4.65493	4.99218	5.62247	15.5453	12.0038	14.2032	16.5384	53.0194	52.9716	54.2192	38.4837	89.3926	50.8024	82.7429	78.9714	105.609	95.5249	100.593	66.6476	101.985	73.4738	104.068	96.6841	115.374	101.941	109.164	75.9585	116.311	78.9646	98.8468	98.078
-5.47712	6.84333	5.39468	4.47666	6.31566	13.7885	10.7625	13.3433	15.0479	53.5289	50.0131	52.732	35.0899	83.4881	39.6603	86.7694	68.7685	115.576	99.5894	115.042	97.847	111.291	74.1338	112.51	107.048	129.294	110.485	113.363	97.3953	115.317	72.6817	115.587	111.074
-5.95424	7.4588	5.65214	5.18082	6.32337	12.7364	9.86995	13.2875	13.7508	51.0327	44.321	55.0648	34.3962	86.1835	38.3946	89.2498	78.0587	116.356	100.867	106.88	92.5188	127.123	64.2562	114.473	93.8261	123.122	121.916	130.912	108.231	110.194	69.1949	108.65	103.426
-6.43136	7.18503	5.66163	5.5676	7.59761	16.466	15.3727	13.0339	13.9546	53.0095	55.3686	53.1165	43.0304	76.5116	54.4662	84.2969	76.1874	112.358	98.1385	107.61	93.8334	118.84	72.0902	114.246	104.639	133.518	112.178	126.895	88.3619	115.217	99.1385	107.313	99.0432
-6.90849	10.3196	8.92762	6.34561	8.868	18.927	15.2015	21.4669	19.1373	69.0101	62.3055	72.3369	40.0801	64.2594	48.1064	90.8538	76.1059	116.833	105.268	120.573	103.101	109.323	94.0945	120.495	105.963	136.099	111.59	104.986	116.405	112.033	104.211	112.814	108.273
-7.38561	11.4381	10.7263	9.39063	12.5039	26.3266	25.456	27.5507	42.5874	68.5614	63.7544	60.0429	40.307	53.6967	49.0236	81.7689	73.6425	99.5388	89.0725	86.9038	67.6222	91.0546	79.2182	99.4623	96.0229	122.32	85.9155	117.11	68.0779	112.47	77.0318	92.4334	94.3715
-7.86273	59.1929	56.8066	46.5581	42.507	55.4514	52.2154	68.9508	87.2399	92.8479	80.5748	69.0282	62.0933	60.5046	54.6071	85.5031	88.4336	113.103	100.94	108.928	104.828	96.7199	90.1433	106.814	99.8539	113.403	104.478	111.911	101.898	118.273	102.561	102.343	93.8246
-8.33985	107.808	100.866	90.5136	84.1551	75.9019	91.434	101.809	107.533	106.212	102.157	99.7452	97.3015	94.3976	97.2133	114.272	100.976	107.832	100.237	97.2699	96.6006	92.7681	97.4504	105.016	94.0806	125.644	107.32	88.2728	100.259	90.304	95.5261	107.109	106.061
-8.81697	107.877	98.9249	103.029	96.5745	96.5832	93.4293	102.001	94.6312	108.697	99.477	113.918	96.6005	63.9559	83.9987	105.106	99.6725	107.746	98.2072	100.15	100.43	95.1661	90.1164	109.059	102.031	109.227	107.866	117.757	97.7275	92.3405	97.4288	112.334	99.5338
-9.29409	108.922	105.237	101.487	95.7268	92.7865	101.906	102.449	107.408	107.659	101.226	78.2853	98.6133	61.7923	103.344	106.632	98.3157	107.351	96.3094	91.4382	100.192	87.4332	103.297	104.087	100.069	113.459	99.6174	110.315	99.8922	89.7615	118.469	110.282	97.2581
-9.77121	118.397	95.7292	100.58	98.4079	85.0975	104.402	100.075	111.702	119.338	107.601	92.4909	97.8588	65.4532	98.2486	113.515	98.9879	104.991	101.915	93.0159	106.249	103.205	108.762	106.985	95.115	114.256	101.144	101.531	107.776	102.105	106.394	120.899	98.6455
