# Supplementary material for: Formate overflow drives toxic folate trapping in MTHFD1 inhibited cancer cells
Source: Nat Metab. 2023 Apr 3;5(4):642–59. doi: 10.1038/s42255-023-00771-5 (PMC10132981; doi:10.1038/s42255-023-00771-5)
Supplement: Source Data Extended Data Fig. 4 — Statistical source data. [file 42255_2023_771_MOESM17_ESM.xlsx]

## Sheet: Extended Data Fig.4a 
		M+0			M+1			M+2			M+3			M+4
SW620 WT	CTRL	0.267511	0.566088	0.204263	0.184295	0.261563	0.184741	0.252051	0.072303	0.277018	0.10991	0.03862	0.132386	0.186233	0.061427	0.201592
	HX	0.728915	0.815497	0.993482	0.131538	0.078721	0.001416	0.097266	0.064567	0.003984	0.023543	0.018422	0	0.018739	0.022792	0.001118
	Thy	0.264954	0.608828	0.183418	0.194922	0.249371	0.201463	0.238752	0.081735	0.274838	0.120152	0.040781	0.127651	0.181221	0.019285	0.21263
	HX Thy	0.762972	0.993987	0.99694	0.074033	0	0.000683	0.0953	0.001382	0	0.018453	0.004632	0.001065	0.049242	0	0.001312
	TH9619	0.386689	0.742877	0.348435	0.11686	0.123493	0.127003	0.22052	0.090975	0.243767	0.106711	0.028428	0.09259	0.16922	0.014226	0.188205
	TH9619 HX	0.989607	1	0.989226	0.010393	0	0.006239	0	0	0	0	0	0	0	0	0.004536
	TH9619 Thy	0.398255	0.728155	0.253395	0.132265	0.176804	0.186323	0.218367	0.075227	0.254474	0.059068	0.019814	0.115436	0.192046	0	0.190373
	TH9619 HX Thy	1	1	0.95427	0	0	0.04573	0	0	0	0	0	0	0	0	0
	TH9975	0.405848	0.579351	0.320474	0.127342	0.174382	0.139634	0.215574	0.140266	0.242693	0.088946	0.005798	0.091892	0.16229	0.100204	0.205308
	TH9975 HX	0.979894	0.998747	1	0.014449	0.001253	0	0	0	0	0	0	0	0.005657	0	0
	TH9975 Thy	0.311826	0.537402	0.24553	0.160248	0.169827	0.179165	0.24384	0.146104	0.248526	0.091897	0.046864	0.110276	0.192189	0.099804	0.216504
	TH9975 HX Thy	0.986135	1	0.997898	0	0	0.002102	0	0	0	0	0	0	0.013865	0	0
SW620 MTHFD2-/-	CTRL	0.219779	0.224293	0.247943	0.237729	0.226212	0.224849	0.250609	0.236533	0.223251	0.141823	0.157077	0.142514	0.15006	0.155884	0.161443
	HX	0.584347	0.531279	0.978626	0.250317	0.241339	0.021374	0.047038	0.095516	0	0.00319	0.076105	0	0.115108	0.055762	0
	Thy	0.227506	0.243483	0.321872	0.221685	0.215547	0.245052	0.244699	0.263609	0.212141	0.156433	0.136824	0.090587	0.149677	0.140537	0.130348
	HX Thy	0.694471	0.945141	0.986404	0.149901	0.054858	0.013596	0.020541	0	0	0.029334	0	0	0.105753	0	0
	TH9619	1	1	1	0	0	0	0	0	0	0	0	0	0	0	0
	TH9619 HX	0.995114	0.860915	0.97297	0.004886	0.139085	0.02703	0	0	0	0	0	0	0	0	0
	TH9619 Thy	1	1	1	0	0	0	0	0	0	0	0	0	0	0	0
	TH9619 HX Thy	1	0.898259	0.812004	0	0.101741	0.187996	0	0	0	0	0	0	0	0	0
	TH9975	1	1	0.99485	0	0	0.00515	0	0	0	0	0	0	0	0	0
	TH9975 HX	0.859529	0.525729	0.912158	0	0.474271	0.087842	0	0	0	0	0	0	0.140471	0	0
	TH9975 Thy	1	1	1	0	0	0	0	0	0	0	0	0	0	0	0
	TH9975 HX Thy	0.800426	0.840118	0.890793	0	0.159882	0.109207	0	0	0	0	0	0	0.199574	0	0
Number of families	1
Number of comparisons per family	16
Alpha	0.05
Šídák's multiple comparisons test	Mean Diff.	95.00% CI of diff.	Below threshold?	Summary	Adjusted P Value
WT CTRL vs. WT TH96	-0.1467	-0.4821 to 0.1886	No	ns	0.9589	A-E
WT CTRL vs. WT TH99	-0.08927	-0.4246 to 0.2461	No	ns	0.9998	A-I
WT HX vs. WT TH96 HX	-0.147	-0.4823 to 0.1884	No	ns	0.9583	B-F
WT HX vs. WT TH99 HX	-0.1469	-0.4823 to 0.1884	No	ns	0.9584	B-J
WT Thy vs. WT TH96 Thy	-0.1075	-0.4429 to 0.2278	No	ns	0.9981	C-G
WT Thy vs. WT TH99 Thy	-0.01252	-0.3479 to 0.3228	No	ns	>0.9999	C-K
WT HT vs. WT TH96 HT	-0.06679	-0.4021 to 0.2686	No	ns	>0.9999	D-H
WT HT vs. WT TH99 HT	-0.07671	-0.4121 to 0.2586	No	ns	>0.9999	D-L
M2 CTRL vs. M2 TH96	-0.7693	-1.105 to -0.4340	Yes	****	<0.0001	M-Q
M2 CTRL vs. M2 TH99	-0.7676	-1.103 to -0.4323	Yes	****	<0.0001	M-U
M2 HX vs. M2 TH96 HX	-0.2449	-0.5803 to 0.09043	No	ns	0.3646	N-R
M2 HX vs. M2 TH99 HX	-0.06772	-0.4031 to 0.2676	No	ns	>0.9999	N-V
M2 Thy vs. M2 TH96 Thy	-0.7357	-1.071 to -0.4004	Yes	****	<0.0001	O-S
M2 Thy vs. M2 TH99 Thy	-0.7357	-1.071 to -0.4004	Yes	****	<0.0001	O-W
M2 HT vs. M2 TH96 HT	-0.02808	-0.3634 to 0.3073	No	ns	>0.9999	P-T
M2 HT vs. M2 TH99 HT	0.03156	-0.3038 to 0.3669	No	ns	>0.9999	P-X
Test details	Mean 1	Mean 2	Mean Diff.	SE of diff.	n1	n2	t	DF
WT CTRL vs. WT TH96	0.346	0.4927	-0.1467	0.108	3	3	1.358	48
WT CTRL vs. WT TH99	0.346	0.4352	-0.08927	0.108	3	3	0.8262	48
WT HX vs. WT TH96 HX	0.846	0.9929	-0.147	0.108	3	3	1.36	48
WT HX vs. WT TH99 HX	0.846	0.9929	-0.1469	0.108	3	3	1.36	48
WT Thy vs. WT TH96 Thy	0.3524	0.4599	-0.1075	0.108	3	3	0.9953	48
WT Thy vs. WT TH99 Thy	0.3524	0.3649	-0.01252	0.108	3	3	0.1159	48
WT HT vs. WT TH96 HT	0.918	0.9848	-0.06679	0.108	3	3	0.6182	48
WT HT vs. WT TH99 HT	0.918	0.9947	-0.07671	0.108	3	3	0.71	48
M2 CTRL vs. M2 TH96	0.2307	1	-0.7693	0.108	3	3	7.12	48
M2 CTRL vs. M2 TH99	0.2307	0.9983	-0.7676	0.108	3	3	7.104	48
M2 HX vs. M2 TH96 HX	0.6981	0.943	-0.2449	0.108	3	3	2.267	48
M2 HX vs. M2 TH99 HX	0.6981	0.7658	-0.06772	0.108	3	3	0.6268	48
M2 Thy vs. M2 TH96 Thy	0.2643	1	-0.7357	0.108	3	3	6.809	48
M2 Thy vs. M2 TH99 Thy	0.2643	1	-0.7357	0.108	3	3	6.809	48
M2 HT vs. M2 TH96 HT	0.8753	0.9034	-0.02808	0.108	3	3	0.2599	48
M2 HT vs. M2 TH99 HT	0.8753	0.8438	0.03156	0.108	3	3	0.2921	48
M2= MTHFD2 -/-

## Sheet: Extended Data Fig.4b
	SW620 WT			SW620 MTHFD2 -/-
CTRL	1.93486	0.275285	2.93691	1.0024	2.1747	0.787692
HX	0.432891	0.39892	3.68312	0.525864	0.97838	4.37139
Thy	1.5706	0.186311	1.68315	1.03186	1.81642	0.392164
HX Thy	0.587803	0.515887	3.07254	0.530299	0.795725	3.69846
TH9619	0.988804	0.19411	0.518286	0.12239	0.166393	0.180337
TH9619 HX	1.1798	0.828504	1.35723	1.20096	0.334347	2.34376
TH9619 Thy	0.774535	0.171539	1.12544	0.121337	0.139409	0.165012
TH9619 HX Thy	1.21649	0.766368	1.76643	0.526492	0.289311	1.22758
TH9975	2.88878	0.437101	1.62255	0.077744	0.107838	0.173868
TH9975 HX	1.12407	1.01964	5.00542	0.711216	0.215172	2.10088
TH9975 Thy	1.74976	0.332735	1.45514	0.093552	0.140256	0.173831
TH9975 HX Thy	1.22564	0.826692	2.56712	0.708116	0.378391	1.51007
SW620 WT										SW620 MTHFD2 -/-
Number of families	1									Number of families	1
Number of comparisons per family	8									Number of comparisons per family	8
Alpha	0.05									Alpha	0.05
Šídák's multiple comparisons test	Mean Diff.	95.00% CI of diff.	Below threshold?	Summary	Adjusted P Value					Šídák's multiple comparisons test	Mean Diff.	95.00% CI of diff.	Below threshold?	Summary	Adjusted P Value
WT CTRL vs. WT TH96	1.149	-1.750 to 4.048	No	ns	0.8979	A-E				M2 CTRL vs. M2 TH96	1.165	-1.184 to 3.514	No	ns	0.7309	A-E
WT CTRL vs. WT TH99	0.06621	-2.833 to 2.965	No	ns	>0.9999	A-I				M2 CTRL vs. M2 TH99	1.202	-1.147 to 3.551	No	ns	0.6992	A-I
WT HX vs. WT TH96 HX	0.3831	-2.516 to 3.282	No	ns	>0.9999	B-F				M2 HX vs. M2 TH96 HX	0.6655	-1.683 to 3.014	No	ns	0.9844	B-F
WT HX vs. WT TH99 HX	-0.8781	-3.777 to 2.021	No	ns	0.9766	B-J				M2 HX vs. M2 TH99 HX	0.9495	-1.399 to 3.298	No	ns	0.8875	B-J
WT Thy vs. WT TH96 Thy	0.4562	-2.443 to 3.355	No	ns	0.9997	C-G				M2 Thy vs. M2 TH96 Thy	0.9382	-1.411 to 3.287	No	ns	0.8937	C-G
WT Thy vs. WT TH99 Thy	-0.03252	-2.932 to 2.867	No	ns	>0.9999	C-K				M2 Thy vs. M2 TH99 Thy	0.9443	-1.405 to 3.293	No	ns	0.8904	C-K
WT HT vs. WT TH96 HT	0.1423	-2.757 to 3.041	No	ns	>0.9999	D-H				M2 HT vs. M2 TH96 HT	0.9937	-1.355 to 3.343	No	ns	0.8607	D-H
WT HT vs. WT TH99 HT	-0.1477	-3.047 to 2.751	No	ns	>0.9999	D-L				M2 HT vs. M2 TH99 HT	0.8093	-1.540 to 3.158	No	ns	0.9507	D-L
Test details	Mean 1	Mean 2	Mean Diff.	SE of diff.	n1	n2	t	DF		Test details	Mean 1	Mean 2	Mean Diff.	SE of diff.	n1	n2	t	DF
WT CTRL vs. WT TH96	1.716	0.5671	1.149	0.9704	3	3	1.184	24		M2 CTRL vs. M2 TH96	1.322	0.1564	1.165	0.7862	3	3	1.482	24
WT CTRL vs. WT TH99	1.716	1.649	0.06621	0.9704	3	3	0.06823	24		M2 CTRL vs. M2 TH99	1.322	0.1198	1.202	0.7862	3	3	1.529	24
WT HX vs. WT TH96 HX	1.505	1.122	0.3831	0.9704	3	3	0.3948	24		M2 HX vs. M2 TH96 HX	1.959	1.293	0.6655	0.7862	3	3	0.8465	24
WT HX vs. WT TH99 HX	1.505	2.383	-0.8781	0.9704	3	3	0.9049	24		M2 HX vs. M2 TH99 HX	1.959	1.009	0.9495	0.7862	3	3	1.208	24
WT Thy vs. WT TH96 Thy	1.147	0.6905	0.4562	0.9704	3	3	0.4701	24		M2 Thy vs. M2 TH96 Thy	1.08	0.1419	0.9382	0.7862	3	3	1.193	24
WT Thy vs. WT TH99 Thy	1.147	1.179	-0.03252	0.9704	3	3	0.03351	24		M2 Thy vs. M2 TH99 Thy	1.08	0.1359	0.9443	0.7862	3	3	1.201	24
WT HT vs. WT TH96 HT	1.392	1.25	0.1423	0.9704	3	3	0.1467	24		M2 HT vs. M2 TH96 HT	1.675	0.6811	0.9937	0.7862	3	3	1.264	24
WT HT vs. WT TH99 HT	1.392	1.54	-0.1477	0.9704	3	3	0.1522	24		M2 HT vs. M2 TH99 HT	1.675	0.8655	0.8093	0.7862	3	3	1.029	24
										M2= MTHFD2 -/-

## Sheet: Extended Data Fig.4c
		M+0			M+1			M+2			M+3			M+4
SW620 WT	CTRL	0.168611	0.178378	0.132514	0.229671	0.250095	0.202603	0.280489	0.278581	0.306756	0.131147	0.126597	0.138293	0.190083	0.166349	0.219833
	HX	0.236733	0.556684	0.996499	0.296627	0.028763	0	0.293606	0.235247	0.00195	0.110401	0.144944	0.001551	0.062632	0.034361	0
	Thy	0.164814	0.178504	0.12774	0.256424	0.258511	0.217305	0.285896	0.27377	0.30187	0.137941	0.137878	0.150477	0.154925	0.151337	0.202607
	HX Thy	0.334302	0.908677	0.972199	0.287151	0.015961	0	0.212039	0.065599	0.007966	0.089682	0.009763	0.005347	0.075792	0	0.010128
	TH9619	0.170646	0.261221	0.109569	0.256374	0.272712	0.158084	0.282328	0.240984	0.33755	0.119782	0.123085	0.150888	0.170869	0.101998	0.243909
	TH9619 HX	0.997035	1	1	0	0	0	0	0	0	0	0	0	0	0	0
	TH9619 Thy	0.159046	0.177321	0.115448	0.210071	0.297631	0.213748	0.326307	0.264216	0.30348	0.144628	0.126324	0.126469	0.159948	0.134508	0.240854
	TH9619 HX Thy	1	0.997988	1	0	0	0	0	0	0	0	0.002012	0	0	0	0
	TH9975	0.288389	0.237381	0.201895	0.151481	0.227287	0.15999	0.270459	0.255416	0.273353	0.111186	0.117419	0.130909	0.178486	0.162497	0.233853
	TH9975 HX	0.992293	1	1	0.007707	0	0	0	0	0	0	0	0	0	0	0
	TH9975 Thy	0.205249	0.210323	0.342317	0.225915	0.311438	0.142811	0.280301	0.260652	0.220546	0.13526	0.112946	0.105588	0.153276	0.104641	0.188739
	TH9975 HX Thy	1	1	0.999344	0	0	0	0	0	0	0	0	0	0	0	0
SW620 MTHFD2-/-	CTRL	0.1587	0.159299	0.123046	0.250195	0.227357	0.237364	0.260466	0.264205	0.268843	0.173801	0.166605	0.200463	0.156838	0.182535	0.170285
	HX	0.276539	0.216306	1	0.31327	0.318377	0	0.261557	0.250542	0	0.085214	0.130423	0	0.063421	0.084352	0
	Thy	0.186492	0.143863	0.102485	0.2449	0.230903	0.247761	0.240033	0.2671	0.271499	0.17113	0.175837	0.197625	0.157445	0.182297	0.180629
	HX Thy	0.358644	0.594023	1	0.276289	0.218971	0	0.211914	0.135916	0	0.142042	0.03549	0	0.011111	0.0156	0
	TH9619	0.748892	0.722884	0.504741	0.044553	0	0.035403	0.206554	0.250988	0.459856	0	0	0	0	0	0
	TH9619 HX	1	0.978583	0.996926	0	0.021418	0	0	0	0	0	0	0	0	0	0
	TH9619 Thy	0.782635	0.688912	0.735505	0	0.009011	0	0.217365	0.299528	0.253585	0	0.002549	0.01091	0	0	0
	TH9619 HX Thy	1	1	1	0	0	0	0	0	0	0	0	0	0	0	0
	TH9975	0.562602	0.653977	0.653781	0	0.020035	0	0.437398	0.324004	0.346219	0	0.001985	0	0	0	0
	TH9975 HX	0.98726	0.666667	1	0	0	0	0	0	0	0	0	0	0	0	0
	TH9975 Thy	0.627873	0.687542	0.578719	0.037127	0.030238	0	0.335	0.2714	0.413826	0	0.010821	0.007455	0	0	0
	TH9975 HX Thy	0.979949	1	1	0	0	0	0	0	0	0	0	0	0	0	0
Number of families	1
Number of comparisons per family	16
Alpha	0.05
Šídák's multiple comparisons test	Mean Diff.	95.00% CI of diff.	Below threshold?	Summary	Adjusted P Value
WT CTRL vs. WT TH96	-0.02064	-0.4359 to 0.3947	No	ns	>0.9999	A-E
WT CTRL vs. WT TH99	-0.08272	-0.4980 to 0.3326	No	ns	>0.9999	A-I
WT HX vs. WT TH96 HX	-0.4024	-0.8177 to 0.01293	No	ns	0.065	B-F
WT HX vs. WT TH99 HX	-0.4008	-0.8161 to 0.01451	No	ns	0.067	B-J
WT Thy vs. WT TH96 Thy	0.006414	-0.4089 to 0.4217	No	ns	>0.9999	C-G
WT Thy vs. WT TH99 Thy	-0.09561	-0.5109 to 0.3197	No	ns	>0.9999	C-K
WT HT vs. WT TH96 HT	-0.2609	-0.6762 to 0.1544	No	ns	0.6091	D-H
WT HT vs. WT TH99 HT	-0.2614	-0.6767 to 0.1539	No	ns	0.6064	D-L
M2 CTRL vs. M2 TH96	-0.5118	-0.9271 to -0.09652	Yes	**	0.006	M-Q
M2 CTRL vs. M2 TH99	-0.4764	-0.8917 to -0.06114	Yes	*	0.0135	M-U
M2 HX vs. M2 TH96 HX	-0.4942	-0.9095 to -0.07892	Yes	**	0.009	N-R
M2 HX vs. M2 TH99 HX	-0.387	-0.8023 to 0.02827	No	ns	0.0879	N-V
M2 Thy vs. M2 TH96 Thy	-0.5914	-1.007 to -0.1761	Yes	***	0.0009	O-S
M2 Thy vs. M2 TH99 Thy	-0.4871	-0.9024 to -0.07180	Yes	*	0.0106	O-W
M2 HT vs. M2 TH96 HT	-0.3491	-0.7644 to 0.06619	No	ns	0.1766	P-T
M2 HT vs. M2 TH99 HT	-0.3424	-0.7577 to 0.07287	No	ns	0.1981	P-X
Test details	Mean 1	Mean 2	Mean Diff.	SE of diff.	n1	n2	t	DF
WT CTRL vs. WT TH96	0.1598	0.1805	-0.02064	0.1338	3	3	0.1543	48
WT CTRL vs. WT TH99	0.1598	0.2426	-0.08272	0.1338	3	3	0.6182	48
WT HX vs. WT TH96 HX	0.5966	0.999	-0.4024	0.1338	3	3	3.007	48
WT HX vs. WT TH99 HX	0.5966	0.9974	-0.4008	0.1338	3	3	2.995	48
WT Thy vs. WT TH96 Thy	0.157	0.1506	0.006414	0.1338	3	3	0.04794	48
WT Thy vs. WT TH99 Thy	0.157	0.2526	-0.09561	0.1338	3	3	0.7145	48
WT HT vs. WT TH96 HT	0.7384	0.9993	-0.2609	0.1338	3	3	1.95	48
WT HT vs. WT TH99 HT	0.7384	0.9998	-0.2614	0.1338	3	3	1.953	48
M2 CTRL vs. M2 TH96	0.147	0.6588	-0.5118	0.1338	3	3	3.825	48
M2 CTRL vs. M2 TH99	0.147	0.6235	-0.4764	0.1338	3	3	3.561	48
M2 HX vs. M2 TH96 HX	0.4976	0.9918	-0.4942	0.1338	3	3	3.694	48
M2 HX vs. M2 TH99 HX	0.4976	0.8846	-0.387	0.1338	3	3	2.892	48
M2 Thy vs. M2 TH96 Thy	0.1443	0.7357	-0.5914	0.1338	3	3	4.42	48
M2 Thy vs. M2 TH99 Thy	0.1443	0.6314	-0.4871	0.1338	3	3	3.64	48
M2 HT vs. M2 TH96 HT	0.6509	1	-0.3491	0.1338	3	3	2.609	48
M2 HT vs. M2 TH99 HT	0.6509	0.9933	-0.3424	0.1338	3	3	2.559	48
M2= MTHFD2 -/-

## Sheet: Extended Data Fig.4d
	SW620 WT			SW620 MTHFD2 -/-
CTRL	10.3426	5.82239	17.0184	6.32374	7.12492	7.60914
HX	1.27346	0.153744	3.01239	0.795277	1.063	4.41596
Thy	6.90974	4.28077	8.60481	5.49628	4.8164	5.23493
HX Thy	1.40264	0.217902	2.12249	0.591139	0.241756	3.02191
TH9619	2.3757	1.01464	0.677427	0.124452	0.280874	0.546778
TH9619 HX	1.22679	0.931546	3.7087	1.39636	1.1341	3.71593
TH9619 Thy	1.8904	0.763725	2.20652	0.06866	0.229622	0.467459
TH9619 HX Thy	0.79917	1.06116	2.73584	0.82972	0.470301	2.0753
TH9975	8.62927	1.99501	6.71699	0.319542	0.251745	0.702042
TH9975 HX	2.64746	0.38996	14.7573	1.18613	0.031571	3.65461
TH9975 Thy	4.2898	1.34589	6.74421	0.434284	0.348325	0.711854
TH9975 HX Thy	1.45988	0.355523	5.55481	0.2789	0.593879	2.64869
SW620 WT											SW620 MTHFD2 -/-
Number of families	1										Number of families	1
Number of comparisons per family	8										Number of comparisons per family	8
Alpha	0.05										Alpha	0.05
Šídák's multiple comparisons test	Mean Diff.	95.00% CI of diff.	Below threshold?	Summary	Adjusted P Value						Šídák's multiple comparisons test	Mean Diff.	95.00% CI of diff.	Below threshold?	Summary	Adjusted P Value
WT CTRL vs. WT TH96	9.705	1.662 to 17.75	Yes	*	0.0113	A-E					M2 CTRL vs. M2 TH96	6.702	3.984 to 9.420	Yes	****	<0.0001	A-E
WT CTRL vs. WT TH99	5.281	-2.762 to 13.32	No	ns	0.3982	A-I					M2 CTRL vs. M2 TH99	6.595	3.877 to 9.312	Yes	****	<0.0001	A-I
WT HX vs. WT TH96 HX	-0.4758	-8.519 to 7.567	No	ns	>0.9999	B-F					M2 HX vs. M2 TH96 HX	0.009281	-2.708 to 2.727	No	ns	>0.9999	B-F
WT HX vs. WT TH99 HX	-4.452	-12.49 to 3.591	No	ns	0.6107	B-J					M2 HX vs. M2 TH99 HX	0.4673	-2.250 to 3.185	No	ns	0.9995	B-J
WT Thy vs. WT TH96 Thy	4.978	-3.065 to 13.02	No	ns	0.4722	C-G					M2 Thy vs. M2 TH96 Thy	4.927	2.210 to 7.645	Yes	***	0.0001	C-G
WT Thy vs. WT TH99 Thy	2.472	-5.571 to 10.51	No	ns	0.9744	C-K					M2 Thy vs. M2 TH99 Thy	4.684	1.967 to 7.402	Yes	***	0.0002	C-K
WT HT vs. WT TH96 HT	-0.2844	-8.327 to 7.758	No	ns	>0.9999	D-H					M2 HT vs. M2 TH96 HT	0.1598	-2.558 to 2.877	No	ns	>0.9999	D-H
WT HT vs. WT TH99 HT	-1.209	-9.252 to 6.834	No	ns	0.9998	D-L					M2 HT vs. M2 TH99 HT	0.1111	-2.607 to 2.829	No	ns	>0.9999	D-L
Test details	Mean 1	Mean 2	Mean Diff.	SE of diff.	n1	n2	t	DF			Test details	Mean 1	Mean 2	Mean Diff.	SE of diff.	n1	n2	t	DF
WT CTRL vs. WT TH96	11.06	1.356	9.705	2.692	3	3	3.605	24			M2 CTRL vs. M2 TH96	7.019	0.3174	6.702	0.9096	3	3	7.368	24
WT CTRL vs. WT TH99	11.06	5.78	5.281	2.692	3	3	1.962	24			M2 CTRL vs. M2 TH99	7.019	0.4244	6.595	0.9096	3	3	7.25	24
WT HX vs. WT TH96 HX	1.48	1.956	-0.4758	2.692	3	3	0.1767	24			M2 HX vs. M2 TH96 HX	2.091	2.082	0.009281	0.9096	3	3	0.0102	24
WT HX vs. WT TH99 HX	1.48	5.932	-4.452	2.692	3	3	1.654	24			M2 HX vs. M2 TH99 HX	2.091	1.624	0.4673	0.9096	3	3	0.5137	24
WT Thy vs. WT TH96 Thy	6.598	1.62	4.978	2.692	3	3	1.849	24			M2 Thy vs. M2 TH96 Thy	5.183	0.2552	4.927	0.9096	3	3	5.417	24
WT Thy vs. WT TH99 Thy	6.598	4.127	2.472	2.692	3	3	0.9182	24			M2 Thy vs. M2 TH99 Thy	5.183	0.4982	4.684	0.9096	3	3	5.15	24
WT HT vs. WT TH96 HT	1.248	1.532	-0.2844	2.692	3	3	0.1056	24			M2 HT vs. M2 TH96 HT	1.285	1.125	0.1598	0.9096	3	3	0.1757	24
WT HT vs. WT TH99 HT	1.248	2.457	-1.209	2.692	3	3	0.4491	24			M2 HT vs. M2 TH99 HT	1.285	1.174	0.1111	0.9096	3	3	0.1221	24
											M2= MTHFD2 -/-
