# Supplementary material for: Formate overflow drives toxic folate trapping in MTHFD1 inhibited cancer cells
Source: Nat Metab. 2023 Apr 3;5(4):642–59. doi: 10.1038/s42255-023-00771-5 (PMC10132981; doi:10.1038/s42255-023-00771-5)
Supplement: Source Data Extended Data Fig. 5 — Statistical source data. [file 42255_2023_771_MOESM18_ESM.xlsx]

## Sheet: Extended Data Fig.5a
Concentration TH9619 [M]	0µM		10µM		HPLM 10µM
9.9e-05	9.14	2.06	5.53	0.28	7.93	1.87
3.3e-05	10.3	0.73	6.96	0.22	8.11	1.05
1.1e-05	12.12	0.97	7.14	0.06	8.64	2.1
3.66667e-06	18.37	1.45	7.6	0.16	9.31	2.17
1.22222e-06	53.37	3.09	7.6	0	9.79	1.93
4.07407e-07	57.78	4.37	6.46	0.43	8.51	2.46
1.35802e-07	103.09	1.51	8.3	1.42	11.2	2.66
4.52675e-08	102.45	23.38	11.99	2.8	13.55	1.44
1.50892e-08	107.79	8.3	44.74	5.41	44.47	4.04
5.02972e-09	114.07	8.39	114.18	1.43	129.97	10.99
1.67657e-09	118.39	6.22	113.21	0.93	136.97	9.97

## Sheet: Extended Data Fig.5b
Concentration TH9975 [M]	0µM		10µM		HPLM 10µM
9.9e-05	68.5	12.42	6.52	0.05	7.5	1.08
3.3e-05	83.04	12.5	7.73	1.21	7.87	1.19
1.1e-05	95.26	0.71	7.59	0.98	9.82	0.8
3.66667e-06	84.73	14.74	8.08	1.76	8.58	0.38
1.22222e-06	98.29	9.85	7.48	1.01	9.48	1.56
4.07407e-07	73.24	4.57	6.98	0.69	8.03	1.24
1.35802e-07	96.34	18.97	8.64	0.22	10.55	0.46
4.52675e-08	98.42	1.33	11.32	0.27	13.87	1.45
1.50892e-08	100.35	17.88	42.16	3.62	33.56	4.76
5.02972e-09	105	5.32	100.15	3.6	108.17	19.15
1.67657e-09	99.79	1.46	102.78	8.45	115.99	10

## Sheet: Extended Data Fig.5c
Concentration MTX [M]	0µM		10µM		HPLM 10µM
2e-05	4.16	0.13	6.4	1.45	8.47	0.11
8.6e-06	4.11	0.8	5.72	0.93	6.26	1.58
3.69e-06	4.11	0.65	5.99	0.81	7.77	0.82
1.59e-06	3.83	0.64	6.03	0.29	8.51	2.15
6.82e-07	3.99	1.22	7.32	0.89	8.63	2.68
2.93e-07	3.54	1.23	4.81	0.77	6.42	1.46
1.26e-07	3.63	0.13	4.73	0.76	6.07	2.01
5.41e-08	4.88	0.12	7.97	1.15	13.99	1.01
2.33e-08	6.02	0.48	46.71	10.91	62.32	5.07
1e-08	50.54	15.12	76.09	4.3	83.06	15
1e-09	85.48	2.86	97.09	6.56	98.86	0.42

## Sheet: Extended Data Fig.5d
Concentration DS18561882 [M]	0µM		10µM		HPLM 10µM
9.9e-05	3.34	0.34	7.45	0.58	8.8	3.69
3.3e-05	4.98	0.79	38.1	0.72	31.62	0.08
1.1e-05	6.85	0.86	65.16	2.09	63.51	3.78
3.66667e-06	7.92	0.84	69.76	8.56	70.2	8
1.22222e-06	25.46	3.39	82.23	14.13	83.02	18.04
4.07407e-07	39.7	14.96	69.57	1.94	76.89	7.59
1.35802e-07	78.2	8.31	93.21	6.45	97.96	8.29
4.52675e-08	97.29	0.8	97.57	0.36	97.4	4.31
1.50892e-08	97.43	6.01	95.46	1.59	100.94	0.47
5.02972e-09	94.24	2.9	93.73	8.45	96.05	6.28
1.67657e-09	100.94	9.73	91.18	7.4	102.82	3.35

## Sheet: Extended Data Fig.5f
Concentration TH9619 [M]	vehicle			50uM hypoxanthine			350uM uric acid
1e-05	9.1	7.6	6	4.1	3.1	2.7	10.1	13.3	6.8
3.59e-06	10.9	9.9	8.7	3.9	3.1	2.8	14.5	15.6	10.3
1.29e-06	15.7	27.8	21	4.1	3.3	3.1	21.9	25.7	31.3
4.64e-07	45.4	55.8	65.8	4.9	3.8	3.4	43.9	51.3	73
1.67e-07	65.7	72		5.7	4.6	4.1	67.8	69.5	98.8
5.99e-08	76.8	84.8		11.1	7.6	5	78.4	71.8	100.4
2.15e-08	89.8	90.6	96.3	45.6	35.3	19.3	85.5	85.2	100.5
7.74e-09	100.1	100.3	102.6		92.6	96.1	98.4	98.6	103
2.78e-09	101.4	99.6	100.2		94.2	101.3	100	95.5	103.3
1e-09	101	97.9	102.8		95.5	100.8	98.5	99.1	103.3
1e-10	100	100	100	100	100	100	100	100	100

## Sheet: Extended Data Fig.5g
log10[TH9619]; M	0 nM Pyrazofurin			12.5 nM Pyrazofurin			25 nM Pyrazofurin			50 nM Pyrazofurin			100 nM Pyrazofurin			250 nM Pyrazofurin			50 μM Hypoxanthine
-5	9.49917	12.0457	11.043	11.7533	11.9687	12.3489	15.0247	16.71	16.3722	16.0935	15.9626	15.4243	10.9214	11.9819	12.6187	5.30996	5.14452	7.0934	6.9187	5.47886	7.85393
-5.47712	20.7381	18.4563	14.3306	25.6965	24.8938	21.3193	20.5187	23.4845	28.8806	18.8977	21.5881	25.0697	13.2736	10.2767	13.3452	5.61882	6.39379	7.34751	7.31623	6.26014	7.42745
-5.95424	46.6508	47.3664	36.0994	46.0499	56.1196	49.4422	31.2597	44.9513	43.7259	22.4242	24.2527	29.1911	13.9393	9.87382	14.9492	6.14662	6.9949	7.43041	7.67837	7.96009	7.63425
-6.43136	74.3411	80.2763	70.9357	65.1396	71.0801	69.6514	35.4302	51.1129	58.6294	25.8205	32.9638	31.6546	12.9164	14.8566	15.3168	6.20608	7.2253	7.46499	8.23239	9.16716	8.29466
-6.90849	82.2234	72.3259	71.166	78.9684	74.4811	76.7644	53.8448	62.2526	61.7993	31.371	37.7281	41.3466	13.7655	16.1061	17.708	7.32892	8.71381	9.35416	8.4068	10.8676	10.9089
-7.38561	95.3432	69.5112	74.7861	85.7766	85.7555	78.8288	58.4198	59.6338	68.3098	39.8461	38.8373	39.6947	20.7127	16.9235	22.232	8.47572	8.15813	8.74221	10.7655	14.6829	15.063
-7.86273	92.9843	85.5804	72.9967	92.4412	89.8761	74.9627	59.3292	76.113	77.1979	44.897	47.6445	44.538	20.326	21.1452	20.6794	7.18668	8.34771	8.65244	61.6691	56.8544	57.6251
-8.33985	97.9077	86.8094	81.3686	96.4552	86.4519	84.935	86.8396	73.6438	77.7253	50.4786	50.2317	50.9564	19.4127	21.6432	22.95	8.24207	8.97757	8.4404	107.773	109.079	112.291
-8.81697	100.133	87.3713	85.137	62.3449	84.5899	84.895	81.5454	72.4184	73.7736	48.2955	41.8123	53.553	20.7704	18.9559	22.3764	7.89392	7.43518	8.25836	107.868	114.523	111.18
-9.29409	104.162	84.7672	87.158	90.8311	85.5486	87.5252	76.5243	68.1165	66.8374	42.1765	40.2582	48.0469	20.3309	16.7352	22.2497	7.44196	6.41791	8.25523	112.71	113.929	120.829

## Sheet: Extended Data Fig.5h
Concentration TH9619 [M]	vehicle			50uM hypoxanthine			1mM orotic acid			50uM hypoxanthine + 1mM orotic acid			500uM deoxyuridine			500uM deoxyuridine + 50uM hypoxanthine
1e-05	3.4	5.9	9.2	2.3	3.8	3.4	3.2	6.9	10.4	2.2	3.8	3.9	6.9	10.2	9	8.7	12.5	8.2
3.59e-06	4.5	10.2	11.2	2.3	3.5	3.5	4.4	10.3	13.2	2.1	4.7	3.5	9.1	14.5	12.1	9.3	13.8	9.1
1.29e-06	7.3	17	17.2	2.3	5.4	3.8	7	17.1	18.9	2.2	4.1	4	13.2	26.3	18	10.9	16.7	9.6
4.64e-07	15.3	56.4	31	2.4	4.7	4.1	14.9	57.1	34	2.8	4.9	7.4	26.2	42	46.4	12.4	15	9.5
1.67e-07	77.1	112.6*	52.4	2.7	4.3	4.7	74.6	96	61.1	3	5.5	5.5	63.6	80.6	66.6	12.7	18.4	8.9
5.99e-08	92.2	109.5	70.3	3.2	6.9	8.4	88.2	104.4	69.7	3.6	7.9	8.9	87.6	100	69.7	13.5	18.3	9.9
2.15e-08	99.6	124.4*	87.2	7.6	15.5	21.4	93.1	94.9	80.4	6.4	17.4	24.3	91.8	95.4	75.3	17.7	22.4	16.9
7.74e-09	98.8	108	96.5	84.3	88.9	86.2	97.4	111.2	93.9	67.3	96.1	93.8	100	120.5	96.6	48.5	82.5	78.3
2.78e-09	96.8	116.6	100.5	99.3	108.2	85.3	96.6	94.5	103	92.7	106.8	99	97.8	113	102.3	92.9	106.8	94.5
1e-09	100.1	112.6	101.9	88.2	113.6	87.6	97.8	98.2	100.2	77.9	107.6	98.3	100.9	107.5	97.6	80.9	107.8	93
1e-10	100	100	100	100	100	100	100	100	100	100	100	100	100	100	100	100	100	100

## Sheet: Extended Data Fig.5i
Concentration TH9619 [M]	vehicle			50uM hypoxanthine			10uM allopurinol			50uM hypoxanthine + 10uM allupourinol			10uM febuxostat			50uM hypoxanthine + 10uM febuxostat
1e-05	9.1	7.6	6	4.1	3.1	2.7	8.8	7.3	5.5	5.1	3.5	2.6	10.9	16.3	12.9	5.7	5.7	4.6
3.59e-06	10.9	9.9	8.7	3.9	3.1	2.8	12	9.7	7	4.7	4	2.7	18.2	22.7	23.2	6.2	6	5.1
1.29e-06	15.7	27.8	21	4.1	3.3	3.1	18	14.1	11.1	4.8	3.7	4.1	34.1	46.1		6.6	6.4	5.2
4.64e-07	45.4	55.8	65.8	4.9	3.8	3.4	37.2	49.8	47	5.2	4.3	3.5	57.1	69.6		7.7	7.3	5.5
1.67e-07	65.7	72		5.7	4.6	4.1	62.1	81.2		6.6	4.7	3.8	69.2	72.1		9.3	8.9	6.7
5.99e-08	76.8	84.8		11.1	7.6	5	77.5	82.5		9	8.4	4.6	84.5	80.3		16.1	16.6	11
2.15e-08	89.8	90.6	96.3	45.6	35.3	19.3	83.8	92.6	102.2	27.7	33	14.3	91.4	89.3	97.6	66.3	62	55.9
7.74e-09	100.1	100.3	102.6		92.6	96.1	99.2	102.6	100.5	91.6	93.6	94.3	98.9	104.9	100.1	97.6	95.6	97.9
2.78e-09	101.4	99.6	100.2		94.2	101.3	99.5	105.7	101.4	95	96.4	100.7	99.6	100.1	101.3	94.5	94.2	96.9
1e-09	101	97.9	102.8		95.5	100.8	101.3	102.5	100.7	96.3	99.6	100.6	99.2	102.3	99.7	93.6	95	97.1
1e-10	100	100	100	100	100	100	100	100	100	100	100	100	100	100	100	100	100	100

## Sheet: Extended Data Fig.5j
Concentration [M]	vehicle			50uM hypoxanthine			100uM H2O2			50uM hypoxanthine + 100uM H2O2
1e-05	9.2	6		3.4	2.7		17.1	10.8		8.8	5.1
3.59e-06	11.2	8.7		3.5	2.8		21.9	15.9		8.2	5
1.29e-06	17.2	21		3.8	3.1		29.5	32.8		7.5	5.6
4.64e-07	31	65.8		4.1	3.4		44.8	72.6		7.4	5.6
1.67e-07	52.4			4.7	4.1		56.4			9.8	6.2
5.99e-08	70.3			8.4	5		64.9			16	8.1
2.15e-08	87.2	96.3		21.4	19.3		78.5	97.3		33.6	30.4
7.74e-09	96.5	102.6		86.2	96.1		93.4	103		76.1	94.1
2.78e-09	100.5	100.2		85.3	101.3		97	102.8		71.7	97.2
1e-09	101.9	102.8		87.6	100.8		102.9	102.3		77.7	98.6
1e-10	100	100		100	100		100	100		100	100

## Sheet: Extended Data Fig.5k
	SW620 WT
CTRL	8.38155	6.6112	6.63415
HX	8.1698	7.35743	8.86225
TH9619	7.92392	8.96192	23.5088
TH9619 HX	7.61382	6.90362	59.888
TH9975	13.3933	6.40059	7.15666
TH9975 HX	9.95519	6.11359	10.5967
