# Supplementary material for: Formate overflow drives toxic folate trapping in MTHFD1 inhibited cancer cells
Source: Nat Metab. 2023 Apr 3;5(4):642–59. doi: 10.1038/s42255-023-00771-5 (PMC10132981; doi:10.1038/s42255-023-00771-5)
Supplement: Source Data Extended Data Fig. 6 — Statistical source data. [file 42255_2023_771_MOESM19_ESM.xlsx]

## Sheet: Extended Data Fig.6d
	CTRL				TH96				TH96 HX				TH96 For				TH96 HX For
WT	5841	4246			4272	2559			2778	1876			4062	2439			2753	2530
MTHFD2 -/-	5893	4311	3524	2858	956	510	489	368	4137	2622	3043	4672	3397	2873	1797	2994	3009	1688	1441	2624
MTHFD2 -/-
Tukey's multiple comparisons test	Mean Diff.	95.00% CI of diff.	Below threshold?	Summary	Adjusted P Value
CTRL vs. TH96	3566	752.8 to 6379	Yes	*	0.0261
CTRL vs. TH96 HX	528	-3895 to 4951	No	ns	0.9591
CTRL vs. TH96 For	1381	-1551 to 4314	No	ns	0.2926
CTRL vs. TH96 HX For	1956	-1215 to 5127	No	ns	0.1666
TH96 vs. TH96 HX	-3038	-5561 to -514.7	Yes	*	0.0301
TH96 vs. TH96 For	-2185	-3762 to -607.3	Yes	*	0.0204
TH96 vs. TH96 HX For	-1610	-3310 to 90.69	No	ns	0.0578
TH96 HX vs. TH96 For	853.3	-1348 to 3055	No	ns	0.411
TH96 HX vs. TH96 HX For	1428	103.0 to 2753	Yes	*	0.0409
TH96 For vs. TH96 HX For	574.8	-504.8 to 1654	No	ns	0.2294

## Sheet: Extended Data Fig.6e
	AnnexinV+/PI-					AnnexinV+/PI+
	NK597	NK600	NK607	NK611	NK612	NK597	NK600	NK607	NK611	NK612
V	7.74	7.12	4.09	4.65	8.05	4.89	5.74	15.5	11	7.67
V TH9619	22.4	7.82	6.16	9.19	7.12	14.7	6.23	13	9.59	8.29
T	8.27	8.18	6.34			8.31	5.94	15.7
T +TH9619	17.3	7.51	3.73			10.8	6.88	17.4
H	6.06	6.84	5.24	6.39	4.74	5.68	4.25	9.3	12.7	5.26
H + TH9619	20.3	5.65	9.74	10.7	7.65	22.4	4.04	9.59	8.75	8.95
TH	6.27	6.32	4.37			5.46	3.69	6.78
TH + TH9619	16.3	7.24	7.26			20.5	5.14	6.01
F	7.5	7.16				10.5	7.21
F + TH9619	8.87	8.17				8.68	9.8
FH	5.75	5.44				11.1	5.1
FH + TH9619	5.7	6.84				13.5	9

## Sheet: Extended Data Fig.6f
	AnnexinV+/PI-						AnnexinV+/PI+
	NK597	NK600	NK607	NK611	NK612	NK617	NK597	NK600	NK607	NK611	NK612	NK617
WT CTRL	7.13	9.05	3.37	2.97	20	1.78	12.4	6.36	6	4.33	14	6.28
WT 96	2.36	4.35	6.74	3.23	10.4	2.2	16.5	6.29	7.22	3.52	11	5.55
WT T	4.06	3.55	3.07	2.85			9.43	4.2	4.2	4.2
WT T 96	1.33	5.45	1.96	4			11.2	6.78	4.84	4.74
WT H	13.4	18.4	2.37	3.27	23.9	1.53	17.1	6.63	4.64	4	14.7	7.41
WT H 96	15.6	24.8	24.8	18.6	14.8	15	50	26.8	24.4	23.5	18.9	29.6
WT T+H	22.4	11.4	2.89	3.25			19.9	6.57	4.61	4.2
WT T+H 96	7.21	6.41	5.55	16.7			37.5	10.8	10.9	8.7
M2 CTRL	2.02	2.99	3.25	3.38	4.55	4.75	5.52	3.32	3.39	0.27	7.84	5.73
M2 96	5.73	12.6	7.91	7.99	9.04	12.2	19	10.4	6.56	0.046	10.2	13.9
M2 T	2.38				3.28	4.12	8.44				7.04	7.39
M2 T 96	3.9				8.47	11.7	7.39				9.69	12.9
M2 H	7.37	6.57	3.5	2.63	16.9	3.94	18.3	7.35	6.95	1.51	14.4	8.59
M2 96 HX	5.24	4.65	4.95	3.02	14.8	0.89	19.6	6.1	8.31	1.81	14.5	5.73
M2 T+H	2.93				9.27	1.87	12.5				13.5	6.99
M2 T+H 96	17.5				9.59	2.56	39.6				14.2	6.95
M2=MTHFD2-/-
